# Supplementary material for: The selective prolyl hydroxylase inhibitor IOX5 stabilizes HIF-1α and compromises development and progression of acute myeloid leukemia
Source: Nat Cancer. 2024 Apr 18;5(6):916–37. doi: 10.1038/s43018-024-00761-w (PMC11208159; doi:10.1038/s43018-024-00761-w)
Supplement: Supplementary file 3 — Supplementary Tables 1 and 2. [file 43018_2024_761_MOESM3_ESM.xlsx]

## Sheet: Legend
	Supplementary Table List
	Supplementary Table 1, Patient sample details
	Supplementary Table 2, Ingenuity Canonical Pathway Analysis

## Sheet: Supplementary Table 1
				Mutational Status
		AML Sample	Karyotype	FLT3	NPM1	TP53	Additional Driver Mutations	Experimentally Used in
		1	Complex with t(10;11)	YES	WT	YES		Fig. 5f and Fig. 8c
		2	Complex with -5, -17p	WT	WT	YES	KMT2A, CEBPA	Fig. 5f
		3	Complex	WT	WT	YES	STAG2	Fig. 5f
		4	Complex with -5, -7q	WT	WT	YES	CEBPA	Fig. 5f
		5	Complex with -7, -17	WT	WT	YES	SF3B1, STAG2	Fig. 5f
		6	t(6;11)(11q13+11q23)(KMT2A)	WT	WT	WT	CUX1	Fig. 5f
		7	Complex	WT	WT	YES		Fig. 5f
		8	t(9;11)(11q23)(KMT2A)	WT	WT	WT	GATA2, PTPN11, U2AF1	Fig. 5f and Fig. 8c
		9	Normal	N/A	N/A	N/A		Fig. 5f and Fig. 8c
		10	Complex	WT	WT	YES	TET2, ASXL1, RUNX1	Fig. 5f and Fig. 8c
		11	KMT2A	WT	WT	YES	GATA2, TET2, KRAS, BCORL2	Fig. 5f and Fig. 8c
		12	-7	YES	WT	WT	CUX1, WT1, RUNX1	Fig. 5f and Fig. 8c
		13	-7, -5Q	WT	WT	YES	NRAS, BCOR	Fig. 8c

## Sheet: Supplementary Table 2
	Up in IOX5-treated, Down in Hif1/2aDKO	P-val
	Glycolysis I	1.99e-13
	Gluconeogenesis I	4.27e-07
	HIF1α Signalling	4.9e-07
	Pentose Phosphate Pathway (Oxidative)	0.011
	Apoptosis Signalling	0.023
	PTEN Signalling	0.047
	Down in IOX5-treated, Up in Hif1/2aDKO
	RAN Signalling	3.98e-09
	Acetyl-CoA Biosynthesis I	0.00029
	Regulation of eIF4 Signalling	0.031
	MicroRNA Biogenesis Signalling Pathway	0.034
	Unfolded Protein Response	0.046
