# Supplementary material for: The selective prolyl hydroxylase inhibitor IOX5 stabilizes HIF-1α and compromises development and progression of acute myeloid leukemia
Source: Nat Cancer. 2024 Apr 18;5(6):916–37. doi: 10.1038/s43018-024-00761-w (PMC11208159; doi:10.1038/s43018-024-00761-w)
Supplement: Supplementary file 4 — Statistical source data for Fig. 1. [file 43018_2024_761_MOESM4_ESM.xlsx]

## Sheet: 1a
EGLN1						EGLN2
	AML samples	Healthy pooled CD34+	Healthy Individual BM MNC			AML samples	Healthy pooled CD34+	Healthy Individual BM MNC
	4.21025	4.65795	5.35966			2.7783	4.09234	3.30803
	5.44938	4.7225	5.24507			4.19871	4.03414	3.74179
	6.26033	4.67816	5.22962			3.92576	4.1448	3.71023
	0.567086	4.65333	5.11081			3.58079	4.08798	3.48815
	5.25075	4.76461	4.69047			3.39972	3.9865	3.28636
	4.48116	4.74958	4.53233			3.73239	4.14291	3.34774
	6.10581	4.60721	4.99529			3.55659	3.88165	3.29856
	2.3124	4.6108	4.85263			3.29173	3.95806	3.27431
	6.31444	4.61008	4.67816			2.77583	3.94053	3.18324
	5.4059	4.62749	4.73193			3.33115	3.9865	3.52172
	2.11313	4.56443	5.04551			3.13266	4.01402	3.23912
	1.69345	4.64168	4.91158			3.09319	3.98452	3.38752
	5.86701	4.6374	4.99776			3.25909	3.94432	3.36876
	6.07479	4.55309	5.00552			2.52474	3.92003	3.19916
	4.57015	4.61398	4.95195			4.12772	3.9325	3.6624
	4.8078	4.59724	4.963			3.53096	3.84219	3.19304
	5.84865		5.06139			2.8528		3.43608
	5.52061		5.02974			3.87186		3.70394
	6.00217					3.82253
	6.14759					3.61153
	5.88209					4.96548
	3.31364					4.11348
	4.20332					3.50235
	4.9523					4.07279
	5.65259					2.77278
	5.22749					4.58941
	5.88486					3.54839
	3.97959					3.30958
	4.25376					3.09319
	5.41868					3.37845
	5.29804					3.19699
	5.36109					3.66845
	5.31718					3.59518
	4.86007					3.85429
	5.58047					3.28853
	6.56584					3.66196
	5.55134					3.27376
	5.00343					4.28368
	5.97523					2.76234
	6.02413					4.06043
	4.10508					4.46846
	5.83757					2.75426
	5.84902					3.02201
	4.07049					3.86328
	6.60265					3.47939
	4.85477					3.5633
	5.06315					3.83433
	3.29755					4.09515
	6.41129					3.46313
	4.01799					4.24082
	5.36514					4.13245
	5.03642					3.74492
	5.68456					3.95723
	5.6609					3.35022
	5.41465					3.07193
	5.57041					3.16481
	6.3708					3.41508
	5.05826					3.32755
	3.67405					4.55022
	5.57449					4.72286
	5.23747					4.17753
	5.91399					3.63554
	5.63017					3.44953
	5.67051					3.49062
	3.56609					4.09115
	5.38548					3.69991
	5.41573					2.12551
	3.68124					3.23963
	5.05613					4.50066
	5.25752					2.62348
	5.29272					3.04522
	5.55325					3.53826
	5.78153					3.45456
	5.92918					2.5731
	5.97931					2.96013
	5.60656					3.22117
	5.75569					3.41399
	5.83011					3.45099
	5.60693					3.46506
	1.74609					3.12995
	6.47078					3.81949
	5.72715					3.75709
	5.5087					3.3641
	6.05692					3.73549
	5.52763					4.05282
	5.82271					4.88572
	5.5184					3.57984
	6.0858					3.25909
	4.62997					3.55271
	6.01374					3.45654
	2.46546					3.21906
	5.45126					3.52522
	5.04622					3.37234
	5.78895					3.30486
	5.85811					3.46751
	0.792123					3.64332
	5.58459					4.0033
	6.47966					2.75486
	5.89521					3.2949
	6.19822					3.06409
	5.45893					3.49896
	5.03115					3.16535
	4.91158					4.4146
	5.19556					3.61245
	1.6897					3.35645
	5.92999					3.36822
	6.16951					3.1349
	6.27695					3.1038
	5.83332					3.03329
	5.29804					3.90347
	0.445766					4.20713
	5.6972					3.15542
	5.30305					2.85468
	5.58721					3.11724
	6.47866					3.42503
	5.75529					4.68872
	5.73245					3.48326
	5.64129					3.33794
	6.4604					3.37079
	6.33964					3.02201
	4.94772					3.65081
	2.75302					5.67089
	6.33964					5.24647
	1.50811					4.22288
	5.4132					4.62356
	5.30234					3.47692
	4.73621					4.1448
	4.99146					3.76504
	5.41465					4.2397
	4.20713					2.88337
	5.00901					3.92991
	2.98539					4.15229
	5.86495					3.67159
	5.64166					3.28636
	5.72942					4.28064
	5.4976					3.86892
	4.92909					3.27319
	5.76837					3.36507
	4.89487					3.21049
	4.51146					4.3502
	4.47501					3.24567
	5.32956					3.92456
	5.69916					4.29978
	6.51657					2.7061
	2.16497					3.56904
	6.04526					3.41037
	4.32297					4.31851
	5.08871					5.06846
	3.59039					3.37234
	6.03524					3.92906
	4.84881					3.85254
	1.014					4.16556
	5.15349					3.15007
	5.90929					4.2727
	5.95939					3.192
	5.91595					3.05834
	5.11501					2.71428
	4.93437					3.69167
	5.2282					4.04753
	6.83087					4.74079
	5.19015					2.91607
	4.71933					3.53729
	5.62755					5.53059
	5.54356					3.31212
	5.41282					4.45207
	6.458					2.54089
	6.33419					3.47002
	4.91228					4.60366
	1.10302					3.27319
	5.55248					2.89295
	5.13549					4.60188
	5.06174					4.1448
	4.09556					4.98125
	5.8415					2.77339
	5.63744					2.98706
	5.73054					3.16699
	4.6583					4.18171
	4.61116					4.79382
	5.41793					3.67767
	3.50042					3.14157
	6.38739					3.02711
	5.96705					2.95771
	3.98119					4.12059
	6.01499					3.58793
	5.89726					2.92311
	4.82602					3.73732
	6.03279					2.90831
	4.54162					3.71696
	6.27917					3.42405
	4.99354					3.58079
	3.61487					4.61116
	5.63783					3.92782
	6.01997					4.12336
	6.34737					3.72517
	1.89132					3.01581
	5.58683					2.83996
	5.75793					3.27159
	5.9814					3.44562
	5.52986					4.75868
	6.03153					3.39355
	3.17944					3.43045
	5.52576					4.14058
	4.04071					2.27161
	6.59622					3.03506
	6.04155					4.13553
	6.23969					3.12161
	4.96232					3.15061
	5.65864					3.87229
	3.65456					3.21536
	5.14826					4.03455
	6.34368					2.18156
	6.54875					3.35747
	5.16745					3.43143
	5.19733					3.75257
	4.81062					3.48767
	6.23969					3.29227
	3.08139					3.16754
	4.73657					4.71647
	4.52335					4.06649
	6.02119					2.94186
	4.57655					3.31314
	5.25893					4.80393
	5.31073					2.97229
	5.66857					3.27753
	4.50425					3.54741
	5.78342					3.26489
	5.52803					3.86198
	3.6624					3.42405
	5.80815					3.96969
	4.20989					4.09755
	4.09832					2.45065
	5.49251					4.45282
	4.88185					3.251
	3.42304					3.60446
	3.97218					4.33155
	5.21255					4.08798
	5.26923					3.48326
	0.37394					4.02973
	6.16351					3.44514
	5.55888					3.91073
	5.11292					3.77656
	4.90119					3.60124
	5.1894					3.77518
	2.87984					4.10869
	4.83619					3.38156
	6.03238					3.56377
	5.4403					3.45252
	5.15174					3.95262
	6.59148					4.57942
	4.84356					3.38702
	5.65028					4.40619
	3.95682					3.09489
	5.76218					2.92786
	1.43411					3.28692
	5.37312					2.72869
	6.02287					3.61579
	5.48505					4.41496
	4.9946					4.36276
	6.25491					3.20672
	4.53448					3.20994
	5.43258					3.71562
	5.15312					3.87609
	5.85893					3.27643
	5.22891					3.86844
	3.67588					4.26813
	5.24865					3.05426
	6.01374					3.89747
	5.31073					3.37845
	4.78327					4.91022
	3.89618					2.8085
	2.79073					4.02286
	5.70374					3.4945
	5.95983					3.44201
	5.19699					3.37286
	5.30709					3.61439
	3.49499					3.47692
	5.14791					3.42701
	4.31215					2.84918
	6.19822					3.40984
	5.83177					3.34153
	5.57523					4.06284
	4.17487					4.40292
	5.64461					3.49254
	5.19804					3.06917
	4.01799					4.17642
	4.91826					3.88717
	6.54717					4.1293
	4.67852					3.38454
	5.48612					3.31881
	5.47433					3.2949
	5.85893					4.02082
	5.55438					3.71786
	5.80694					2.96468
	5.84469					4.97597
	5.60541					3.04017
	2.08099					3.57052
	2.70285					3.81655
	5.29874					3.75486
	6.15145					2.51066
	5.11569					3.01124
	4.59936					3.24728
	2.06917					3.33491
	5.17347					3.84133
	6.01006					3.70079
	6.341					3.78408
	6.03279					4.0752
	5.78115					4.31403
	6.79582					5.21778
	5.63399					4.27042
	3.66981					3.48963
	5.60307					3.16535
	5.63514					4.56241
	1.57537					4.0403
	2.53885					3.53826
	4.84704					3.7512
	1.23307					4.39847
	6.12863					3.28222
	4.75274					2.66668
	1.92965					3.12542
	5.70799					2.58697
	5.7283					3.15542
	4.52839					3.37947
	5.45784					3.26754
	5.29947					3.46605
	5.85811					2.98942
	4.56515					2.70105
	4.84739					3.63914
	5.94679					2.90183
	7.67625					3.75164
	4.85725					3.15163
	5.79875					3.31314
	2.91301					3.3054
	3.7436					3.35645
	5.5615					3.5277
	5.61706					3.34203
	4.51002					3.3204
	4.40032					3.28222
	3.66614					2.97849
	0.244476					3.68575
	1.84177					3.34517
	6.16697					4.15778
	6.12386					3.58694
	1.15603					3.34672
	4.3297					3.8383
	5.24401					3.73372
	5.11673					4.15069
	4.85297					3.94848
	4.01115					4.61684
	5.46954					3.06807
	5.19838					3.11779
	5.36585					3.03162
	5.81284					3.94518
	5.46846					2.59805
	6.06681					3.18165
	1.72572					3.84607
	5.73517					1.98394
	4.66611					3.46169
	5.24105					3.41241
	5.35156					3.35543
	4.51146					3.59137
	5.78653					3.96801
	5.15849					3.72015
	1.68791					3.26958
	1.33011					3.23132
	5.53759					3.04187
	5.14682					3.59706
	4.93822					3.24125
	2.72748					3.95806
	5.90234					4.80956
	5.85382					3.47294
	5.66551					3.68714
	5.0833					3.41508
	6.18464					3.35747
	6.60476					5.43915
	3.86198					4.79453
	5.23393					3.53291
	0.598456					3.71295
	5.83757					3.15489
	5.03151					3.76064
	5.00693					4.23779
	4.4931					2.82486
	5.44938					3.21049
	4.91158					3.04522
	6.35806					3.18324
	6.52836					4.46954
	5.55402					3.5121
	4.8001					4.37126
	4.64732					3.53429
	5.87139					2.95649
	4.75063					3.42354
	5.07269					4.63811
	5.79563					2.78385
	5.4209					3.43853
	5.64919					3.46654
	5.03043					4.04438
	5.00552					2.87198
	5.66127					3.14502
	5.91477					3.83699
	4.64945					4.18362
	6.06762					4.58228
	1.86375					3.65311
	4.9679					4.53662
	5.06637					3.26907
	4.68627					4.0062
	4.97667					4.53878
	6.23752					3.58368
	6.10021					3.23291
	6.12432					3.24622
	5.65448					3.41807
	5.44282					2.88828
	6.7264					5.18233
	6.78551					4.95298
	5.74281					3.1205
	5.26887					3.05834
	6.05871					2.94361
	5.62945					3.01351
	5.20973					4.8169
	6.38789					3.94474
	3.24403					4.51867
	5.32846					2.55585
	5.2769					5.01631
	2.27161					2.86837
	5.49512					4.03907
	5.81045					4.26362
	2.66369					2.79132
	6.02937					3.46751
	3.6615					4.90464
	4.97841					3.7161
	3.8439					3.24567
	5.72252					4.25452
	-0.11064					4.33043
	4.21596					4.19449
	0.962689					2.9802
	5.24647					3.46856
	5.32199					4.009
	5.59623					3.32245
	4.93366					4.45901
	5.13941					3.38053
	4.77839					3.78001
	5.18163					4.32746
	1.18856					2.95473
	5.13442					3.92496
	1.64628					2.6757
	5.13014					3.01643
	3.99464					3.33216
	1.11327					3.83655
	5.39021					3.02765
	5.82039					3.9325
	6.94421					4.42919
	5.74945					2.74985
	5.95765					3.35391
	5.62455					4.1601
	4.81656					3.08648
	5.79989					3.24675
	0.203543					2.76915
	1.6237					4.34496
	4.68064					4.31482
	5.54658					2.95771
	5.41465					3.77036
	5.15922					3.28961
	6.08491					2.2797
	5.0766					2.82549
	5.00343					4.25527
	5.65412					3.15061
	1.07941					3.62746
	5.5087					4.4532
	2.33098					2.84737
	5.8388					3.33431
	6.32314					2.62619
	5.93453					2.98881
	5.40482					3.33794
	5.42346					4.08681
	6.67058					3.75795
	5.55325					3.32962
	6.05152					3.46412
	5.25823					4.07439
	0.640644					2.83876
	6.0282					3.17892
	2.279					4.00123
	4.89414					4.28178
	3.65589					3.3626
	6.15311					2.79745
	6.06722					2.7281
	1.05025					3.01182
	4.72564					2.76234
	5.16602					3.14896
	2.79132					3.28117
	5.34361					3.42848
	5.16602					2.88884
	6.15792					2.45456
	4.07559					3.36926
	4.61008					3.65218
	5.19198					2.94302
	6.1691					3.77475
	2.61423					4.35464
	1.55011					2.62419
	5.40626					4.11306
	5.70374					4.55775
	5.87496					3.35697
	1.71724					2.96409
	3.88165					3.70845
	5.3234					3.65173
	5.66625					3.37845
	5.86901					3.23074
	4.54091					3.37744
	6.02937					3.61014
	4.59261					3.94226
	4.8523					3.33693
	5.91399					3.02092
	0.534939					3.30108
	5.59508					3.07469
	5.27108					4.37417
	4.73297					4.60937
	6.23664					3.95763
	5.71515					3.80246
	6.63599					4.2328
	2.18926					3.23593
	4.95124					3.47145
	5.79758					4.19022
	6.5684					3.38053
	3.27586					4.12535
	5.21255					4.71579
	4.91441					3.03447
	0.23276					4.37051
	5.65486					3.74046
	4.90815					3.0026
	5.03928					4.29868
	4.1937					3.51113
	5.12458					4.40581
	5.09008					4.38118
	4.57655					3.54788
	1.70327					3.14221
	5.64654					4.18831
	5.35485					3.0971
	5.34974					5.2115
	6.37688					4.25757
	4.1991					3.99382
	4.91158					5.46556
	3.84866					3.63358
	6.07306					3.46118
	5.96705					3.51009
	5.71217					3.40527
	5.80068					3.77959
	1.31896					3.21641
	5.50907					4.85971
	5.83177					4.11468
	1.80923					3.99343
	6.67286					2.92786
	5.47028					4.62286
	5.5024					4.11025
	0.932436					4.20062
	4.87201					2.84058
	6.18031					3.66751
	5.78542					3.88251
	5.17665					2.73994
	5.82113					4.31555
	6.38261					2.99843
	4.4561					4.63811
	6.24055					3.31881
	1.89038					3.49399
	5.83446					3.23808
	5.00938					4.04478
	5.73443					3.39511
	6.34878					3.1349
	2.55711					3.28961
	5.22354					4.1714
	4.48658					3.28745
	5.40626					4.07049
	4.30875					3.69436
	5.75606					2.8649
	6.43386					3.50286
	6.4253					3.64377
	2.10361					3.46605
	3.75439					4.66434
	5.76799					3.78364
	4.95437					3.02035
	-0.18905					3.38653
	6.46136					2.90477
	6.10538					3.43559
	2.72313					3.81949
	6.03194					4.3297
	5.515					2.6344
	7.02555					3.59797
	3.50577					3.08648
	6.3172					3.04187
	6.25045					4.01682
	5.76527					3.64891
	5.99891					4.287
	5.75719					2.92545
	6.12817					3.15542
	5.77488					3.31931
	5.05011					3.6615
	1.88368					3.7708
	6.21454					3.3204
	6.18861					4.10313
	4.39292					4.09873
	5.57857					3.35645
	3.99583					2.84119
	6.28235					3.12941
	6.68016					3.0998
	6.61007					3.75575
	0.786148					3.89445
	5.81243					2.53818
	5.92754					2.8607
	6.18993					3.66704
	6.23486					2.47641
	6.70141					2.66117
	4.95013					3.59845
	3.68989					3.55803
	2.90772					2.69721
	6.20826					2.90712
	6.5612					2.55852
	3.94518					3.02595
	4.32372					3.16256
	5.87418					2.80241
	5.664					4.12059
	4.54449					3.05834
	5.53278					3.36822
	5.38116					3.02484
	6.39312					3.32296
	5.69449					3.35443
	5.00343					5.08793
	5.55098					3.36822
	2.44444					3.50137
	3.54161					3.34774
	5.50354					4.38301
	6.49407					4.43462
	5.45454					3.35902
	5.29308					3.34252
	5.99646					3.09869
	5.19733					3.36876
	5.05328					3.61197
	4.50607					3.19468
	4.28327					3.05952
	4.87586					2.75366
	5.44425					3.33643
	1.32005					3.28383
	4.01115					2.87438
	5.67051					3.04985
	5.04378					3.26489
	5.463					3.30166
	5.25498					2.64017
	6.34969					3.24403
	4.44118					2.94589
	6.11381					2.70418
	2.95173					3.30006
	5.65712					3.31734
	3.48326					3.51259
	5.68494					4.81164
	5.23212					3.99956
	5.76141					4.3598
	6.07438					3.63914
	5.77331					4.31482
	4.88537					3.68394
	3.08307					3.26065
	1.32671					3.84044
	2.12466					4.00781
	5.03678					2.91773
	1.98722					3.41293
	4.75868					2.76792
	5.3545					3.51353
	0.775407					3.45304
	5.71101					3.13935
	4.7179					2.96756
	0.565468					3.58224
	5.0262					3.86456
	5.59473					3.04873
	5.66127					3.38702
	4.9946					4.15347
	4.91303					3.00846
	1.89132					3.55085

## Sheet: 1b
Gene	Sample	Expression_value	Karyotype
EGLN1	GSM1254265.CEL	5.51101	Complex
EGLN1	GSM1254266.CEL	5.82197	CNI
EGLN1	GSM1254267.CEL	6.04867	Complex
EGLN1	GSM1254268.CEL	6.79706	Complex
EGLN1	GSM1254269.CEL	6.59571	CNI
EGLN1	GSM1254270.CEL	6.10925	CNI
EGLN1	GSM1254271.CEL	6.19501	CNI
EGLN1	GSM1254272.CEL	5.96989	CNI
EGLN1	GSM1254273.CEL	6.94579	CNI
EGLN1	GSM1254274.CEL	5.9298	CNI
EGLN1	GSM1254275.CEL	6.48924	CAO
EGLN1	GSM1254276.CEL	6.54161	CNI
EGLN1	GSM1254278.CEL	6.63327	CNI
EGLN1	GSM1254279.CEL	5.63351	CNI
EGLN1	GSM1254280.CEL	6.84588	Complex
EGLN1	GSM1254281.CEL	5.35814	CNI
EGLN1	GSM1254282.CEL	6.70386	Complex
EGLN1	GSM1254283.CEL	3.93974	CAO
EGLN1	GSM1254285.CEL	6.80699	CAO
EGLN1	GSM1254287.CEL	6.71742	CNI
EGLN1	GSM1254288.CEL	6.44525	CNI
EGLN1	GSM1277549.CEL	5.16413	CNI
EGLN1	GSM1277551.CEL	6.09934	t(6;9)
EGLN1	GSM1277552.CEL	5.12684	Complex
EGLN1	GSM1277554.CEL	6.62614	t(6;9)
EGLN1	GSM1277555.CEL	6.13792	CAO
EGLN1	GSM1277556.CEL	5.34837	t(v;11)
EGLN1	GSM1277557.CEL	7.15406	t(8;21)
EGLN1	GSM1277558.CEL	7.26372	t(8;21)
EGLN1	GSM1277560.CEL	7.04026	t(8;21)
EGLN1	GSM1277561.CEL	4.96084	Complex
EGLN1	GSM1277562.CEL	7.10156	t(8;21)
EGLN1	GSM1277563.CEL	4.98755	NA
EGLN1	GSM1277564.CEL	6.71428	t(8;21)
EGLN1	GSM1277565.CEL	6.44166	CNI
EGLN1	GSM1277567.CEL	6.35122	CAO
EGLN1	GSM1277568.CEL	5.55419	del(7q)
EGLN1	GSM1277569.CEL	6.37299	t(v;11)
EGLN1	GSM1277570.CEL	6.81095	t(v;11)
EGLN1	GSM1514033.CEL	5.71008	CAO
EGLN1	GSM1514034.CEL	5.24597	CAO
EGLN1	GSM1514037.CEL	6.09536	CNI
EGLN1	GSM1514038.CEL	6.25131	t(8;21)
EGLN1	GSM1514042.CEL	5.95378	CAO
EGLN1	GSM1514043.CEL	6.32948	inv(16)
EGLN1	GSM1514044.CEL	6.49145	Complex
EGLN1	GSM1514045.CEL	5.99512	CNI
EGLN1	GSM1514046.CEL	6.29041	Complex
EGLN1	GSM1514048.CEL	6.22974	CNI
EGLN1	GSM1514050.CEL	6.34797	t(v;11)
EGLN1	GSM1514051.CEL	5.57888	CNI
EGLN1	GSM1514053.CEL	5.32214	CNI
EGLN1	GSM1514054.CEL	4.90618	CNI
EGLN1	GSM1514055.CEL	6.64529	CAO
EGLN1	GSM1514056.CEL	6.93559	Complex
EGLN1	GSM1514057.CEL	5.26118	t(8;21)
EGLN1	GSM1514058.CEL	5.8941	CNI
EGLN1	GSM1514059.CEL	4.54165	t(15;17)
EGLN1	GSM1514060.CEL	6.80948	Complex
EGLN1	GSM1514061.CEL	4.98647	Complex
EGLN1	GSM1514062.CEL	5.83426	CAO
EGLN1	GSM1514064.CEL	6.4679	Complex
EGLN1	GSM1514065.CEL	5.82139	Complex
EGLN1	GSM1514066.CEL	6.48385	CNI
EGLN1	GSM1514067.CEL	5.93846	Trisomy8
EGLN1	GSM1514068.CEL	6.38948	Complex
EGLN1	GSM1514069.CEL	4.95244	Trisomy8
EGLN1	GSM1514070.CEL	6.18992	t(8;21)
EGLN1	GSM1514071.CEL	6.86677	Complex
EGLN1	GSM1514072.CEL	5.67569	CNI
EGLN1	GSM1514074.CEL	6.60031	CNI
EGLN1	GSM1514075.CEL	6.5058	Complex
EGLN1	GSM1514078.CEL	5.53795	t(9;11)
EGLN1	GSM1514081.CEL	5.51256	Complex
EGLN1	GSM1514082.CEL	6.39831	CAO
EGLN1	GSM1514083.CEL	5.49823	Complex
EGLN1	GSM1514084.CEL	5.05612	CNI
EGLN1	GSM1514085.CEL	6.47766	Trisomy8
EGLN1	GSM1514086.CEL	6.76712	Complex
EGLN1	GSM1514087.CEL	6.38264	CAO
EGLN1	GSM1514088.CEL	5.83075	CNI
EGLN1	GSM1514090.CEL	5.88794	CAO
EGLN1	GSM1514091.CEL	6.34593	CAO
EGLN1	GSM1514092.CEL	7.3441	CNI
EGLN1	GSM1514093.CEL	6.23055	CNI
EGLN1	GSM1514094.CEL	6.31018	t(15;17)
EGLN1	GSM1514095.CEL	5.23421	CAO
EGLN1	GSM1514096.CEL	6.00188	CNI
EGLN1	GSM1514097.CEL	5.78322	CNI
EGLN1	GSM1514098.CEL	6.9874	Complex
EGLN1	GSM1514099.CEL	6.72939	CNI
EGLN1	GSM1514100.CEL	6.81906	t(8;21)
EGLN1	GSM1514103.CEL	6.00472	CNI
EGLN1	GSM1514104.CEL	5.77539	CNI
EGLN1	GSM1514105.CEL	5.3849	CAO
EGLN1	GSM1514106.CEL	6.2089	CNI
EGLN1	GSM1514107.CEL	7.02993	CAO
EGLN1	GSM1514109.CEL	6.13406	Trisomy8
EGLN1	GSM1514110.CEL	6.49209	t(8;21)
EGLN1	GSM1514113.CEL	6.64397	t(8;21)
EGLN1	GSM1514114.CEL	6.25161	inv(16)
EGLN1	GSM1514115.CEL	6.3463	t(15;17)
EGLN1	GSM1514116.CEL	5.99507	CAO
EGLN1	GSM1514117.CEL	6.2973	CNI
EGLN1	GSM1514118.CEL	6.65089	Complex
EGLN1	GSM1514119.CEL	7.00281	Complex
EGLN1	GSM1514120.CEL	6.24868	Trisomy8
EGLN1	GSM1514121.CEL	7.12115	del(5q)
EGLN1	GSM1514122.CEL	4.00326	CAO
EGLN1	GSM1514123.CEL	6.27872	CNI
EGLN1	GSM1514124.CEL	6.79793	CNI
EGLN1	GSM1514127.CEL	6.44621	Complex
EGLN1	GSM1514128.CEL	5.16967	CNI
EGLN1	GSM1514129.CEL	5.98802	Complex
EGLN1	GSM1514130.CEL	6.17929	CNI
EGLN1	GSM1514133.CEL	5.23479	CNI
EGLN1	GSM1514134.CEL	6.37833	CNI
EGLN1	GSM1514135.CEL	3.65064	CNI
EGLN1	GSM1514136.CEL	6.57348	CNI
EGLN1	GSM1514137.CEL	7.2328	t(8;21)
EGLN1	GSM1514138.CEL	6.27441	CNI
EGLN1	GSM1514139.CEL	6.11639	CAO
EGLN1	GSM1514140.CEL	6.09403	CNI
EGLN1	GSM1514141.CEL	7.39182	CAO
EGLN1	GSM1514142.CEL	5.97464	CNI
EGLN1	GSM1514143.CEL	5.98313	CNI
EGLN1	GSM1514145.CEL	6.11758	CNI
EGLN1	GSM1514146.CEL	6.01312	CNI
EGLN1	GSM1514149.CEL	7.18199	t(6;9)
EGLN1	GSM1514150.CEL	5.62597	Trisomy8
EGLN1	GSM1514154.CEL	6.92699	Complex
EGLN1	GSM1514155.CEL	6.17038	CNI
EGLN1	GSM1514156.CEL	6.89289	t(8;21)
EGLN1	GSM1514158.CEL	6.78899	Complex
EGLN1	GSM1514160.CEL	6.04701	CNI
EGLN1	GSM1514161.CEL	6.26661	CNI
EGLN1	GSM1514163.CEL	6.5879	t(8;21)
EGLN1	GSM1514164.CEL	5.72254	t(6;9)
EGLN1	GSM1514165.CEL	6.65548	CNI
EGLN1	GSM1514166.CEL	6.59365	CNI
EGLN1	GSM1514168.CEL	6.3979	Complex
EGLN1	GSM1514170.CEL	5.7106	CNI
EGLN1	GSM1514172.CEL	7.0526	CAO
EGLN1	GSM1514174.CEL	5.71194	CNI
EGLN1	GSM1514175.CEL	5.17622	CNI
EGLN1	GSM1514176.CEL	4.17726	CNI
EGLN1	GSM1514179.CEL	3.99129	CAO
EGLN1	GSM1514180.CEL	6.78242	Complex
EGLN1	GSM1514181.CEL	5.54079	CNI
EGLN1	GSM1514182.CEL	5.70266	Complex
EGLN1	GSM1514183.CEL	6.94572	inv(16)
EGLN1	GSM1514184.CEL	5.4916	Complex
EGLN1	GSM1514185.CEL	6.1402	Complex
EGLN1	GSM1514187.CEL	7.85442	Complex
EGLN1	GSM1514188.CEL	6.31307	Complex
EGLN1	GSM1514189.CEL	6.23314	CNI
EGLN1	GSM1514190.CEL	6.94617	t(8;21)
EGLN1	GSM1514191.CEL	6.2452	t(9;11)
EGLN1	GSM1514193.CEL	5.4781	Complex
EGLN1	GSM1514194.CEL	5.86873	CNI
EGLN1	GSM1514195.CEL	6.51227	t(9;11)
EGLN1	GSM1514196.CEL	4.85224	CNI
EGLN1	GSM1514197.CEL	4.12421	CAO
EGLN1	GSM1514198.CEL	5.01584	CAO
EGLN1	GSM1514199.CEL	6.06322	CAO
EGLN1	GSM1514200.CEL	5.74492	CNI
EGLN1	GSM1514201.CEL	5.02012	t(15;17)
EGLN1	GSM1514203.CEL	6.25031	del(5q)
EGLN1	GSM1514211.CEL	5.79951	CAO
EGLN1	GSM1514213.CEL	6.15436	t(15;17)
EGLN1	GSM1514216.CEL	6.40745	Complex
EGLN1	GSM1514217.CEL	6.35797	CNI
EGLN1	GSM1514218.CEL	5.92579	inv(16)
EGLN1	GSM1514231.CEL	7.0348	Complex
EGLN1	GSM1514233.CEL	6.42161	Complex
EGLN1	GSM1514234.CEL	6.44496	CAO
EGLN1	GSM1514235.CEL	5.90976	t(15;17)
EGLN1	GSM1514237.CEL	5.50323	Complex
EGLN1	GSM1514239.CEL	5.64396	CAO
EGLN1	GSM1514240.CEL	6.08095	del(5q)
EGLN1	GSM1514246.CEL	4.20837	t(9;11)
EGLN1	GSM1514248.CEL	5.73094	Complex
EGLN1	GSM1514261.CEL	5.24031	Complex
EGLN1	GSM1514262.CEL	7.24289	t(8;21)
EGLN1	GSM1514267.CEL	5.70926	CNI
EGLN1	GSM1514270.CEL	5.55216	Complex
EGLN1	GSM1514272.CEL	7.78909	Complex
EGLN1	GSM1514274.CEL	6.23102	CNI
EGLN1	GSM1514275.CEL	6.55117	Complex
EGLN1	GSM1514279.CEL	6.4969	CAO
EGLN1	GSM1514281.CEL	6.42356	Complex
EGLN1	GSM1514284.CEL	5.2324	Complex
EGLN1	GSM1514285.CEL	6.83296	t(9;11)
EGLN1	GSM1514286.CEL	5.34309	CAO
EGLN1	GSM1514287.CEL	6.4221	CNI
EGLN1	GSM1514288.CEL	5.74039	del(5q)
EGLN1	GSM1514289.CEL	6.68869	t(8;21)
EGLN1	GSM1514295.CEL	6.05501	Complex
EGLN1	GSM1514314.CEL	4.74206	CAO
EGLN1	GSM1682615.CEL	6.58067	del(7q)
EGLN1	GSM1682616.CEL	5.99878	CNI
EGLN1	GSM1682617.CEL	6.80362	del(5q)
EGLN1	GSM1682619.CEL	5.76209	t(15;17)
EGLN1	GSM1682621.CEL	4.91293	CNI
EGLN1	GSM1682624.CEL	7.32459	del(7q)
EGLN1	GSM1682625.CEL	5.94975	CNI
EGLN1	GSM1682626.CEL	3.67395	CNI
EGLN1	GSM1682627.CEL	6.56142	Complex
EGLN1	GSM1682629.CEL	5.42134	CNI
EGLN1	GSM1682630.CEL	5.14144	t(15;17)
EGLN1	GSM1682632.CEL	6.45566	inv(16)
EGLN1	GSM1682634.CEL	5.29952	CNI
EGLN1	GSM1682636.CEL	6.29464	t(8;21)
EGLN1	GSM1682638.CEL	5.48439	CNI
EGLN1	GSM1682639.CEL	7.11347	t(8;21)
EGLN1	GSM1682641.CEL	6.13127	CNI
EGLN1	GSM1682642.CEL	5.92453	Trisomy8
EGLN1	GSM1682644.CEL	5.53869	CNI
EGLN1	GSM1682649.CEL	5.72347	CNI
EGLN1	GSM1682650.CEL	6.15446	t(15;17)
EGLN1	GSM1682653.CEL	5.89165	CNI
EGLN1	GSM1682654.CEL	5.15879	t(15;17)
EGLN1	GSM1682656.CEL	6.50671	inv(16)
EGLN1	GSM1682659.CEL	6.46847	del(7q)
EGLN1	GSM1682660.CEL	5.67019	CNI
EGLN1	GSM1682661.CEL	6.27285	Trisomy8
EGLN1	GSM1682665.CEL	5.76722	t(15;17)
EGLN1	GSM1682670.CEL	6.60737	CNI
EGLN1	GSM1682671.CEL	5.84122	CNI
EGLN1	GSM1682673.CEL	4.44359	CNI
EGLN1	GSM1682675.CEL	6.67467	del(7q)
EGLN1	GSM1682677.CEL	6.97929	CNI
EGLN1	GSM1682679.CEL	5.79254	del(7q)
EGLN1	GSM1682680.CEL	5.28019	CNI
EGLN1	GSM1682681.CEL	5.75499	Trisomy8
EGLN1	GSM1682682.CEL	6.3161	del(5q)
EGLN1	GSM1682683.CEL	6.16456	CNI
EGLN1	GSM1682685.CEL	5.88812	t(15;17)
EGLN1	GSM1682688.CEL	6.13546	del(7q)
EGLN1	GSM1682689.CEL	6.31866	CNI
EGLN1	GSM1682690.CEL	5.97316	CNI
EGLN1	GSM1682696.CEL	6.55516	inv(16)
EGLN1	GSM1682697.CEL	5.94474	CNI
EGLN1	GSM1682698.CEL	6.69168	CNI
EGLN1	GSM1682704.CEL	5.26518	Trisomy8
EGLN1	GSM1682705.CEL	5.75912	CNI
EGLN1	GSM1682706.CEL	6.76251	Trisomy8
EGLN1	GSM1682707.CEL	5.49927	CNI
EGLN1	GSM1682709.CEL	5.79446	CNI
EGLN1	GSM1682713.CEL	5.78893	CNI
EGLN1	GSM1682715.CEL	5.55501	CNI
EGLN1	GSM1682717.CEL	6.07106	CNI
EGLN1	GSM1682719.CEL	6.84434	t(9;11)
EGLN1	GSM1682721.CEL	5.63363	CNI
EGLN1	GSM1682723.CEL	6.53896	CNI
EGLN1	GSM1682725.CEL	6.41066	del(7q)
EGLN1	GSM1682726.CEL	6.50659	del(7q)
EGLN1	GSM1682727.CEL	6.79353	CNI
EGLN1	GSM1682729.CEL	7.07378	Trisomy8
EGLN1	GSM1682730.CEL	4.35839	CNI
EGLN1	GSM1682731.CEL	3.72997	CNI
EGLN1	GSM1682735.CEL	5.58782	CNI
EGLN1	GSM1682736.CEL	5.63434	CNI
EGLN1	GSM1682739.CEL	6.72285	CNI
EGLN1	GSM1682740.CEL	5.5545	Complex
EGLN1	GSM1682741.CEL	6.78599	CNI
EGLN1	GSM1682742.CEL	7.15201	CNI
EGLN1	GSM1682743.CEL	6.488	CNI
EGLN1	GSM1682744.CEL	6.01502	CNI
EGLN1	GSM1682746.CEL	5.84821	Trisomy8
EGLN1	GSM1682748.CEL	6.1827	del(7q)
EGLN1	GSM1682750.CEL	7.02359	t(8;21)
EGLN1	GSM1682752.CEL	6.76128	del(7q)
EGLN1	GSM1682753.CEL	6.96721	CNI
EGLN1	GSM1682755.CEL	5.42237	t(15;17)
EGLN1	GSM1682756.CEL	5.50368	CNI
EGLN1	GSM1682758.CEL	6.12228	CNI
EGLN1	GSM1682759.CEL	6.40617	CNI
EGLN1	GSM1682760.CEL	6.74507	CNI
EGLN1	GSM1682762.CEL	6.42762	Complex
EGLN1	GSM1682763.CEL	5.90017	CNI
EGLN1	GSM1682764.CEL	4.37358	CNI
EGLN1	GSM1682771.CEL	6.78666	Trisomy8
EGLN1	GSM1682772.CEL	6.3329	inv(16)
EGLN1	GSM1682775.CEL	4.10873	t(9;11)
EGLN1	GSM1682776.CEL	6.17942	CNI
EGLN1	GSM1682777.CEL	5.82566	CNI
EGLN1	GSM1682779.CEL	5.39152	CNI
EGLN1	GSM1682781.CEL	5.96068	CNI
EGLN1	GSM1682782.CEL	5.89526	del(5q)
EGLN1	GSM1682783.CEL	6.44212	CNI
EGLN1	GSM1682786.CEL	6.28114	CNI
EGLN1	GSM1682787.CEL	5.58131	CNI
EGLN1	GSM1682788.CEL	4.2546	CNI
EGLN1	GSM1682790.CEL	6.05642	Complex
EGLN1	GSM1682792.CEL	6.28212	CNI
EGLN1	GSM262120.CEL	5.97531	CNI
EGLN1	GSM262121.CEL	5.16328	Complex
EGLN1	GSM262122.CEL	5.47465	t(15;17)
EGLN1	GSM262123.CEL	3.8118	NA
EGLN1	GSM262124.CEL	6.41328	CNI
EGLN1	GSM316652.CEL	6.27807	CNI
EGLN1	GSM316653.CEL	6.57802	CNI
EGLN1	GSM316654.CEL	6.43051	CNI
EGLN1	GSM316655.CEL	6.36969	CNI
EGLN1	GSM316656.CEL	6.34503	CNI
EGLN1	GSM316657.CEL	4.36099	CNI
EGLN1	GSM316659.CEL	5.51206	CNI
EGLN1	GSM316660.CEL	4.11401	CNI
EGLN1	GSM316661.CEL	5.82306	CNI
EGLN1	GSM316662.CEL	5.68559	CNI
EGLN1	GSM316663.CEL	3.99701	CNI
EGLN1	GSM316664.CEL	5.21815	CNI
EGLN1	GSM316665.CEL	5.70168	CNI
EGLN1	GSM316666.CEL	6.00445	CNI
EGLN1	GSM316667.CEL	5.7923	CNI
EGLN1	GSM316668.CEL	6.09152	CNI
EGLN1	GSM316669.CEL	6.71047	CNI
EGLN1	GSM316670.CEL	6.85178	CNI
EGLN1	GSM316671.CEL	6.48924	CNI
EGLN1	GSM316672.CEL	5.21129	CNI
EGLN1	GSM316673.CEL	3.88882	CNI
EGLN1	GSM316674.CEL	6.23089	CNI
EGLN1	GSM316676.CEL	6.19261	CNI
EGLN1	GSM316677.CEL	5.44635	CNI
EGLN1	GSM316678.CEL	5.80184	CNI
EGLN1	GSM316679.CEL	6.85388	CNI
EGLN1	GSM316680.CEL	6.78176	CNI
EGLN1	GSM316681.CEL	6.27295	CNI
EGLN1	GSM316682.CEL	6.42878	CNI
EGLN1	GSM316683.CEL	6.08441	CNI
EGLN1	GSM316684.CEL	5.53707	CNI
EGLN1	GSM316685.CEL	6.57026	CNI
EGLN1	GSM316686.CEL	5.55354	CNI
EGLN1	GSM316687.CEL	5.92119	CNI
EGLN1	GSM316688.CEL	6.16177	CNI
EGLN1	GSM316689.CEL	4.1629	CNI
EGLN1	GSM316690.CEL	6.73965	CNI
EGLN1	GSM316691.CEL	6.21317	CNI
EGLN1	GSM316692.CEL	6.39397	CNI
EGLN1	GSM316693.CEL	6.27251	CNI
EGLN1	GSM316694.CEL	6.42594	CNI
EGLN1	GSM316696.CEL	5.55605	CNI
EGLN1	GSM316697.CEL	6.07938	CNI
EGLN1	GSM316698.CEL	5.63022	CNI
EGLN1	GSM316699.CEL	6.45785	CNI
EGLN1	GSM316700.CEL	6.45014	CNI
EGLN1	GSM316701.CEL	6.16245	CNI
EGLN1	GSM316703.CEL	5.96241	CNI
EGLN1	GSM316704.CEL	6.35287	CNI
EGLN1	GSM316705.CEL	5.00582	CNI
EGLN1	GSM316706.CEL	5.15928	CNI
EGLN1	GSM316707.CEL	6.24897	CNI
EGLN1	GSM316708.CEL	5.73507	CNI
EGLN1	GSM316709.CEL	6.25506	CNI
EGLN1	GSM316710.CEL	5.52569	CNI
EGLN1	GSM316711.CEL	5.96797	CNI
EGLN1	GSM316713.CEL	4.74604	CNI
EGLN1	GSM316714.CEL	6.42139	CNI
EGLN1	GSM316715.CEL	5.77032	CNI
EGLN1	GSM316716.CEL	6.0772	CNI
EGLN1	GSM316717.CEL	6.23331	CNI
EGLN1	GSM316718.CEL	6.12029	CNI
EGLN1	GSM316719.CEL	3.87132	CNI
EGLN1	GSM316720.CEL	5.623	CNI
EGLN1	GSM316721.CEL	6.357	CNI
EGLN1	GSM316722.CEL	6.63288	CNI
EGLN1	GSM316723.CEL	5.75172	CNI
EGLN1	GSM316724.CEL	5.78557	CNI
EGLN1	GSM316726.CEL	6.17697	CNI
EGLN1	GSM316727.CEL	5.06513	CNI
EGLN1	GSM316728.CEL	6.12425	CNI
EGLN1	GSM316729.CEL	5.21126	CNI
EGLN1	GSM316730.CEL	5.68826	CNI
EGLN1	GSM330387.CEL	6.86641	t(8;21)
EGLN1	GSM330388.CEL	7.04061	t(8;21)
EGLN1	GSM330389.CEL	6.91108	t(8;21)
EGLN1	GSM330390.CEL	7.01007	t(8;21)
EGLN1	GSM330391.CEL	6.76908	t(8;21)
EGLN1	GSM330392.CEL	6.89188	t(8;21)
EGLN1	GSM330393.CEL	6.83959	t(8;21)
EGLN1	GSM330394.CEL	6.41698	t(8;21)
EGLN1	GSM330395.CEL	5.65808	t(8;21)
EGLN1	GSM330396.CEL	6.9519	t(8;21)
EGLN1	GSM330397.CEL	6.94166	t(8;21)
EGLN1	GSM330398.CEL	6.94746	t(8;21)
EGLN1	GSM330399.CEL	6.59172	t(8;21)
EGLN1	GSM330400.CEL	6.55453	t(8;21)
EGLN1	GSM330401.CEL	6.99859	t(8;21)
EGLN1	GSM330402.CEL	6.5507	t(8;21)
EGLN1	GSM330403.CEL	6.82744	t(8;21)
EGLN1	GSM330404.CEL	7.40342	t(8;21)
EGLN1	GSM330405.CEL	6.52513	t(8;21)
EGLN1	GSM330406.CEL	6.51946	t(8;21)
EGLN1	GSM330407.CEL	7.84911	t(8;21)
EGLN1	GSM330408.CEL	6.30011	t(8;21)
EGLN1	GSM330409.CEL	6.72128	t(8;21)
EGLN1	GSM330410.CEL	6.75702	t(8;21)
EGLN1	GSM330411.CEL	7.11157	t(8;21)
EGLN1	GSM330412.CEL	6.95109	t(8;21)
EGLN1	GSM330413.CEL	6.24768	t(8;21)
EGLN1	GSM330414.CEL	6.22314	t(8;21)
EGLN1	GSM330415.CEL	6.88699	t(8;21)
EGLN1	GSM330416.CEL	7.0201	t(8;21)
EGLN1	GSM330418.CEL	7.24554	t(8;21)
EGLN1	GSM330419.CEL	7.27635	t(8;21)
EGLN1	GSM330420.CEL	7.40889	t(8;21)
EGLN1	GSM330421.CEL	6.80192	t(8;21)
EGLN1	GSM330422.CEL	7.11484	t(8;21)
EGLN1	GSM330423.CEL	6.47563	t(8;21)
EGLN1	GSM330424.CEL	6.61171	t(8;21)
EGLN1	GSM330425.CEL	6.9179	t(8;21)
EGLN1	GSM330426.CEL	6.83507	t(8;21)
EGLN1	GSM330427.CEL	5.86563	t(15;17)
EGLN1	GSM330429.CEL	6.82785	t(15;17)
EGLN1	GSM330430.CEL	5.28562	t(15;17)
EGLN1	GSM330431.CEL	5.05824	t(15;17)
EGLN1	GSM330433.CEL	6.41004	t(15;17)
EGLN1	GSM330434.CEL	6.12778	t(15;17)
EGLN1	GSM330435.CEL	5.68094	t(15;17)
EGLN1	GSM330436.CEL	5.40222	t(15;17)
EGLN1	GSM330437.CEL	6.47102	t(15;17)
EGLN1	GSM330438.CEL	5.96478	t(15;17)
EGLN1	GSM330439.CEL	5.7886	t(15;17)
EGLN1	GSM330440.CEL	5.87251	t(15;17)
EGLN1	GSM330441.CEL	5.8747	t(15;17)
EGLN1	GSM330442.CEL	6.3294	t(15;17)
EGLN1	GSM330443.CEL	6.49613	t(15;17)
EGLN1	GSM330444.CEL	5.55994	t(15;17)
EGLN1	GSM330445.CEL	6.51154	t(15;17)
EGLN1	GSM330446.CEL	6.28043	t(15;17)
EGLN1	GSM330447.CEL	6.50212	t(15;17)
EGLN1	GSM330448.CEL	5.96915	t(15;17)
EGLN1	GSM330449.CEL	5.82277	t(15;17)
EGLN1	GSM330450.CEL	5.82686	t(15;17)
EGLN1	GSM330451.CEL	5.71163	t(15;17)
EGLN1	GSM330452.CEL	5.84102	t(15;17)
EGLN1	GSM330453.CEL	5.49161	t(15;17)
EGLN1	GSM330454.CEL	6.36035	t(15;17)
EGLN1	GSM330455.CEL	5.55141	t(15;17)
EGLN1	GSM330456.CEL	6.01495	t(15;17)
EGLN1	GSM330457.CEL	6.67657	t(15;17)
EGLN1	GSM330458.CEL	5.89222	t(15;17)
EGLN1	GSM330459.CEL	5.77335	t(15;17)
EGLN1	GSM330460.CEL	4.96628	t(15;17)
EGLN1	GSM330461.CEL	6.04137	t(15;17)
EGLN1	GSM330462.CEL	5.35825	t(15;17)
EGLN1	GSM330463.CEL	5.62088	t(15;17)
EGLN1	GSM330464.CEL	5.59239	inv(16)
EGLN1	GSM330465.CEL	6.34986	inv(16)
EGLN1	GSM330466.CEL	5.90309	inv(16)
EGLN1	GSM330467.CEL	6.01954	inv(16)
EGLN1	GSM330468.CEL	6.52626	inv(16)
EGLN1	GSM330469.CEL	6.72541	inv(16)
EGLN1	GSM330470.CEL	5.31142	inv(16)
EGLN1	GSM330471.CEL	6.2348	inv(16)
EGLN1	GSM330472.CEL	6.30434	inv(16)
EGLN1	GSM330473.CEL	6.13534	inv(16)
EGLN1	GSM330474.CEL	6.17151	inv(16)
EGLN1	GSM330475.CEL	6.48019	inv(16)
EGLN1	GSM330476.CEL	6.36551	inv(16)
EGLN1	GSM330477.CEL	6.19252	inv(16)
EGLN1	GSM330479.CEL	6.71603	inv(16)
EGLN1	GSM330480.CEL	6.01603	inv(16)
EGLN1	GSM330481.CEL	6.12507	inv(16)
EGLN1	GSM330482.CEL	6.34808	inv(16)
EGLN1	GSM330483.CEL	6.20565	inv(16)
EGLN1	GSM330484.CEL	6.49621	inv(16)
EGLN1	GSM330485.CEL	6.56759	inv(16)
EGLN1	GSM330486.CEL	6.16263	inv(16)
EGLN1	GSM330487.CEL	6.03849	inv(16)
EGLN1	GSM330488.CEL	6.35596	inv(16)
EGLN1	GSM330489.CEL	6.6377	inv(16)
EGLN1	GSM330490.CEL	6.52775	inv(16)
EGLN1	GSM330491.CEL	6.40594	inv(16)
EGLN1	GSM330492.CEL	5.81581	t(v;11)
EGLN1	GSM330493.CEL	6.38543	t(v;11)
EGLN1	GSM330494.CEL	6.02175	t(v;11)
EGLN1	GSM330495.CEL	4.19644	t(v;11)
EGLN1	GSM330496.CEL	6.61908	t(v;11)
EGLN1	GSM330497.CEL	5.64834	t(v;11)
EGLN1	GSM330498.CEL	4.32369	t(v;11)
EGLN1	GSM330499.CEL	5.97043	t(v;11)
EGLN1	GSM330500.CEL	5.90679	t(v;11)
EGLN1	GSM330501.CEL	6.12462	t(v;11)
EGLN1	GSM330502.CEL	5.99538	t(v;11)
EGLN1	GSM330503.CEL	4.81912	t(v;11)
EGLN1	GSM330504.CEL	7.05859	t(v;11)
EGLN1	GSM330505.CEL	5.99498	t(v;11)
EGLN1	GSM330506.CEL	5.29478	t(v;11)
EGLN1	GSM330507.CEL	6.34884	t(v;11)
EGLN1	GSM330508.CEL	4.66219	t(v;11)
EGLN1	GSM330509.CEL	6.68496	t(v;11)
EGLN1	GSM330510.CEL	6.38568	t(v;11)
EGLN1	GSM330511.CEL	5.69919	t(v;11)
EGLN1	GSM330512.CEL	5.91888	t(v;11)
EGLN1	GSM330514.CEL	6.1295	t(v;11)
EGLN1	GSM330515.CEL	6.66359	t(v;11)
EGLN1	GSM330516.CEL	4.24408	t(v;11)
EGLN1	GSM330517.CEL	6.12099	t(v;11)
EGLN1	GSM330518.CEL	4.08878	t(v;11)
EGLN1	GSM330519.CEL	5.67797	t(v;11)
EGLN1	GSM330520.CEL	6.97103	t(v;11)
EGLN1	GSM330521.CEL	6.54393	t(v;11)
EGLN1	GSM330522.CEL	6.29118	t(v;11)
EGLN1	GSM330523.CEL	6.49371	t(v;11)
EGLN1	GSM330524.CEL	4.84377	t(v;11)
EGLN1	GSM330525.CEL	4.18512	t(v;11)
EGLN1	GSM330526.CEL	6.91107	t(v;11)
EGLN1	GSM330527.CEL	4.76339	t(v;11)
EGLN1	GSM330528.CEL	6.37379	t(v;11)
EGLN1	GSM330530.CEL	6.01283	CNI
EGLN1	GSM330531.CEL	5.90515	CNI
EGLN1	GSM330532.CEL	5.27923	CNI
EGLN1	GSM330533.CEL	6.28931	CNI
EGLN1	GSM330534.CEL	4.58763	CNI
EGLN1	GSM330535.CEL	5.08421	CNI
EGLN1	GSM330536.CEL	5.99782	CNI
EGLN1	GSM330537.CEL	6.09565	CNI
EGLN1	GSM330538.CEL	4.17693	CNI
EGLN1	GSM330539.CEL	4.36863	CNI
EGLN1	GSM330540.CEL	5.25364	CNI
EGLN1	GSM330542.CEL	6.44461	CNI
EGLN1	GSM330543.CEL	6.006	CNI
EGLN1	GSM330544.CEL	5.82808	CNI
EGLN1	GSM330545.CEL	6.33077	CNI
EGLN1	GSM330546.CEL	5.2042	CNI
EGLN1	GSM330547.CEL	6.25541	CNI
EGLN1	GSM330548.CEL	5.40498	CNI
EGLN1	GSM330549.CEL	6.79134	CNI
EGLN1	GSM330550.CEL	6.2004	CNI
EGLN1	GSM330551.CEL	6.38708	CNI
EGLN1	GSM330552.CEL	4.53036	CNI
EGLN1	GSM330554.CEL	6.43005	CNI
EGLN1	GSM330555.CEL	5.81881	CNI
EGLN1	GSM330556.CEL	6.42539	CNI
EGLN1	GSM330557.CEL	6.20534	CNI
EGLN1	GSM330558.CEL	6.07692	CNI
EGLN1	GSM330559.CEL	6.30095	CNI
EGLN1	GSM330560.CEL	6.88914	CNI
EGLN1	GSM330561.CEL	5.69006	CNI
EGLN1	GSM330562.CEL	5.85867	CNI
EGLN1	GSM330563.CEL	6.11962	CNI
EGLN1	GSM330564.CEL	5.56316	CNI
EGLN1	GSM330565.CEL	6.27495	CNI
EGLN1	GSM330566.CEL	3.97644	CNI
EGLN1	GSM330567.CEL	6.87262	CNI
EGLN1	GSM330568.CEL	6.05119	CNI
EGLN1	GSM330569.CEL	5.49902	CNI
EGLN1	GSM330570.CEL	5.1809	CNI
EGLN1	GSM330571.CEL	6.36106	CNI
EGLN1	GSM330572.CEL	4.74273	CNI
EGLN1	GSM330573.CEL	5.79162	CNI
EGLN1	GSM330574.CEL	5.75011	CNI
EGLN1	GSM330575.CEL	5.92544	CNI
EGLN1	GSM330576.CEL	4.57274	CNI
EGLN1	GSM330577.CEL	3.7354	CNI
EGLN1	GSM330578.CEL	6.01861	CNI
EGLN1	GSM330579.CEL	5.8821	CNI
EGLN1	GSM330582.CEL	6.42952	CNI
EGLN1	GSM330583.CEL	6.49813	CNI
EGLN1	GSM330584.CEL	4.60789	CNI
EGLN1	GSM330585.CEL	6.5654	CNI
EGLN1	GSM330586.CEL	5.28749	CNI
EGLN1	GSM330587.CEL	5.6049	CNI
EGLN1	GSM330588.CEL	6.07352	CNI
EGLN1	GSM330589.CEL	6.10797	CNI
EGLN1	GSM330590.CEL	6.40754	CNI
EGLN1	GSM330591.CEL	6.51041	CNI
EGLN1	GSM330592.CEL	5.6717	CNI
EGLN1	GSM330593.CEL	5.42944	CNI
EGLN1	GSM330594.CEL	5.48393	CNI
EGLN1	GSM330595.CEL	4.42481	CNI
EGLN1	GSM330596.CEL	6.17377	CNI
EGLN1	GSM330597.CEL	5.50435	CNI
EGLN1	GSM330598.CEL	5.06895	CNI
EGLN1	GSM330599.CEL	7.70011	CNI
EGLN1	GSM330600.CEL	5.6287	CNI
EGLN1	GSM330601.CEL	6.48763	CNI
EGLN1	GSM330602.CEL	5.82998	CNI
EGLN1	GSM330603.CEL	6.27295	CNI
EGLN1	GSM330604.CEL	5.45637	CNI
EGLN1	GSM330605.CEL	4.77196	CNI
EGLN1	GSM330606.CEL	6.60452	CNI
EGLN1	GSM330607.CEL	5.35833	CNI
EGLN1	GSM330608.CEL	7.37569	CNI
EGLN1	GSM330609.CEL	4.24864	CNI
EGLN1	GSM330610.CEL	6.30448	CNI
EGLN1	GSM330611.CEL	4.76369	CNI
EGLN1	GSM330612.CEL	3.82228	CNI
EGLN1	GSM330613.CEL	5.21968	CNI
EGLN1	GSM330614.CEL	5.11801	CNI
EGLN1	GSM330615.CEL	6.21331	CNI
EGLN1	GSM330616.CEL	6.10828	CNI
EGLN1	GSM330617.CEL	6.2012	CNI
EGLN1	GSM330618.CEL	6.31837	CNI
EGLN1	GSM330619.CEL	3.99653	CNI
EGLN1	GSM330620.CEL	6.50749	CNI
EGLN1	GSM330621.CEL	6.20207	CNI
EGLN1	GSM330622.CEL	6.46536	CNI
EGLN1	GSM330623.CEL	6.10073	CNI
EGLN1	GSM330624.CEL	5.67631	CNI
EGLN1	GSM330625.CEL	3.58684	CNI
EGLN1	GSM330626.CEL	6.19912	CNI
EGLN1	GSM330627.CEL	6.16746	CNI
EGLN1	GSM330628.CEL	6.10906	CNI
EGLN1	GSM330630.CEL	6.6835	CNI
EGLN1	GSM330631.CEL	5.96275	CNI
EGLN1	GSM330632.CEL	4.4469	CNI
EGLN1	GSM330633.CEL	5.95317	CNI
EGLN1	GSM330634.CEL	4.67251	CNI
EGLN1	GSM330635.CEL	6.02432	CNI
EGLN1	GSM330636.CEL	5.50286	CNI
EGLN1	GSM330637.CEL	6.6948	CNI
EGLN1	GSM330638.CEL	6.82019	CNI
EGLN1	GSM330639.CEL	5.74483	CNI
EGLN1	GSM330640.CEL	6.43158	CNI
EGLN1	GSM330641.CEL	6.33736	CNI
EGLN1	GSM330642.CEL	6.77797	CNI
EGLN1	GSM330643.CEL	5.1709	CNI
EGLN1	GSM330644.CEL	6.00013	CNI
EGLN1	GSM330645.CEL	4.71592	CNI
EGLN1	GSM330646.CEL	4.53932	CNI
EGLN1	GSM330648.CEL	6.62045	CNI
EGLN1	GSM330649.CEL	5.45839	CNI
EGLN1	GSM330650.CEL	4.8656	CNI
EGLN1	GSM330651.CEL	5.44044	CNI
EGLN1	GSM330652.CEL	5.62731	CNI
EGLN1	GSM330653.CEL	5.2405	CNI
EGLN1	GSM330654.CEL	5.4649	CNI
EGLN1	GSM330655.CEL	6.16283	CNI
EGLN1	GSM330656.CEL	6.42848	CNI
EGLN1	GSM330657.CEL	5.62349	CNI
EGLN1	GSM330658.CEL	5.55527	CNI
EGLN1	GSM330659.CEL	6.50095	CNI
EGLN1	GSM330660.CEL	5.88384	CNI
EGLN1	GSM330661.CEL	6.85894	CNI
EGLN1	GSM330662.CEL	5.78903	CNI
EGLN1	GSM330663.CEL	6.0731	CNI
EGLN1	GSM330664.CEL	5.83626	CNI
EGLN1	GSM330665.CEL	6.00072	CNI
EGLN1	GSM330667.CEL	7.37028	CNI
EGLN1	GSM330668.CEL	5.79046	CNI
EGLN1	GSM330670.CEL	6.16947	CNI
EGLN1	GSM330671.CEL	6.41349	CNI
EGLN1	GSM330672.CEL	7.08158	CNI
EGLN1	GSM330673.CEL	4.48655	CNI
EGLN1	GSM330674.CEL	4.55981	CNI
EGLN1	GSM330675.CEL	6.74308	CNI
EGLN1	GSM330676.CEL	6.00651	CNI
EGLN1	GSM330677.CEL	6.1843	CNI
EGLN1	GSM330678.CEL	6.04671	CNI
EGLN1	GSM330679.CEL	5.20502	CNI
EGLN1	GSM330680.CEL	6.71022	CNI
EGLN1	GSM330681.CEL	6.4909	CNI
EGLN1	GSM330682.CEL	6.10206	CNI
EGLN1	GSM330683.CEL	5.44886	CNI
EGLN1	GSM330684.CEL	5.1404	CNI
EGLN1	GSM330685.CEL	6.12922	CNI
EGLN1	GSM330686.CEL	6.69799	CNI
EGLN1	GSM330687.CEL	4.32919	CNI
EGLN1	GSM330688.CEL	6.34428	CNI
EGLN1	GSM330690.CEL	5.62163	CNI
EGLN1	GSM330691.CEL	5.34138	CNI
EGLN1	GSM330692.CEL	5.32112	CNI
EGLN1	GSM330693.CEL	6.09007	CNI
EGLN1	GSM330694.CEL	6.61573	CNI
EGLN1	GSM330695.CEL	4.24597	CNI
EGLN1	GSM330696.CEL	4.85611	CNI
EGLN1	GSM330697.CEL	5.92803	CNI
EGLN1	GSM330698.CEL	6.02097	CNI
EGLN1	GSM330701.CEL	5.70198	CNI
EGLN1	GSM330702.CEL	5.95451	CNI
EGLN1	GSM330703.CEL	4.5716	CNI
EGLN1	GSM330704.CEL	4.30287	CNI
EGLN1	GSM330705.CEL	5.9389	CNI
EGLN1	GSM330706.CEL	6.138	CNI
EGLN1	GSM330707.CEL	3.81999	CNI
EGLN1	GSM330708.CEL	5.64336	CNI
EGLN1	GSM330709.CEL	4.35261	CNI
EGLN1	GSM330710.CEL	5.92517	CNI
EGLN1	GSM330711.CEL	5.95972	CNI
EGLN1	GSM330712.CEL	6.56273	CNI
EGLN1	GSM330713.CEL	5.09229	CNI
EGLN1	GSM330714.CEL	5.73969	CNI
EGLN1	GSM330715.CEL	5.70428	CNI
EGLN1	GSM330716.CEL	3.83324	CNI
EGLN1	GSM330717.CEL	6.51926	CNI
EGLN1	GSM330719.CEL	4.6303	CNI
EGLN1	GSM330720.CEL	5.89822	CNI
EGLN1	GSM330721.CEL	3.66264	CNI
EGLN1	GSM330722.CEL	6.42852	CNI
EGLN1	GSM330723.CEL	5.6657	CNI
EGLN1	GSM330724.CEL	6.49108	CNI
EGLN1	GSM330725.CEL	6.59824	CNI
EGLN1	GSM330726.CEL	5.79077	CNI
EGLN1	GSM330727.CEL	6.7235	CNI
EGLN1	GSM330728.CEL	5.9381	CNI
EGLN1	GSM330729.CEL	5.27665	CNI
EGLN1	GSM330730.CEL	6.439	CNI
EGLN1	GSM330731.CEL	6.11657	CNI
EGLN1	GSM330732.CEL	6.19031	CNI
EGLN1	GSM330733.CEL	5.87777	CNI
EGLN1	GSM330734.CEL	4.5902	CNI
EGLN1	GSM330735.CEL	5.88071	CNI
EGLN1	GSM330736.CEL	5.57447	CNI
EGLN1	GSM330737.CEL	5.42248	CNI
EGLN1	GSM330738.CEL	3.75503	CNI
EGLN1	GSM330739.CEL	5.92856	CNI
EGLN1	GSM330740.CEL	5.53989	CNI
EGLN1	GSM330741.CEL	4.61108	CNI
EGLN1	GSM330742.CEL	4.64194	CNI
EGLN1	GSM330743.CEL	6.50199	CNI
EGLN1	GSM330744.CEL	6.6812	CNI
EGLN1	GSM330745.CEL	5.60306	CNI
EGLN1	GSM330746.CEL	6.91613	CNI
EGLN1	GSM330748.CEL	6.0165	CNI
EGLN1	GSM330749.CEL	6.61649	CNI
EGLN1	GSM330750.CEL	4.03698	CNI
EGLN1	GSM330751.CEL	6.72124	CNI
EGLN1	GSM330752.CEL	5.58864	CNI
EGLN1	GSM330753.CEL	5.84416	CNI
EGLN1	GSM330754.CEL	6.92678	CNI
EGLN1	GSM330755.CEL	6.1353	CNI
EGLN1	GSM330756.CEL	5.5519	CNI
EGLN1	GSM330759.CEL	6.5321	CNI
EGLN1	GSM330760.CEL	5.92762	CNI
EGLN1	GSM330761.CEL	6.38067	CNI
EGLN1	GSM330762.CEL	5.89925	CNI
EGLN1	GSM330763.CEL	4.17924	CNI
EGLN1	GSM330764.CEL	4.84697	CNI
EGLN1	GSM330765.CEL	5.85968	CNI
EGLN1	GSM330766.CEL	6.29505	CNI
EGLN1	GSM330767.CEL	5.99744	CNI
EGLN1	GSM330768.CEL	6.28903	CNI
EGLN1	GSM330769.CEL	6.1663	CNI
EGLN1	GSM330770.CEL	5.77349	CNI
EGLN1	GSM330771.CEL	6.62354	CNI
EGLN1	GSM330773.CEL	5.79688	CNI
EGLN1	GSM330774.CEL	6.50873	CNI
EGLN1	GSM330775.CEL	5.27013	CNI
EGLN1	GSM330776.CEL	6.60827	CNI
EGLN1	GSM330777.CEL	4.9611	CNI
EGLN1	GSM330778.CEL	5.99031	CNI
EGLN1	GSM330779.CEL	6.7287	CNI
EGLN1	GSM330780.CEL	5.66173	CNI
EGLN1	GSM330781.CEL	6.62378	CNI
EGLN1	GSM330782.CEL	6.18478	CNI
EGLN1	GSM330783.CEL	6.22681	CNI
EGLN1	GSM330785.CEL	5.3729	CNI
EGLN1	GSM330786.CEL	5.94474	CNI
EGLN1	GSM330787.CEL	3.65711	CNI
EGLN1	GSM330788.CEL	5.01403	CNI
EGLN1	GSM330789.CEL	6.51076	CNI
EGLN1	GSM330790.CEL	5.77803	CNI
EGLN1	GSM330791.CEL	5.64303	CNI
EGLN1	GSM330792.CEL	3.89551	CNI
EGLN1	GSM330793.CEL	6.0653	CNI
EGLN1	GSM330794.CEL	6.69471	CNI
EGLN1	GSM330795.CEL	6.4915	CNI
EGLN1	GSM330796.CEL	5.97827	CNI
EGLN1	GSM330797.CEL	4.11117	CNI
EGLN1	GSM330799.CEL	4.70264	CNI
EGLN1	GSM330800.CEL	3.46499	CNI
EGLN1	GSM330802.CEL	6.06762	CNI
EGLN1	GSM330803.CEL	5.63329	CNI
EGLN1	GSM330804.CEL	6.07827	CNI
EGLN1	GSM330806.CEL	6.39901	CNI
EGLN1	GSM330807.CEL	5.27609	CNI
EGLN1	GSM330808.CEL	5.54719	CNI
EGLN1	GSM330809.CEL	5.61891	CNI
EGLN1	GSM330810.CEL	6.07587	CNI
EGLN1	GSM330811.CEL	6.1477	CNI
EGLN1	GSM330812.CEL	5.99864	CNI
EGLN1	GSM330813.CEL	6.03998	CNI
EGLN1	GSM330814.CEL	6.10275	CNI
EGLN1	GSM330815.CEL	5.29785	CNI
EGLN1	GSM330816.CEL	6.56014	CNI
EGLN1	GSM330817.CEL	3.60552	CNI
EGLN1	GSM330818.CEL	6.52923	CNI
EGLN1	GSM330819.CEL	5.81828	CNI
EGLN1	GSM330820.CEL	3.70445	CNI
EGLN1	GSM330821.CEL	5.38834	CNI
EGLN1	GSM330822.CEL	5.93825	CNI
EGLN1	GSM330823.CEL	6.90083	CNI
EGLN1	GSM330824.CEL	5.18826	CNI
EGLN1	GSM330825.CEL	4.19244	CNI
EGLN1	GSM330826.CEL	7.05695	CNI
EGLN1	GSM330827.CEL	7.28292	CNI
EGLN1	GSM330828.CEL	6.5412	CNI
EGLN1	GSM330829.CEL	5.90642	CNI
EGLN1	GSM330830.CEL	5.53821	CNI
EGLN1	GSM330831.CEL	6.35572	CNI
EGLN1	GSM330832.CEL	5.89506	CNI
EGLN1	GSM330833.CEL	5.49839	CNI
EGLN1	GSM330834.CEL	5.68535	CNI
EGLN1	GSM330835.CEL	5.82143	CNI
EGLN1	GSM330836.CEL	6.34964	CNI
EGLN1	GSM330837.CEL	6.03637	CNI
EGLN1	GSM330838.CEL	6.50388	CNI
EGLN1	GSM330839.CEL	6.49825	CNI
EGLN1	GSM330840.CEL	4.94041	CNI
EGLN1	GSM330841.CEL	6.17658	CNI
EGLN1	GSM330842.CEL	6.13877	CNI
EGLN1	GSM330843.CEL	4.71718	CNI
EGLN1	GSM330845.CEL	5.50373	CNI
EGLN1	GSM330847.CEL	6.38468	CNI
EGLN1	GSM330848.CEL	6.76939	CNI
EGLN1	GSM330849.CEL	6.06775	CNI
EGLN1	GSM330850.CEL	6.60609	CNI
EGLN1	GSM330851.CEL	5.81758	CNI
EGLN1	GSM330852.CEL	6.18844	CNI
EGLN1	GSM330853.CEL	6.26725	CNI
EGLN1	GSM330854.CEL	6.67318	CNI
EGLN1	GSM330855.CEL	6.21094	CNI
EGLN1	GSM330856.CEL	6.03938	CNI
EGLN1	GSM330857.CEL	5.20572	CNI
EGLN1	GSM330858.CEL	6.15718	CNI
EGLN1	GSM330859.CEL	5.92193	CNI
EGLN1	GSM330860.CEL	6.17582	CNI
EGLN1	GSM330861.CEL	6.67652	CNI
EGLN1	GSM330862.CEL	5.11728	CNI
EGLN1	GSM330863.CEL	6.34361	CNI
EGLN1	GSM330864.CEL	6.54992	CNI
EGLN1	GSM330865.CEL	5.59123	CNI
EGLN1	GSM330866.CEL	5.82471	CNI
EGLN1	GSM330867.CEL	6.45684	CNI
EGLN1	GSM330868.CEL	5.97318	CNI
EGLN1	GSM330869.CEL	6.88374	CNI
EGLN1	GSM330870.CEL	6.38851	CNI
EGLN1	GSM330871.CEL	7.05833	CNI
EGLN1	GSM330872.CEL	4.53063	CNI
EGLN1	GSM330873.CEL	6.23762	CNI
EGLN1	GSM330874.CEL	6.06384	CNI
EGLN1	GSM330875.CEL	5.62318	CNI
EGLN1	GSM330876.CEL	5.93977	CNI
EGLN1	GSM330877.CEL	7.06556	Complex
EGLN1	GSM330878.CEL	5.19102	Complex
EGLN1	GSM330879.CEL	6.94093	Complex
EGLN1	GSM330880.CEL	6.00217	CNI
EGLN1	GSM330881.CEL	5.66022	Complex
EGLN1	GSM330882.CEL	7.112	Complex
EGLN1	GSM330883.CEL	7.83557	Complex
EGLN1	GSM330884.CEL	7.00876	Complex
EGLN1	GSM330885.CEL	6.86151	Complex
EGLN1	GSM330886.CEL	5.83031	Complex
EGLN1	GSM330887.CEL	6.34649	CNI
EGLN1	GSM330888.CEL	5.62211	Complex
EGLN1	GSM330889.CEL	6.57806	CNI
EGLN1	GSM330890.CEL	7.00008	Complex
EGLN1	GSM330891.CEL	6.70137	Complex
EGLN1	GSM330892.CEL	6.83268	Complex
EGLN1	GSM330893.CEL	5.87398	Complex
EGLN1	GSM330894.CEL	6.62939	Complex
EGLN1	GSM330896.CEL	6.60386	Complex
EGLN1	GSM330898.CEL	6.60843	Complex
EGLN1	GSM330899.CEL	6.29257	Complex
EGLN1	GSM330900.CEL	7.07354	Complex
EGLN1	GSM330901.CEL	6.67747	Complex
EGLN1	GSM330902.CEL	5.39226	Complex
EGLN1	GSM330903.CEL	7.36507	Complex
EGLN1	GSM330904.CEL	5.99346	Complex
EGLN1	GSM330905.CEL	6.69337	Complex
EGLN1	GSM330906.CEL	6.81721	Complex
EGLN1	GSM330908.CEL	6.31668	Complex
EGLN1	GSM330909.CEL	6.33698	Complex
EGLN1	GSM330910.CEL	5.57517	Complex
EGLN1	GSM330911.CEL	6.59203	Complex
EGLN1	GSM330912.CEL	6.26165	Complex
EGLN1	GSM330913.CEL	6.7214	Complex
EGLN1	GSM330915.CEL	6.5545	Complex
EGLN1	GSM330917.CEL	6.10895	Complex
EGLN1	GSM330918.CEL	6.62065	Complex
EGLN1	GSM330919.CEL	6.0209	Complex
EGLN1	GSM330920.CEL	7.82933	CNI
EGLN1	GSM330921.CEL	7.15401	Complex
EGLN1	GSM330922.CEL	5.82662	Complex
EGLN1	GSM330924.CEL	3.98158	Complex
EGLN1	GSM330925.CEL	7.114	Complex
EGLN1	GSM330926.CEL	6.35539	Complex
EGLN1	GSM330927.CEL	6.92919	Complex
EGLN1	GSM330928.CEL	6.80854	Complex
EGLN1	GSM331660.CEL	6.30316	CTRL
EGLN1	GSM331661.CEL	6.0978	CTRL
EGLN1	GSM331662.CEL	5.93224	CTRL
EGLN1	GSM331663.CEL	6.45385	CTRL
EGLN1	GSM331664.CEL	5.99725	CTRL
EGLN1	GSM331665.CEL	6.93308	CTRL
EGLN1	GSM331666.CEL	5.33643	CTRL
EGLN1	GSM331668.CEL	6.44354	CTRL
EGLN1	GSM331669.CEL	6.45982	CTRL
EGLN1	GSM331670.CEL	6.22345	CTRL
EGLN1	GSM331671.CEL	6.11501	CTRL
EGLN1	GSM331672.CEL	6.18391	CTRL
EGLN1	GSM331673.CEL	6.03775	CTRL
EGLN1	GSM331674.CEL	6.7188	CTRL
EGLN1	GSM331675.CEL	6.01809	CTRL
EGLN1	GSM331676.CEL	7.57507	CTRL
EGLN1	GSM331677.CEL	6.37388	CTRL
EGLN1	GSM331678.CEL	6.45519	CTRL
EGLN1	GSM331679.CEL	6.36829	CTRL
EGLN1	GSM331680.CEL	6.1359	CTRL
EGLN1	GSM331681.CEL	6.01426	CTRL
EGLN1	GSM331682.CEL	5.89564	CTRL
EGLN1	GSM331683.CEL	7.1226	CTRL
EGLN1	GSM331684.CEL	6.34766	CTRL
EGLN1	GSM331685.CEL	7.06078	CTRL
EGLN1	GSM331686.CEL	6.03664	CTRL
EGLN1	GSM331687.CEL	6.61019	CTRL
EGLN1	GSM331688.CEL	6.37484	CTRL
EGLN1	GSM331689.CEL	6.35843	CTRL
EGLN1	GSM331692.CEL	6.36932	CTRL
EGLN1	GSM331693.CEL	6.04179	CTRL
EGLN1	GSM331695.CEL	5.79047	CTRL
EGLN1	GSM331696.CEL	6.18247	CTRL
EGLN1	GSM331697.CEL	6.43122	CTRL
EGLN1	GSM331698.CEL	6.2283	CTRL
EGLN1	GSM331699.CEL	5.91127	CTRL
EGLN1	GSM331700.CEL	7.01755	CTRL
EGLN1	GSM331701.CEL	6.66799	CTRL
EGLN1	GSM331702.CEL	5.90513	CTRL
EGLN1	GSM331703.CEL	5.51961	CTRL
EGLN1	GSM331704.CEL	6.24444	CTRL
EGLN1	GSM331705.CEL	6.13888	CTRL
EGLN1	GSM331706.CEL	6.2465	CTRL
EGLN1	GSM331707.CEL	6.09285	CTRL
EGLN1	GSM331708.CEL	5.98695	CTRL
EGLN1	GSM331709.CEL	6.24839	CTRL
EGLN1	GSM331710.CEL	6.15549	CTRL
EGLN1	GSM331712.CEL	6.12157	CTRL
EGLN1	GSM331713.CEL	6.06183	CTRL
EGLN1	GSM331714.CEL	6.17883	CTRL
EGLN1	GSM331715.CEL	6.18169	CTRL
EGLN1	GSM331716.CEL	6.15807	CTRL
EGLN1	GSM331717.CEL	6.19437	CTRL
EGLN1	GSM331718.CEL	6.44769	CTRL
EGLN1	GSM331719.CEL	6.11667	CTRL
EGLN1	GSM331720.CEL	6.28607	CTRL
EGLN1	GSM331721.CEL	6.18651	CTRL
EGLN1	GSM331722.CEL	6.04659	CTRL
EGLN1	GSM331723.CEL	5.99588	CTRL
EGLN1	GSM331724.CEL	6.44191	CTRL
EGLN1	GSM331725.CEL	6.35245	CTRL
EGLN1	GSM331726.CEL	6.10023	CTRL
EGLN1	GSM331727.CEL	6.70979	CTRL
EGLN1	GSM331728.CEL	6.24717	CTRL
EGLN1	GSM331729.CEL	6.42613	CTRL
EGLN1	GSM331730.CEL	6.25216	CTRL
EGLN1	GSM331731.CEL	6.31424	CTRL
EGLN1	GSM331732.CEL	6.28627	CTRL
EGLN1	GSM376049.CEL	5.70957	CNI
EGLN1	GSM376050.CEL	6.12046	CNI
EGLN1	GSM376051.CEL	5.80996	CNI
EGLN1	GSM376052.CEL	3.82715	CNI
EGLN1	GSM376053.CEL	5.01315	CNI
EGLN1	GSM376054.CEL	5.14853	CNI
EGLN1	GSM376055.CEL	6.67373	CNI
EGLN1	GSM376056.CEL	6.02903	CNI
EGLN1	GSM376058.CEL	6.27417	CNI
EGLN1	GSM376059.CEL	5.62121	CNI
EGLN1	GSM376060.CEL	6.26191	CNI
EGLN1	GSM376061.CEL	5.88413	CNI
EGLN1	GSM376062.CEL	6.12458	CNI
EGLN1	GSM376063.CEL	6.76308	CNI
EGLN1	GSM376064.CEL	5.66442	CNI
EGLN1	GSM376065.CEL	5.94323	CNI
EGLN1	GSM376066.CEL	5.32262	CNI
EGLN1	GSM376067.CEL	6.74329	CNI
EGLN1	GSM376068.CEL	5.8662	CNI
EGLN1	GSM376069.CEL	6.20645	CNI
EGLN1	GSM376070.CEL	5.67987	CNI
EGLN1	GSM376072.CEL	6.27937	CNI
EGLN1	GSM376073.CEL	5.04051	CNI
EGLN1	GSM376074.CEL	5.92828	CNI
EGLN1	GSM376075.CEL	6.23663	CNI
EGLN1	GSM376076.CEL	6.36288	CNI
EGLN1	GSM376077.CEL	4.08265	CNI
EGLN1	GSM376078.CEL	6.0034	CNI
EGLN1	GSM376079.CEL	7.63388	CNI
EGLN1	GSM376080.CEL	5.42153	CNI
EGLN1	GSM376081.CEL	6.34772	CNI
EGLN1	GSM376082.CEL	5.61725	CNI
EGLN1	GSM376083.CEL	6.1116	CNI
EGLN1	GSM376084.CEL	6.468	CNI
EGLN1	GSM376085.CEL	7.29304	CNI
EGLN1	GSM376086.CEL	3.92795	CNI
EGLN1	GSM376087.CEL	4.48848	CNI
EGLN1	GSM376088.CEL	4.97509	CNI
EGLN1	GSM376089.CEL	6.04653	CNI
EGLN1	GSM376090.CEL	6.03489	CNI
EGLN1	GSM376091.CEL	6.15566	CNI
EGLN1	GSM376092.CEL	6.35887	CNI
EGLN1	GSM376093.CEL	6.02763	CNI
EGLN1	GSM376094.CEL	5.91845	CNI
EGLN1	GSM376095.CEL	5.44525	CNI
EGLN1	GSM376096.CEL	5.99294	CNI
EGLN1	GSM376097.CEL	5.9321	CNI
EGLN1	GSM376098.CEL	6.54689	CNI
EGLN1	GSM376099.CEL	4.11736	CNI
EGLN1	GSM376100.CEL	6.5621	CNI
EGLN1	GSM376101.CEL	6.69601	CNI
EGLN1	GSM376102.CEL	6.27552	CNI
EGLN1	GSM376103.CEL	6.16497	CNI
EGLN1	GSM376104.CEL	6.64761	CNI
EGLN1	GSM376105.CEL	6.47844	CNI
EGLN1	GSM376106.CEL	5.23135	CNI
EGLN1	GSM376107.CEL	4.59022	CNI
EGLN1	GSM376108.CEL	5.00315	CNI
EGLN1	GSM376109.CEL	5.97846	CNI
EGLN1	GSM376110.CEL	6.2752	CNI
EGLN1	GSM376111.CEL	6.33132	CNI
EGLN1	GSM376112.CEL	5.68044	CNI
EGLN1	GSM376113.CEL	6.74622	CNI
EGLN1	GSM376114.CEL	5.86902	CNI
EGLN1	GSM376115.CEL	5.63511	CNI
EGLN1	GSM376116.CEL	5.80619	CNI
EGLN1	GSM376118.CEL	7.26687	CNI
EGLN1	GSM376119.CEL	6.00123	CNI
EGLN1	GSM376120.CEL	6.27466	CNI
EGLN1	GSM376121.CEL	4.17579	CNI
EGLN1	GSM376122.CEL	4.27119	CNI
EGLN1	GSM376123.CEL	6.60147	CNI
EGLN1	GSM376124.CEL	5.8138	CNI
EGLN1	GSM376125.CEL	6.00796	CNI
EGLN1	GSM376126.CEL	6.58423	CNI
EGLN1	GSM376127.CEL	6.33058	CNI
EGLN1	GSM376128.CEL	5.91853	CNI
EGLN1	GSM376130.CEL	5.95645	CNI
EGLN1	GSM376131.CEL	4.01276	CNI
EGLN1	GSM376132.CEL	6.18937	CNI
EGLN1	GSM376134.CEL	5.41732	CNI
EGLN1	GSM376135.CEL	5.0687	CNI
EGLN1	GSM376136.CEL	5.92315	CNI
EGLN1	GSM376137.CEL	6.46695	CNI
EGLN1	GSM376138.CEL	3.9121	CNI
EGLN1	GSM376139.CEL	4.58534	CNI
EGLN1	GSM376140.CEL	5.8324	CNI
EGLN1	GSM376142.CEL	5.74075	CNI
EGLN1	GSM376143.CEL	4.03942	CNI
EGLN1	GSM376144.CEL	5.71543	CNI
EGLN1	GSM376145.CEL	3.48366	CNI
EGLN1	GSM376146.CEL	6.37278	CNI
EGLN1	GSM376147.CEL	4.33673	CNI
EGLN1	GSM376148.CEL	5.69649	CNI
EGLN1	GSM376149.CEL	5.42674	CNI
EGLN1	GSM376150.CEL	6.46525	CNI
EGLN1	GSM376151.CEL	6.59306	CNI
EGLN1	GSM376152.CEL	6.27477	CNI
EGLN1	GSM376153.CEL	6.02005	CNI
EGLN1	GSM376154.CEL	5.68413	CNI
EGLN1	GSM376155.CEL	5.29968	CNI
EGLN1	GSM376156.CEL	6.54872	CNI
EGLN1	GSM376157.CEL	5.38571	CNI
EGLN1	GSM376158.CEL	6.79452	CNI
EGLN1	GSM376159.CEL	5.84429	CNI
EGLN1	GSM376160.CEL	6.565	CNI
EGLN1	GSM376161.CEL	6.80007	CNI
EGLN1	GSM376162.CEL	5.32956	CNI
EGLN1	GSM376164.CEL	6.37863	CNI
EGLN1	GSM376165.CEL	5.71452	CNI
EGLN1	GSM376166.CEL	6.21694	CNI
EGLN1	GSM376167.CEL	5.70803	CNI
EGLN1	GSM376168.CEL	3.84634	CNI
EGLN1	GSM376169.CEL	5.80972	CNI
EGLN1	GSM376170.CEL	6.10708	CNI
EGLN1	GSM376171.CEL	5.5734	CNI
EGLN1	GSM376172.CEL	6.46842	CNI
EGLN1	GSM376173.CEL	6.36173	CNI
EGLN1	GSM376174.CEL	6.46931	CNI
EGLN1	GSM376175.CEL	4.68938	CNI
EGLN1	GSM376176.CEL	6.60987	CNI
EGLN1	GSM376177.CEL	6.48372	CNI
EGLN1	GSM376178.CEL	6.00947	CNI
EGLN1	GSM376180.CEL	5.14357	CNI
EGLN1	GSM376181.CEL	5.75101	CNI
EGLN1	GSM376182.CEL	5.88163	CNI
EGLN1	GSM376183.CEL	6.54817	CNI
EGLN1	GSM376185.CEL	3.07798	CNI
EGLN1	GSM376187.CEL	5.8953	CNI
EGLN1	GSM376188.CEL	5.3949	CNI
EGLN1	GSM376189.CEL	5.89903	CNI
EGLN1	GSM376190.CEL	6.23648	CNI
EGLN1	GSM376191.CEL	5.01241	CNI
EGLN1	GSM376192.CEL	5.97941	CNI
EGLN1	GSM376193.CEL	5.84645	CNI
EGLN1	GSM376194.CEL	5.90009	CNI
EGLN1	GSM376195.CEL	6.38999	CNI
EGLN1	GSM376196.CEL	6.77037	CNI
EGLN1	GSM376197.CEL	3.86742	CNI
EGLN1	GSM376198.CEL	6.95769	CNI
EGLN1	GSM376199.CEL	7.17917	CNI
EGLN1	GSM376200.CEL	6.38619	CNI
EGLN1	GSM376201.CEL	5.3117	CNI
EGLN1	GSM376202.CEL	6.19833	CNI
EGLN1	GSM376203.CEL	5.59907	CNI
EGLN1	GSM376204.CEL	6.17344	CNI
EGLN1	GSM376205.CEL	5.85533	CNI
EGLN1	GSM376206.CEL	5.9517	CNI
EGLN1	GSM376208.CEL	5.25421	CNI
EGLN1	GSM376210.CEL	6.23543	CNI
EGLN1	GSM376211.CEL	6.62395	CNI
EGLN1	GSM376212.CEL	5.89039	CNI
EGLN1	GSM376213.CEL	5.60268	CNI
EGLN1	GSM376214.CEL	6.10421	CNI
EGLN1	GSM376215.CEL	6.53289	CNI
EGLN1	GSM376216.CEL	6.00979	CNI
EGLN1	GSM376217.CEL	5.97046	CNI
EGLN1	GSM376218.CEL	6.00517	CNI
EGLN1	GSM376235.CEL	6.1841	CNI
EGLN1	GSM376236.CEL	5.62239	CNI
EGLN1	GSM376237.CEL	6.29932	CNI
EGLN1	GSM376238.CEL	5.78488	CNI
EGLN1	GSM376239.CEL	6.77003	CNI
EGLN1	GSM376240.CEL	6.0599	CNI
EGLN1	GSM376241.CEL	5.87653	CNI
EGLN1	GSM376242.CEL	5.41556	CNI
EGLN1	GSM376243.CEL	6.92024	CNI
EGLN1	GSM376244.CEL	6.79524	CNI
EGLN1	GSM376245.CEL	6.97419	CNI
EGLN1	GSM376246.CEL	7.75554	CNI
EGLN1	GSM376247.CEL	6.86626	CNI
EGLN1	GSM376248.CEL	6.71462	CNI
EGLN1	GSM376249.CEL	6.53184	CNI
EGLN1	GSM376250.CEL	6.42437	CNI
EGLN1	GSM376253.CEL	6.49188	CNI
EGLN1	GSM376254.CEL	5.12452	Complex
EGLN1	GSM376255.CEL	6.51268	Complex
EGLN1	GSM376257.CEL	6.11449	Complex
EGLN1	GSM376258.CEL	6.41073	Complex
EGLN1	GSM376259.CEL	6.05518	Complex
EGLN1	GSM376260.CEL	6.3798	Complex
EGLN1	GSM376261.CEL	5.88641	Complex
EGLN1	GSM376262.CEL	6.16847	Complex
EGLN1	GSM376263.CEL	6.6476	Complex
EGLN1	GSM376428.CEL	6.11263	CTRL
EGLN1	GSM376429.CEL	5.89597	CTRL
EGLN1	GSM376430.CEL	5.70843	CTRL
EGLN1	GSM376431.CEL	6.27781	CTRL
EGLN1	GSM376432.CEL	5.78629	CTRL
EGLN1	GSM376433.CEL	6.79636	CTRL
EGLN1	GSM376434.CEL	5.08184	CTRL
EGLN1	GSM376436.CEL	6.24556	CTRL
EGLN1	GSM376437.CEL	6.28732	CTRL
EGLN1	GSM376438.CEL	5.9186	CTRL
EGLN1	GSM376439.CEL	5.9694	CTRL
EGLN1	GSM376440.CEL	5.83079	CTRL
EGLN1	GSM376441.CEL	6.57182	CTRL
EGLN1	GSM376442.CEL	5.80582	CTRL
EGLN1	GSM376443.CEL	7.47439	CTRL
EGLN1	GSM376444.CEL	6.1951	CTRL
EGLN1	GSM376445.CEL	6.27277	CTRL
EGLN1	GSM376446.CEL	6.18565	CTRL
EGLN1	GSM376447.CEL	5.93589	CTRL
EGLN1	GSM376448.CEL	5.81316	CTRL
EGLN1	GSM376449.CEL	5.67817	CTRL
EGLN1	GSM376450.CEL	6.96942	CTRL
EGLN1	GSM376451.CEL	6.15984	CTRL
EGLN1	GSM376452.CEL	6.93009	CTRL
EGLN1	GSM376453.CEL	5.82819	CTRL
EGLN1	GSM376454.CEL	6.41331	CTRL
EGLN1	GSM376455.CEL	6.18044	CTRL
EGLN1	GSM376456.CEL	6.18309	CTRL
EGLN1	GSM376458.CEL	6.18818	CTRL
EGLN1	GSM376459.CEL	5.83864	CTRL
EGLN1	GSM376461.CEL	5.96597	CTRL
EGLN1	GSM376462.CEL	6.24943	CTRL
EGLN1	GSM376463.CEL	6.0446	CTRL
EGLN1	GSM376464.CEL	5.68884	CTRL
EGLN1	GSM376465.CEL	6.88361	CTRL
EGLN1	GSM376466.CEL	5.68918	CTRL
EGLN1	GSM376467.CEL	5.26323	CTRL
EGLN1	GSM376468.CEL	6.0571	CTRL
EGLN1	GSM376469.CEL	5.94154	CTRL
EGLN1	GSM376470.CEL	6.0532	CTRL
EGLN1	GSM376471.CEL	5.89349	CTRL
EGLN1	GSM376472.CEL	5.77466	CTRL
EGLN1	GSM376473.CEL	6.05663	CTRL
EGLN1	GSM376474.CEL	5.96627	CTRL
EGLN1	GSM376476.CEL	5.91641	CTRL
EGLN1	GSM376477.CEL	5.86242	CTRL
EGLN1	GSM376478.CEL	5.96796	CTRL
EGLN1	GSM376479.CEL	5.98375	CTRL
EGLN1	GSM376480.CEL	5.95211	CTRL
EGLN1	GSM376481.CEL	5.99338	CTRL
EGLN1	GSM376482.CEL	6.266	CTRL
EGLN1	GSM376483.CEL	5.91308	CTRL
EGLN1	GSM376484.CEL	6.09819	CTRL
EGLN1	GSM376485.CEL	5.99379	CTRL
EGLN1	GSM376486.CEL	5.84165	CTRL
EGLN1	GSM376487.CEL	5.79086	CTRL
EGLN1	GSM376488.CEL	6.26172	CTRL
EGLN1	GSM376489.CEL	6.17491	CTRL
EGLN1	GSM376490.CEL	5.87929	CTRL
EGLN1	GSM376491.CEL	6.53655	CTRL
EGLN1	GSM376492.CEL	6.05485	CTRL
EGLN1	GSM376493.CEL	6.24405	CTRL
EGLN1	GSM376494.CEL	6.05287	CTRL
EGLN1	GSM376495.CEL	6.11403	CTRL
EGLN1	GSM376496.CEL	6.10446	CTRL
EGLN1	GSM376497.CEL	6.44916	Complex
EGLN1	GSM376498.CEL	6.67952	Complex
EGLN1	GSM376499.CEL	6.21393	Complex
EGLN1	GSM376500.CEL	5.70957	CNI
EGLN1	GSM376501.CEL	6.12046	CNI
EGLN1	GSM376502.CEL	5.80996	CNI
EGLN1	GSM376503.CEL	3.82715	CNI
EGLN1	GSM376504.CEL	5.01315	CNI
EGLN1	GSM376505.CEL	5.14853	CNI
EGLN1	GSM376506.CEL	6.67373	CNI
EGLN1	GSM376507.CEL	6.02903	CNI
EGLN1	GSM376509.CEL	6.27417	CNI
EGLN1	GSM376510.CEL	5.62121	CNI
EGLN1	GSM376511.CEL	6.26191	CNI
EGLN1	GSM376512.CEL	5.88413	CNI
EGLN1	GSM376513.CEL	6.12458	CNI
EGLN1	GSM376514.CEL	6.76308	CNI
EGLN1	GSM376515.CEL	5.66442	CNI
EGLN1	GSM376516.CEL	5.94323	CNI
EGLN1	GSM376517.CEL	5.32262	CNI
EGLN1	GSM376518.CEL	6.74329	CNI
EGLN1	GSM376519.CEL	5.8662	CNI
EGLN1	GSM376520.CEL	6.20645	CNI
EGLN1	GSM376521.CEL	5.67987	CNI
EGLN1	GSM376523.CEL	6.27937	CNI
EGLN1	GSM376524.CEL	5.04051	CNI
EGLN1	GSM376525.CEL	5.92828	CNI
EGLN1	GSM376526.CEL	6.23663	CNI
EGLN1	GSM376527.CEL	6.36288	CNI
EGLN1	GSM376528.CEL	4.08265	CNI
EGLN1	GSM376529.CEL	6.0034	CNI
EGLN1	GSM376530.CEL	7.63388	CNI
EGLN1	GSM376531.CEL	5.42153	CNI
EGLN1	GSM376532.CEL	6.34772	CNI
EGLN1	GSM376533.CEL	5.61725	CNI
EGLN1	GSM376534.CEL	6.1116	CNI
EGLN1	GSM376535.CEL	6.468	CNI
EGLN1	GSM376536.CEL	7.29304	CNI
EGLN1	GSM376537.CEL	3.92795	CNI
EGLN1	GSM376538.CEL	4.48848	CNI
EGLN1	GSM376539.CEL	4.97509	CNI
EGLN1	GSM376540.CEL	6.04653	CNI
EGLN1	GSM376541.CEL	6.03489	CNI
EGLN1	GSM376542.CEL	6.15566	CNI
EGLN1	GSM376543.CEL	6.35887	CNI
EGLN1	GSM376544.CEL	6.02763	CNI
EGLN1	GSM376545.CEL	5.91845	CNI
EGLN1	GSM376546.CEL	5.44525	CNI
EGLN1	GSM376547.CEL	5.99294	CNI
EGLN1	GSM376548.CEL	5.9321	CNI
EGLN1	GSM376549.CEL	6.54689	CNI
EGLN1	GSM376550.CEL	4.11736	CNI
EGLN1	GSM376551.CEL	6.5621	CNI
EGLN1	GSM376552.CEL	6.69601	CNI
EGLN1	GSM376553.CEL	6.27552	CNI
EGLN1	GSM376554.CEL	6.16497	CNI
EGLN1	GSM376555.CEL	6.64761	CNI
EGLN1	GSM376556.CEL	6.47844	CNI
EGLN1	GSM376557.CEL	5.23135	CNI
EGLN1	GSM376558.CEL	4.59022	CNI
EGLN1	GSM376559.CEL	5.00315	CNI
EGLN1	GSM376560.CEL	5.97846	CNI
EGLN1	GSM376561.CEL	6.2752	CNI
EGLN1	GSM376562.CEL	6.33132	CNI
EGLN1	GSM376563.CEL	5.68044	CNI
EGLN1	GSM376564.CEL	6.74622	CNI
EGLN1	GSM376565.CEL	5.86902	CNI
EGLN1	GSM376566.CEL	5.63511	CNI
EGLN1	GSM376567.CEL	5.80619	CNI
EGLN1	GSM376569.CEL	7.26687	CNI
EGLN1	GSM376570.CEL	6.00123	CNI
EGLN1	GSM376571.CEL	6.27466	CNI
EGLN1	GSM376572.CEL	4.17579	CNI
EGLN1	GSM376573.CEL	4.27119	CNI
EGLN1	GSM376574.CEL	6.60147	CNI
EGLN1	GSM376575.CEL	5.8138	CNI
EGLN1	GSM376576.CEL	6.00796	CNI
EGLN1	GSM376577.CEL	6.58423	CNI
EGLN1	GSM376578.CEL	6.33058	CNI
EGLN1	GSM376579.CEL	5.91853	CNI
EGLN1	GSM376581.CEL	5.95645	CNI
EGLN1	GSM376582.CEL	4.01276	CNI
EGLN1	GSM376583.CEL	6.18937	CNI
EGLN1	GSM376585.CEL	5.41732	CNI
EGLN1	GSM376586.CEL	5.0687	CNI
EGLN1	GSM376587.CEL	5.92315	CNI
EGLN1	GSM376588.CEL	6.46695	CNI
EGLN1	GSM376589.CEL	3.9121	CNI
EGLN1	GSM376590.CEL	4.58534	CNI
EGLN1	GSM376591.CEL	5.8324	CNI
EGLN1	GSM376593.CEL	5.74075	CNI
EGLN1	GSM376594.CEL	4.03942	CNI
EGLN1	GSM376595.CEL	5.71543	CNI
EGLN1	GSM376596.CEL	3.48366	CNI
EGLN1	GSM376597.CEL	6.37278	CNI
EGLN1	GSM376598.CEL	4.33673	CNI
EGLN1	GSM376599.CEL	5.69649	CNI
EGLN1	GSM376600.CEL	5.42674	CNI
EGLN1	GSM376601.CEL	6.46525	CNI
EGLN1	GSM376602.CEL	6.59306	CNI
EGLN1	GSM376603.CEL	6.27477	CNI
EGLN1	GSM376604.CEL	6.02005	CNI
EGLN1	GSM376605.CEL	5.68413	CNI
EGLN1	GSM376606.CEL	5.29968	CNI
EGLN1	GSM376607.CEL	6.54872	CNI
EGLN1	GSM376608.CEL	5.38571	CNI
EGLN1	GSM376609.CEL	6.79452	CNI
EGLN1	GSM376610.CEL	5.84429	CNI
EGLN1	GSM376611.CEL	6.565	CNI
EGLN1	GSM376612.CEL	6.80007	CNI
EGLN1	GSM376613.CEL	5.32956	CNI
EGLN1	GSM376615.CEL	6.37863	CNI
EGLN1	GSM376616.CEL	5.71452	CNI
EGLN1	GSM376617.CEL	6.21694	CNI
EGLN1	GSM376618.CEL	5.70803	CNI
EGLN1	GSM376619.CEL	3.84634	CNI
EGLN1	GSM376620.CEL	5.80972	CNI
EGLN1	GSM376621.CEL	6.10708	CNI
EGLN1	GSM376622.CEL	5.5734	CNI
EGLN1	GSM376623.CEL	6.46842	CNI
EGLN1	GSM376624.CEL	6.36173	CNI
EGLN1	GSM376625.CEL	6.46931	CNI
EGLN1	GSM376626.CEL	4.68938	CNI
EGLN1	GSM376627.CEL	6.60987	CNI
EGLN1	GSM376628.CEL	6.48372	CNI
EGLN1	GSM376629.CEL	6.00947	CNI
EGLN1	GSM376631.CEL	5.14357	CNI
EGLN1	GSM376632.CEL	5.75101	CNI
EGLN1	GSM376633.CEL	5.88163	CNI
EGLN1	GSM376634.CEL	6.54817	CNI
EGLN1	GSM376636.CEL	3.07798	CNI
EGLN1	GSM376638.CEL	5.8953	CNI
EGLN1	GSM376639.CEL	5.3949	CNI
EGLN1	GSM376640.CEL	5.89903	CNI
EGLN1	GSM376641.CEL	6.23648	CNI
EGLN1	GSM376642.CEL	5.01241	CNI
EGLN1	GSM376643.CEL	5.97941	CNI
EGLN1	GSM376644.CEL	5.84645	CNI
EGLN1	GSM376645.CEL	5.90009	CNI
EGLN1	GSM376646.CEL	6.38999	CNI
EGLN1	GSM376647.CEL	6.77037	CNI
EGLN1	GSM376648.CEL	3.86742	CNI
EGLN1	GSM376649.CEL	6.95769	CNI
EGLN1	GSM376650.CEL	7.17917	CNI
EGLN1	GSM376651.CEL	6.38619	CNI
EGLN1	GSM376652.CEL	5.3117	CNI
EGLN1	GSM376653.CEL	6.19833	CNI
EGLN1	GSM376654.CEL	5.59907	CNI
EGLN1	GSM376655.CEL	6.17344	CNI
EGLN1	GSM376656.CEL	5.85533	CNI
EGLN1	GSM376657.CEL	5.9517	CNI
EGLN1	GSM376659.CEL	5.25421	CNI
EGLN1	GSM376661.CEL	6.23543	CNI
EGLN1	GSM376662.CEL	6.62395	CNI
EGLN1	GSM376663.CEL	5.89039	CNI
EGLN1	GSM376664.CEL	5.60268	CNI
EGLN1	GSM376665.CEL	6.10421	CNI
EGLN1	GSM376666.CEL	6.53289	CNI
EGLN1	GSM376667.CEL	6.00979	CNI
EGLN1	GSM376668.CEL	5.97046	CNI
EGLN1	GSM376669.CEL	6.00517	CNI
EGLN1	GSM376670.CEL	6.1841	CNI
EGLN1	GSM376671.CEL	5.62239	CNI
EGLN1	GSM376672.CEL	6.29932	CNI
EGLN1	GSM376673.CEL	5.78488	CNI
EGLN1	GSM376674.CEL	6.77003	CNI
EGLN1	GSM376675.CEL	6.0599	CNI
EGLN1	GSM376676.CEL	5.87653	CNI
EGLN1	GSM376677.CEL	5.41556	CNI
EGLN1	GSM376678.CEL	6.92024	CNI
EGLN1	GSM376679.CEL	6.79524	CNI
EGLN1	GSM376680.CEL	6.97419	CNI
EGLN1	GSM376681.CEL	7.75554	CNI
EGLN1	GSM376682.CEL	6.86626	CNI
EGLN1	GSM376683.CEL	6.71462	CNI
EGLN1	GSM376684.CEL	6.53184	CNI
EGLN1	GSM376685.CEL	6.42437	CNI
EGLN1	GSM376687.CEL	6.92524	CNI
EGLN1	GSM376688.CEL	6.49188	CNI
EGLN1	GSM376689.CEL	5.12452	Complex
EGLN1	GSM376690.CEL	6.51268	Complex
EGLN1	GSM376692.CEL	6.11449	Complex
EGLN1	GSM376693.CEL	6.41073	Complex
EGLN1	GSM376694.CEL	6.05518	Complex
EGLN1	GSM376695.CEL	6.3798	Complex
EGLN1	GSM376696.CEL	5.88641	Complex
EGLN1	GSM376697.CEL	6.16847	Complex
EGLN1	GSM376698.CEL	6.6476	Complex
EGLN1	GSM376863.CEL	6.11263	CTRL
EGLN1	GSM376864.CEL	5.89597	CTRL
EGLN1	GSM376865.CEL	5.70843	CTRL
EGLN1	GSM376866.CEL	6.27781	CTRL
EGLN1	GSM376867.CEL	5.78629	CTRL
EGLN1	GSM376868.CEL	6.79636	CTRL
EGLN1	GSM376869.CEL	5.08184	CTRL
EGLN1	GSM376871.CEL	6.24556	CTRL
EGLN1	GSM376872.CEL	6.28732	CTRL
EGLN1	GSM376873.CEL	5.9186	CTRL
EGLN1	GSM376874.CEL	5.9694	CTRL
EGLN1	GSM376875.CEL	5.83079	CTRL
EGLN1	GSM376876.CEL	6.57182	CTRL
EGLN1	GSM376877.CEL	5.80582	CTRL
EGLN1	GSM376878.CEL	7.47439	CTRL
EGLN1	GSM376879.CEL	6.1951	CTRL
EGLN1	GSM376880.CEL	6.27277	CTRL
EGLN1	GSM376881.CEL	6.18565	CTRL
EGLN1	GSM376882.CEL	5.93589	CTRL
EGLN1	GSM376883.CEL	5.81316	CTRL
EGLN1	GSM376884.CEL	5.67817	CTRL
EGLN1	GSM376885.CEL	6.96942	CTRL
EGLN1	GSM376886.CEL	6.15984	CTRL
EGLN1	GSM376887.CEL	6.93009	CTRL
EGLN1	GSM376888.CEL	5.82819	CTRL
EGLN1	GSM376889.CEL	6.41331	CTRL
EGLN1	GSM376890.CEL	6.18044	CTRL
EGLN1	GSM376891.CEL	6.18309	CTRL
EGLN1	GSM376893.CEL	6.18818	CTRL
EGLN1	GSM376894.CEL	5.83864	CTRL
EGLN1	GSM376896.CEL	5.96597	CTRL
EGLN1	GSM376897.CEL	6.24943	CTRL
EGLN1	GSM376898.CEL	6.0446	CTRL
EGLN1	GSM376899.CEL	5.68884	CTRL
EGLN1	GSM376900.CEL	6.88361	CTRL
EGLN1	GSM376901.CEL	5.68918	CTRL
EGLN1	GSM376902.CEL	5.26323	CTRL
EGLN1	GSM376903.CEL	6.0571	CTRL
EGLN1	GSM376904.CEL	5.94154	CTRL
EGLN1	GSM376905.CEL	6.0532	CTRL
EGLN1	GSM376906.CEL	5.89349	CTRL
EGLN1	GSM376907.CEL	5.77466	CTRL
EGLN1	GSM376908.CEL	6.05663	CTRL
EGLN1	GSM376909.CEL	5.96627	CTRL
EGLN1	GSM376911.CEL	5.91641	CTRL
EGLN1	GSM376912.CEL	5.86242	CTRL
EGLN1	GSM376913.CEL	5.96796	CTRL
EGLN1	GSM376914.CEL	5.98375	CTRL
EGLN1	GSM376915.CEL	5.95211	CTRL
EGLN1	GSM376916.CEL	5.99338	CTRL
EGLN1	GSM376917.CEL	6.266	CTRL
EGLN1	GSM376918.CEL	5.91308	CTRL
EGLN1	GSM376919.CEL	6.09819	CTRL
EGLN1	GSM376920.CEL	5.99379	CTRL
EGLN1	GSM376921.CEL	5.84165	CTRL
EGLN1	GSM376922.CEL	5.79086	CTRL
EGLN1	GSM376923.CEL	6.26172	CTRL
EGLN1	GSM376924.CEL	6.17491	CTRL
EGLN1	GSM376925.CEL	5.87929	CTRL
EGLN1	GSM376926.CEL	6.53655	CTRL
EGLN1	GSM376927.CEL	6.05485	CTRL
EGLN1	GSM376928.CEL	6.24405	CTRL
EGLN1	GSM376929.CEL	6.05287	CTRL
EGLN1	GSM376930.CEL	6.11403	CTRL
EGLN1	GSM376931.CEL	6.10446	CTRL
EGLN1	GSM376932.CEL	6.44916	Complex
EGLN1	GSM376933.CEL	6.67952	Complex
EGLN1	GSM376934.CEL	6.21393	Complex
EGLN1	GSM387138.CEL	5.98884	NA
EGLN1	GSM387139.CEL	6.38292	CNI
EGLN1	GSM387140.CEL	5.50318	CNI
EGLN1	GSM387141.CEL	5.83475	CNI
EGLN1	GSM387142.CEL	6.11214	CNI
EGLN1	GSM387143.CEL	5.41152	CNI
EGLN1	GSM387144.CEL	4.68015	CNI
EGLN1	GSM387145.CEL	5.12363	CNI
EGLN1	GSM387146.CEL	5.77381	CNI
EGLN1	GSM387147.CEL	6.17091	CNI
EGLN1	GSM387148.CEL	6.51731	NA
EGLN1	GSM387150.CEL	7.30406	CNI
EGLN1	GSM387151.CEL	6.1546	NA
EGLN1	GSM387152.CEL	5.64272	CNI
EGLN1	GSM387153.CEL	5.70062	NA
EGLN1	GSM387154.CEL	6.67227	CNI
EGLN1	GSM387155.CEL	5.62718	CNI
EGLN1	GSM387156.CEL	6.13184	NA
EGLN1	GSM387157.CEL	6.20253	CNI
EGLN1	GSM387158.CEL	6.73771	CNI
EGLN1	GSM387159.CEL	4.98327	NA
EGLN1	GSM387160.CEL	6.11663	NA
EGLN1	GSM387161.CEL	6.28845	CNI
EGLN1	GSM387162.CEL	3.3651	CNI
EGLN1	GSM387163.CEL	6.5264	NA
EGLN1	GSM387164.CEL	5.05229	CNI
EGLN1	GSM387165.CEL	6.02311	NA
EGLN1	GSM387166.CEL	6.18882	CNI
EGLN1	GSM387167.CEL	5.85307	CNI
EGLN1	GSM387168.CEL	5.86803	CNI
EGLN1	GSM387169.CEL	5.99187	CNI
EGLN1	GSM387170.CEL	5.89238	CNI
EGLN1	GSM387171.CEL	6.03978	CNI
EGLN1	GSM387172.CEL	6.15764	CNI
EGLN1	GSM387173.CEL	5.91974	CNI
EGLN1	GSM387174.CEL	6.56519	CNI
EGLN1	GSM387175.CEL	5.5867	NA
EGLN1	GSM387176.CEL	5.56997	CNI
EGLN1	GSM387177.CEL	6.02215	CNI
EGLN1	GSM387178.CEL	5.02981	NA
EGLN1	GSM387179.CEL	5.39297	CNI
EGLN1	GSM387180.CEL	5.60647	NA
EGLN1	GSM387181.CEL	6.51486	CNI
EGLN1	GSM387183.CEL	6.16418	NA
EGLN1	GSM387184.CEL	5.7796	NA
EGLN1	GSM387185.CEL	5.61724	CNI
EGLN1	GSM387187.CEL	6.20741	NA
EGLN1	GSM387188.CEL	5.90883	NA
EGLN1	GSM387189.CEL	5.90739	CNI
EGLN1	GSM387190.CEL	4.65677	CNI
EGLN1	GSM387192.CEL	6.143	NA
EGLN1	GSM387193.CEL	3.91004	CNI
EGLN1	GSM387195.CEL	6.26303	CNI
EGLN1	GSM387196.CEL	6.35727	NA
EGLN1	GSM400688.CEL	6.46993	CNI
EGLN1	GSM400689.CEL	5.63672	CNI
EGLN1	GSM400690.CEL	5.9542	CNI
EGLN1	GSM400691.CEL	6.21372	CNI
EGLN1	GSM400692.CEL	5.54589	CNI
EGLN1	GSM400693.CEL	4.85893	CNI
EGLN1	GSM400694.CEL	5.27944	CNI
EGLN1	GSM400695.CEL	5.88854	CNI
EGLN1	GSM400696.CEL	6.26464	CNI
EGLN1	GSM400697.CEL	5.76131	CNI
EGLN1	GSM400698.CEL	5.63694	CNI
EGLN1	GSM400699.CEL	6.73857	CNI
EGLN1	GSM400700.CEL	6.29591	CNI
EGLN1	GSM400701.CEL	6.80379	CNI
EGLN1	GSM400702.CEL	6.37274	CNI
EGLN1	GSM400703.CEL	3.60859	CNI
EGLN1	GSM400704.CEL	5.97506	CNI
EGLN1	GSM400705.CEL	6.14395	CNI
EGLN1	GSM400706.CEL	6.25293	CNI
EGLN1	GSM400707.CEL	6.02777	CNI
EGLN1	GSM400708.CEL	6.64248	CNI
EGLN1	GSM400709.CEL	6.12309	CNI
EGLN1	GSM400710.CEL	6.01018	CNI
EGLN1	GSM400711.CEL	4.82777	CNI
EGLN1	GSM400712.CEL	4.12593	CNI
EGLN1	GSM400713.CEL	6.35161	CNI
EGLN1	GSM400730.CEL	6.06985	CNI
EGLN1	GSM400731.CEL	6.57139	CNI
EGLN1	GSM400732.CEL	6.55891	CNI
EGLN1	GSM400733.CEL	7.34514	CNI
EGLN1	GSM400734.CEL	6.22384	CNI
EGLN1	GSM400735.CEL	5.79996	CNI
EGLN1	GSM400736.CEL	5.74963	CNI
EGLN1	GSM400737.CEL	6.20229	CNI
EGLN1	GSM400738.CEL	5.12028	CNI
EGLN1	GSM400739.CEL	6.18378	CNI
EGLN1	GSM400740.CEL	6.57336	CNI
EGLN1	GSM400741.CEL	5.2048	CNI
EGLN1	GSM400742.CEL	6.09575	CNI
EGLN1	GSM400743.CEL	6.27997	CNI
EGLN1	GSM400744.CEL	5.96163	CNI
EGLN1	GSM400745.CEL	6.09716	CNI
EGLN1	GSM400746.CEL	5.99952	CNI
EGLN1	GSM400747.CEL	5.68651	CNI
EGLN1	GSM400748.CEL	5.69241	CNI
EGLN1	GSM400749.CEL	5.15472	CNI
EGLN1	GSM400750.CEL	5.52574	CNI
EGLN1	GSM400751.CEL	5.6968	CNI
EGLN1	GSM400752.CEL	6.58869	CNI
EGLN1	GSM400753.CEL	5.89233	CNI
EGLN1	GSM400754.CEL	6.22863	CNI
EGLN1	GSM400755.CEL	5.86356	CNI
EGLN1	GSM400756.CEL	5.73471	CNI
EGLN1	GSM400758.CEL	6.27068	CNI
EGLN1	GSM400759.CEL	5.98998	CNI
EGLN1	GSM400760.CEL	5.65376	CNI
EGLN1	GSM400761.CEL	6.21093	CNI
EGLN1	GSM400762.CEL	6.02996	CNI
EGLN1	GSM400763.CEL	6.41523	CNI
EGLN1	GSM400785.CEL	3.82666	CAO
EGLN1	GSM400786.CEL	6.15167	CAO
EGLN1	GSM400787.CEL	3.95057	CAO
EGLN1	GSM400788.CEL	6.10572	CAO
EGLN1	GSM400789.CEL	4.97793	CAO
EGLN1	GSM400790.CEL	5.80517	CAO
EGLN1	GSM487932.CEL	4.26865	t(v;11)
EGLN1	GSM487933.CEL	6.05163	t(v;11)
EGLN1	GSM487934.CEL	6.36511	t(9;11)
EGLN1	GSM487935.CEL	5.30659	t(v;11)
EGLN1	GSM487936.CEL	6.49269	t(v;11)
EGLN1	GSM487937.CEL	4.16546	t(v;11)
EGLN1	GSM487938.CEL	5.76505	t(v;11)
EGLN1	GSM487939.CEL	5.36327	t(v;11)
EGLN1	GSM487940.CEL	5.55413	t(9;11)
EGLN1	GSM487941.CEL	6.36544	t(v;11)
EGLN1	GSM487942.CEL	4.93337	t(v;11)
EGLN1	GSM487943.CEL	5.60808	t(9;11)
EGLN1	GSM487944.CEL	5.39476	t(9;11)
EGLN1	GSM487945.CEL	4.37757	t(v;11)
EGLN1	GSM487946.CEL	7.03609	t(v;11)
EGLN1	GSM487947.CEL	6.34958	t(v;11)
EGLN1	GSM487948.CEL	4.64579	t(v;11)
EGLN1	GSM487949.CEL	6.47932	t(v;11)
EGLN1	GSM487950.CEL	6.0213	t(v;11)
EGLN1	GSM487951.CEL	5.66866	t(v;11)
EGLN1	GSM487952.CEL	7.49176	t(v;11)
EGLN1	GSM487953.CEL	6.06341	t(9;11)
EGLN1	GSM487954.CEL	5.72646	t(v;11)
EGLN1	GSM487955.CEL	6.14663	t(v;11)
EGLN1	GSM487956.CEL	6.23354	t(9;11)
EGLN1	GSM487957.CEL	5.37728	t(9;11)
EGLN1	GSM487958.CEL	6.45866	t(9;11)
EGLN1	GSM487959.CEL	5.453	t(9;11)
EGLN1	GSM487960.CEL	6.45337	t(9;11)
EGLN1	GSM487961.CEL	5.59794	t(v;11)
EGLN1	GSM487962.CEL	4.87899	t(v;11)
EGLN1	GSM487963.CEL	6.23551	t(v;11)
EGLN1	GSM487964.CEL	6.77603	t(v;11)
EGLN1	GSM487965.CEL	6.84085	t(v;11)
EGLN1	GSM487966.CEL	6.36939	t(v;11)
EGLN1	GSM487967.CEL	6.34219	t(v;11)
EGLN1	GSM487968.CEL	6.60825	t(v;11)
EGLN1	GSM487969.CEL	4.8874	t(9;11)
EGLN1	GSM487972.CEL	6.06038	t(v;11)
EGLN1	GSM487973.CEL	5.33055	t(v;11)
EGLN1	GSM564612.CEL	5.91561	CNI
EGLN1	GSM564613.CEL	6.63448	CNI
EGLN1	GSM564616.CEL	6.15572	NA
EGLN1	GSM564617.CEL	4.97395	NA
EGLN1	GSM564618.CEL	6.15098	NA
EGLN1	GSM564622.CEL	6.81096	NA
EGLN1	GSM564624.CEL	5.98615	NA
EGLN1	GSM564630.CEL	3.755	NA
EGLN1	GSM564631.CEL	6.28021	CNI
EGLN1	GSM564632.CEL	6.22259	CNI
EGLN1	GSM564633.CEL	6.41954	CNI
EGLN1	GSM564636.CEL	5.93792	CNI
EGLN1	GSM564637.CEL	5.73735	CNI
EGLN1	GSM564644.CEL	5.93021	CNI
EGLN1	GSM564645.CEL	5.88292	CAO
EGLN1	GSM564646.CEL	5.48702	CNI
EGLN1	GSM564647.CEL	5.43007	CNI
EGLN1	GSM564648.CEL	6.48209	CNI
EGLN1	GSM564649.CEL	5.78067	CNI
EGLN1	GSM564650.CEL	5.56574	CNI
EGLN1	GSM564651.CEL	6.00449	CNI
EGLN1	GSM564653.CEL	6.11508	CNI
EGLN1	GSM564654.CEL	5.85319	CNI
EGLN1	GSM564655.CEL	6.56717	CNI
EGLN1	GSM564657.CEL	5.94108	CNI
EGLN1	GSM564659.CEL	6.14052	CNI
EGLN1	GSM564663.CEL	5.66714	CNI
EGLN1	GSM564668.CEL	7.33595	CNI
EGLN1	GSM564669.CEL	5.95304	CNI
EGLN1	GSM564670.CEL	6.19644	CNI
EGLN1	GSM564672.CEL	6.53527	CNI
EGLN1	GSM564673.CEL	5.87452	CNI
EGLN1	GSM564675.CEL	4.5751	CNI
EGLN1	GSM564676.CEL	5.61853	CNI
EGLN1	GSM564677.CEL	5.30417	CNI
EGLN1	GSM564678.CEL	5.38004	CNI
EGLN1	GSM564680.CEL	5.71628	CAO
EGLN1	GSM564681.CEL	5.87072	CNI
EGLN1	GSM564688.CEL	6.17635	CNI
EGLN1	GSM564689.CEL	5.14454	CNI
EGLN1	GSM564690.CEL	5.77418	CNI
EGLN1	GSM564691.CEL	4.24338	CNI
EGLN1	GSM564692.CEL	5.85542	CNI
EGLN1	GSM564699.CEL	5.82411	CAO
EGLN1	GSM564702.CEL	4.17861	CNI
EGLN1	GSM726172.CEL	4.99089	CNI
EGLN1	GSM726173.CEL	5.53835	CAO
EGLN1	GSM726174.CEL	4.4833	CAO
EGLN1	GSM726175.CEL	6.2942	CNI
EGLN1	GSM726176.CEL	5.79225	CNI
EGLN1	GSM726177.CEL	6.72147	CAO
EGLN1	GSM726178.CEL	5.66891	CNI
EGLN1	GSM726179.CEL	6.7802	CAO
EGLN1	GSM726180.CEL	5.6311	CNI
EGLN1	GSM726181.CEL	3.86548	CNI
EGLN1	GSM726182.CEL	5.79713	t(15;17)
EGLN1	GSM726183.CEL	5.67214	CNI
EGLN1	GSM726184.CEL	5.92504	t(15;17)
EGLN1	GSM726185.CEL	5.22564	t(15;17)
EGLN1	GSM726186.CEL	6.17969	CNI
EGLN1	GSM726188.CEL	5.7105	CNI
EGLN1	GSM726189.CEL	5.5994	CNI
EGLN1	GSM726190.CEL	4.36522	CNI
EGLN1	GSM726191.CEL	6.04086	CNI
EGLN1	GSM726192.CEL	7.04601	t(8;21)
EGLN1	GSM726193.CEL	4.46359	CNI
EGLN1	GSM726194.CEL	6.3628	inv(16)
EGLN1	GSM726195.CEL	5.87328	CNI
EGLN1	GSM726196.CEL	5.47492	CNI
EGLN1	GSM726198.CEL	6.00102	CNI
EGLN1	GSM726199.CEL	6.13781	CNI
EGLN1	GSM726200.CEL	6.51727	CNI
EGLN1	GSM726202.CEL	5.98322	CNI
EGLN1	GSM726203.CEL	6.15097	CNI
EGLN1	GSM726204.CEL	5.44277	CNI
EGLN1	GSM726205.CEL	5.91869	CNI
EGLN1	GSM726206.CEL	5.80354	t(15;17)
EGLN1	GSM726207.CEL	5.85902	CNI
EGLN1	GSM726208.CEL	6.43208	del(7q)
EGLN1	GSM726209.CEL	6.09604	Complex
EGLN1	GSM726210.CEL	6.7634	Trisomy8
EGLN1	GSM726214.CEL	5.84207	Complex
EGLN1	GSM726215.CEL	6.03299	CAO
EGLN1	GSM726218.CEL	6.21168	Complex
EGLN1	GSM726219.CEL	5.55397	CNI
EGLN1	GSM726221.CEL	6.1715	del(7q)
EGLN1	GSM726222.CEL	7.13499	t(8;21)
EGLN1	GSM726223.CEL	6.5775	inv(16)
EGLN1	GSM726224.CEL	6.4787	inv(16)
EGLN1	GSM726226.CEL	5.78301	Complex
EGLN1	GSM726227.CEL	7.30592	Complex
EGLN1	GSM726228.CEL	6.49799	CAO
EGLN1	GSM726229.CEL	6.52972	del(7q)
EGLN1	GSM726230.CEL	6.32267	inv(16)
EGLN1	GSM726231.CEL	6.34996	t(8;21)
EGLN1	GSM726232.CEL	6.92265	Complex
EGLN1	GSM726233.CEL	6.57866	Complex
EGLN1	GSM726234.CEL	6.01764	t(v;11)
EGLN1	GSM726235.CEL	4.2061	del(7q)
EGLN1	GSM726237.CEL	5.58843	NA
EGLN1	GSM726238.CEL	7.03907	Complex
EGLN1	GSM726239.CEL	6.17339	t(15;17)
EGLN1	GSM726240.CEL	5.94188	Complex
EGLN1	GSM726243.CEL	5.76097	CNI
EGLN1	GSM726244.CEL	5.8718	Complex
EGLN1	GSM726245.CEL	6.77946	CNI
EGLN1	GSM726246.CEL	5.33616	Trisomy8
EGLN1	GSM726247.CEL	6.33156	CNI
EGLN1	GSM726248.CEL	5.62557	Complex
EGLN1	GSM726249.CEL	6.83184	t(9;11)
EGLN1	GSM726251.CEL	6.60602	CNI
EGLN1	GSM726252.CEL	6.27418	Complex
EGLN1	GSM726253.CEL	5.33993	CNI
EGLN1	GSM726256.CEL	5.83039	CNI
EGLN1	GSM726257.CEL	6.68504	CNI
EGLN1	GSM726258.CEL	5.97177	CNI
EGLN1	GSM726259.CEL	6.53231	inv(16)
EGLN1	GSM726260.CEL	4.54954	CNI
EGLN2	GSM1254265.CEL	3.77285	Complex.2
EGLN2	GSM1254266.CEL	3.51589	CNI.2
EGLN2	GSM1254267.CEL	3.9322	Complex.2
EGLN2	GSM1254268.CEL	3.74745	Complex.2
EGLN2	GSM1254269.CEL	3.93088	CNI.2
EGLN2	GSM1254270.CEL	3.48531	CNI.2
EGLN2	GSM1254271.CEL	4.50454	CNI.2
EGLN2	GSM1254272.CEL	3.94843	CNI.2
EGLN2	GSM1254273.CEL	4.35223	CNI.2
EGLN2	GSM1254274.CEL	4.19308	CNI.2
EGLN2	GSM1254275.CEL	3.88442	CAO.2
EGLN2	GSM1254276.CEL	4.09795	CNI.2
EGLN2	GSM1254278.CEL	3.98086	CNI.2
EGLN2	GSM1254279.CEL	3.90611	CNI.2
EGLN2	GSM1254280.CEL	3.17576	Complex.2
EGLN2	GSM1254281.CEL	4.01396	CNI.2
EGLN2	GSM1254282.CEL	4.02463	Complex.2
EGLN2	GSM1254283.CEL	3.56805	CAO.2
EGLN2	GSM1254285.CEL	3.65244	CAO.2
EGLN2	GSM1254287.CEL	3.66616	CNI.2
EGLN2	GSM1254288.CEL	4.13272	CNI.2
EGLN2	GSM1277549.CEL	3.94667	CNI.2
EGLN2	GSM1277551.CEL	3.89886	t(6;9).2
EGLN2	GSM1277552.CEL	4.37084	Complex.2
EGLN2	GSM1277554.CEL	4.00751	t(6;9).2
EGLN2	GSM1277555.CEL	4.32724	CAO.2
EGLN2	GSM1277556.CEL	3.67149	t(v;11).2
EGLN2	GSM1277557.CEL	4.03503	t(8;21).2
EGLN2	GSM1277558.CEL	3.98444	t(8;21).2
EGLN2	GSM1277560.CEL	3.75524	t(8;21).2
EGLN2	GSM1277561.CEL	3.89672	Complex.2
EGLN2	GSM1277562.CEL	3.6046	t(8;21).2
EGLN2	GSM1277563.CEL	3.54386	NA
EGLN2	GSM1277564.CEL	4.02727	t(8;21).2
EGLN2	GSM1277565.CEL	3.81668	CNI.2
EGLN2	GSM1277567.CEL	3.89612	CAO.2
EGLN2	GSM1277568.CEL	4.35023	del(7q).2
EGLN2	GSM1277569.CEL	3.89972	t(v;11).2
EGLN2	GSM1277570.CEL	3.75792	t(v;11).2
EGLN2	GSM1514033.CEL	4.20446	CAO.2
EGLN2	GSM1514034.CEL	4.08549	CAO.2
EGLN2	GSM1514037.CEL	4.28353	CNI.2
EGLN2	GSM1514038.CEL	4.67744	t(8;21).2
EGLN2	GSM1514042.CEL	4.08784	CAO.2
EGLN2	GSM1514043.CEL	4.08552	inv(16).2
EGLN2	GSM1514044.CEL	4.09303	Complex.2
EGLN2	GSM1514045.CEL	4.8856	CNI.2
EGLN2	GSM1514046.CEL	4.16035	Complex.2
EGLN2	GSM1514048.CEL	4.30413	CNI.2
EGLN2	GSM1514050.CEL	4.09245	t(v;11).2
EGLN2	GSM1514051.CEL	4.41018	CNI.2
EGLN2	GSM1514053.CEL	4.72434	CNI.2
EGLN2	GSM1514054.CEL	4.10086	CNI.2
EGLN2	GSM1514055.CEL	4.35304	CAO.2
EGLN2	GSM1514056.CEL	4.12472	Complex.2
EGLN2	GSM1514057.CEL	4.30513	t(8;21).2
EGLN2	GSM1514058.CEL	3.85423	CNI.2
EGLN2	GSM1514059.CEL	4.34712	t(15;17).2
EGLN2	GSM1514060.CEL	3.88407	Complex.2
EGLN2	GSM1514061.CEL	3.9183	Complex.2
EGLN2	GSM1514062.CEL	4.04434	CAO.2
EGLN2	GSM1514064.CEL	4.82891	Complex.2
EGLN2	GSM1514065.CEL	4.2026	Complex.2
EGLN2	GSM1514066.CEL	3.64182	CNI.2
EGLN2	GSM1514067.CEL	3.73721	Trisomy8.2
EGLN2	GSM1514068.CEL	4.26943	Complex.2
EGLN2	GSM1514069.CEL	4.74585	Trisomy8.2
EGLN2	GSM1514070.CEL	4.58193	t(8;21).2
EGLN2	GSM1514071.CEL	3.77677	Complex.2
EGLN2	GSM1514072.CEL	4.15078	CNI.2
EGLN2	GSM1514074.CEL	4.10679	CNI.2
EGLN2	GSM1514075.CEL	3.77912	Complex.2
EGLN2	GSM1514078.CEL	4.86615	t(9;11).2
EGLN2	GSM1514081.CEL	3.98129	Complex.2
EGLN2	GSM1514082.CEL	3.73779	CAO.2
EGLN2	GSM1514083.CEL	3.95576	Complex.2
EGLN2	GSM1514084.CEL	4.62169	CNI.2
EGLN2	GSM1514085.CEL	3.95147	Trisomy8.2
EGLN2	GSM1514086.CEL	3.86865	Complex.2
EGLN2	GSM1514087.CEL	3.91523	CAO.2
EGLN2	GSM1514088.CEL	3.99927	CNI.2
EGLN2	GSM1514090.CEL	4.41341	CAO.2
EGLN2	GSM1514091.CEL	4.11553	CAO.2
EGLN2	GSM1514092.CEL	4.28003	CNI.2
EGLN2	GSM1514093.CEL	4.01739	CNI.2
EGLN2	GSM1514094.CEL	3.71104	t(15;17).2
EGLN2	GSM1514095.CEL	4.52093	CAO.2
EGLN2	GSM1514096.CEL	3.80842	CNI.2
EGLN2	GSM1514097.CEL	4.40714	CNI.2
EGLN2	GSM1514098.CEL	3.7434	Complex.2
EGLN2	GSM1514099.CEL	3.47252	CNI.2
EGLN2	GSM1514100.CEL	4.25698	t(8;21).2
EGLN2	GSM1514103.CEL	3.55934	CNI.2
EGLN2	GSM1514104.CEL	3.63854	CNI.2
EGLN2	GSM1514105.CEL	4.14775	CAO.2
EGLN2	GSM1514106.CEL	4.0299	CNI.2
EGLN2	GSM1514107.CEL	3.62149	CAO.2
EGLN2	GSM1514109.CEL	4.48629	Trisomy8.2
EGLN2	GSM1514110.CEL	3.80157	t(8;21).2
EGLN2	GSM1514113.CEL	3.88961	t(8;21).2
EGLN2	GSM1514114.CEL	3.82668	inv(16).2
EGLN2	GSM1514115.CEL	3.91109	t(15;17).2
EGLN2	GSM1514116.CEL	3.66172	CAO.2
EGLN2	GSM1514117.CEL	3.78098	CNI.2
EGLN2	GSM1514118.CEL	3.73434	Complex.2
EGLN2	GSM1514119.CEL	3.91206	Complex.2
EGLN2	GSM1514120.CEL	3.722	Trisomy8.2
EGLN2	GSM1514121.CEL	3.7162	del(5q).2
EGLN2	GSM1514122.CEL	3.54995	CAO.2
EGLN2	GSM1514123.CEL	3.68326	CNI.2
EGLN2	GSM1514124.CEL	3.71222	CNI.2
EGLN2	GSM1514127.CEL	4.30663	Complex.2
EGLN2	GSM1514128.CEL	4.56549	CNI.2
EGLN2	GSM1514129.CEL	3.93085	Complex.2
EGLN2	GSM1514130.CEL	3.6109	CNI.2
EGLN2	GSM1514133.CEL	3.55116	CNI.2
EGLN2	GSM1514134.CEL	3.48282	CNI.2
EGLN2	GSM1514135.CEL	3.76107	CNI.2
EGLN2	GSM1514136.CEL	3.76176	CNI.2
EGLN2	GSM1514137.CEL	3.71373	t(8;21).2
EGLN2	GSM1514138.CEL	3.86033	CNI.2
EGLN2	GSM1514139.CEL	3.84822	CAO.2
EGLN2	GSM1514140.CEL	3.66449	CNI.2
EGLN2	GSM1514141.CEL	4.21207	CAO.2
EGLN2	GSM1514142.CEL	3.89646	CNI.2
EGLN2	GSM1514143.CEL	3.98099	CNI.2
EGLN2	GSM1514145.CEL	3.82641	CNI.2
EGLN2	GSM1514146.CEL	3.73298	CNI.2
EGLN2	GSM1514149.CEL	3.80618	t(6;9).2
EGLN2	GSM1514150.CEL	4.06227	Trisomy8.2
EGLN2	GSM1514154.CEL	4.07381	Complex.2
EGLN2	GSM1514155.CEL	3.93701	CNI.2
EGLN2	GSM1514156.CEL	4.21959	t(8;21).2
EGLN2	GSM1514158.CEL	3.7803	Complex.2
EGLN2	GSM1514160.CEL	4.38309	CNI.2
EGLN2	GSM1514161.CEL	3.87251	CNI.2
EGLN2	GSM1514163.CEL	4.09244	t(8;21).2
EGLN2	GSM1514164.CEL	4.09578	t(6;9).2
EGLN2	GSM1514165.CEL	4.06745	CNI.2
EGLN2	GSM1514166.CEL	3.74353	CNI.2
EGLN2	GSM1514168.CEL	4.16796	Complex.2
EGLN2	GSM1514170.CEL	3.60077	CNI.2
EGLN2	GSM1514172.CEL	3.73053	CAO.2
EGLN2	GSM1514174.CEL	3.8066	CNI.2
EGLN2	GSM1514175.CEL	3.62399	CNI.2
EGLN2	GSM1514176.CEL	3.9822	CNI.2
EGLN2	GSM1514179.CEL	4.03582	CAO.2
EGLN2	GSM1514180.CEL	3.80699	Complex.2
EGLN2	GSM1514181.CEL	3.70568	CNI.2
EGLN2	GSM1514182.CEL	3.64104	Complex.2
EGLN2	GSM1514183.CEL	3.6547	inv(16).2
EGLN2	GSM1514184.CEL	3.81283	Complex.2
EGLN2	GSM1514185.CEL	4.02921	Complex.2
EGLN2	GSM1514187.CEL	3.80811	Complex.2
EGLN2	GSM1514188.CEL	3.65926	Complex.2
EGLN2	GSM1514189.CEL	3.73219	CNI.2
EGLN2	GSM1514190.CEL	4.1749	t(8;21).2
EGLN2	GSM1514191.CEL	3.73529	t(9;11).2
EGLN2	GSM1514193.CEL	3.85057	Complex.2
EGLN2	GSM1514194.CEL	3.68272	CNI.2
EGLN2	GSM1514195.CEL	3.72153	t(9;11).2
EGLN2	GSM1514196.CEL	3.86272	CNI.2
EGLN2	GSM1514197.CEL	3.72907	CAO.2
EGLN2	GSM1514198.CEL	4.00316	CAO.2
EGLN2	GSM1514199.CEL	3.82824	CAO.2
EGLN2	GSM1514200.CEL	3.53618	CNI.2
EGLN2	GSM1514201.CEL	3.93832	t(15;17).2
EGLN2	GSM1514203.CEL	3.51533	del(5q).2
EGLN2	GSM1514211.CEL	3.74021	CAO.2
EGLN2	GSM1514213.CEL	3.96795	t(15;17).2
EGLN2	GSM1514216.CEL	3.73173	Complex.2
EGLN2	GSM1514217.CEL	3.86303	CNI.2
EGLN2	GSM1514218.CEL	3.97279	inv(16).2
EGLN2	GSM1514231.CEL	3.55155	Complex.2
EGLN2	GSM1514233.CEL	3.67631	Complex.2
EGLN2	GSM1514234.CEL	3.851	CAO.2
EGLN2	GSM1514235.CEL	3.73898	t(15;17).2
EGLN2	GSM1514237.CEL	3.42652	Complex.2
EGLN2	GSM1514239.CEL	3.74232	CAO.2
EGLN2	GSM1514240.CEL	3.77468	del(5q).2
EGLN2	GSM1514246.CEL	3.78801	t(9;11).2
EGLN2	GSM1514248.CEL	3.77834	Complex.2
EGLN2	GSM1514261.CEL	3.84627	Complex.2
EGLN2	GSM1514262.CEL	3.61362	t(8;21).2
EGLN2	GSM1514267.CEL	3.60238	CNI.2
EGLN2	GSM1514270.CEL	4.01147	Complex.2
EGLN2	GSM1514272.CEL	3.7043	Complex.2
EGLN2	GSM1514274.CEL	3.6692	CNI.2
EGLN2	GSM1514275.CEL	3.62393	Complex.2
EGLN2	GSM1514279.CEL	3.58281	CAO.2
EGLN2	GSM1514281.CEL	3.86381	Complex.2
EGLN2	GSM1514284.CEL	4.11406	Complex.2
EGLN2	GSM1514285.CEL	3.78801	t(9;11).2
EGLN2	GSM1514286.CEL	3.8496	CAO.2
EGLN2	GSM1514287.CEL	3.83968	CNI.2
EGLN2	GSM1514288.CEL	3.52729	del(5q).2
EGLN2	GSM1514289.CEL	3.82386	t(8;21).2
EGLN2	GSM1514295.CEL	3.86833	Complex.2
EGLN2	GSM1514314.CEL	4.0887	CAO.2
EGLN2	GSM1682615.CEL	3.99374	del(7q).2
EGLN2	GSM1682616.CEL	3.84786	CNI.2
EGLN2	GSM1682617.CEL	3.76747	del(5q).2
EGLN2	GSM1682619.CEL	3.63819	t(15;17).2
EGLN2	GSM1682621.CEL	3.57686	CNI.2
EGLN2	GSM1682624.CEL	3.82041	del(7q).2
EGLN2	GSM1682625.CEL	3.37279	CNI.2
EGLN2	GSM1682626.CEL	3.95125	CNI.2
EGLN2	GSM1682627.CEL	3.7111	Complex.2
EGLN2	GSM1682629.CEL	4.23709	CNI.2
EGLN2	GSM1682630.CEL	4.05562	t(15;17).2
EGLN2	GSM1682632.CEL	4.26662	inv(16).2
EGLN2	GSM1682634.CEL	3.99478	CNI.2
EGLN2	GSM1682636.CEL	4.36254	t(8;21).2
EGLN2	GSM1682638.CEL	3.84851	CNI.2
EGLN2	GSM1682639.CEL	3.67001	t(8;21).2
EGLN2	GSM1682641.CEL	3.82812	CNI.2
EGLN2	GSM1682642.CEL	3.7468	Trisomy8.2
EGLN2	GSM1682644.CEL	3.50301	CNI.2
EGLN2	GSM1682649.CEL	3.93772	CNI.2
EGLN2	GSM1682650.CEL	3.80651	t(15;17).2
EGLN2	GSM1682653.CEL	3.94173	CNI.2
EGLN2	GSM1682654.CEL	4.00122	t(15;17).2
EGLN2	GSM1682656.CEL	4.02626	inv(16).2
EGLN2	GSM1682659.CEL	3.5549	del(7q).2
EGLN2	GSM1682660.CEL	4.04671	CNI.2
EGLN2	GSM1682661.CEL	3.96726	Trisomy8.2
EGLN2	GSM1682665.CEL	4.83986	t(15;17).2
EGLN2	GSM1682670.CEL	3.93937	CNI.2
EGLN2	GSM1682671.CEL	3.90927	CNI.2
EGLN2	GSM1682673.CEL	3.57495	CNI.2
EGLN2	GSM1682675.CEL	3.66296	del(7q).2
EGLN2	GSM1682677.CEL	3.66399	CNI.2
EGLN2	GSM1682679.CEL	3.699	del(7q).2
EGLN2	GSM1682680.CEL	3.82203	CNI.2
EGLN2	GSM1682681.CEL	4.00808	Trisomy8.2
EGLN2	GSM1682682.CEL	4.0178	del(5q).2
EGLN2	GSM1682683.CEL	3.7119	CNI.2
EGLN2	GSM1682685.CEL	3.62588	t(15;17).2
EGLN2	GSM1682688.CEL	4.0133	del(7q).2
EGLN2	GSM1682689.CEL	3.93596	CNI.2
EGLN2	GSM1682690.CEL	4.14714	CNI.2
EGLN2	GSM1682696.CEL	3.44512	inv(16).2
EGLN2	GSM1682697.CEL	4.36833	CNI.2
EGLN2	GSM1682698.CEL	4.11334	CNI.2
EGLN2	GSM1682704.CEL	3.6207	Trisomy8.2
EGLN2	GSM1682705.CEL	3.97146	CNI.2
EGLN2	GSM1682706.CEL	4.10371	Trisomy8.2
EGLN2	GSM1682707.CEL	3.73063	CNI.2
EGLN2	GSM1682709.CEL	3.80578	CNI.2
EGLN2	GSM1682713.CEL	3.47127	CNI.2
EGLN2	GSM1682715.CEL	3.78676	CNI.2
EGLN2	GSM1682717.CEL	3.89813	CNI.2
EGLN2	GSM1682719.CEL	4.38418	t(9;11).2
EGLN2	GSM1682721.CEL	4.14117	CNI.2
EGLN2	GSM1682723.CEL	4.08306	CNI.2
EGLN2	GSM1682725.CEL	3.78627	del(7q).2
EGLN2	GSM1682726.CEL	3.49984	del(7q).2
EGLN2	GSM1682727.CEL	3.65865	CNI.2
EGLN2	GSM1682729.CEL	4.05324	Trisomy8.2
EGLN2	GSM1682730.CEL	4.12463	CNI.2
EGLN2	GSM1682731.CEL	4.44963	CNI.2
EGLN2	GSM1682735.CEL	3.88142	CNI.2
EGLN2	GSM1682736.CEL	4.36895	CNI.2
EGLN2	GSM1682739.CEL	3.73392	CNI.2
EGLN2	GSM1682740.CEL	3.74021	Complex.2
EGLN2	GSM1682741.CEL	3.36827	CNI.2
EGLN2	GSM1682742.CEL	4.26968	CNI.2
[truncated: 1,465 more rows]

## Sheet: 1d
			Control				PHD2 cKO
		CFC 1	642	604	568		152	138	122
		CFC 2	650	682	598		180	186	125
		CFC 3	688	689	620		200	201	129

## Sheet: 1e
			Control																													Phd2fl/fl;VaviCre+
		4	15	17	18.7	17.8	15.6	15.9	18.7	13.4	14.5	15.6	17.9	17.5	19.2	15.2	18.6	20.2	20.2	14.6	17.6	18.9										6.6	5	7	8.7	5.4	4.6	6.3	7.3	3.5	4.7	3.7	2.8	8.9	9.9	8.7	7.6	7.6	2.4
		8	60.7	55	54	65	64	75	43	45	56	76	87	76	65	64	43	36	65	75	55	56										34	32	34	32	23	21	23	23	22	21	22	24	25	33	26	24	34	32
		Days	PhdCTL	Phd2cKO
		70	1
		57	1
		70	1
		70	1
		70	1
		38	1
		38	1
		42	1
		49	1
		57	1
		49	1
		55	1
		55		1
		70		1
		70		1
		55		1
		77		1
		71		1
		71		1
		71		1
		83		1
		83		1
		84		1
		84		1
[truncated: 3 more columns]

## Sheet: 1g
	DOX OFF
			rtTA (Control)								shPHD2/rtTA
		CFC 1	501	502	515	501	646	690	598	389	488	490	500	502	784	478	539	530
		CFC 2	520	526	512	510	724	580	520	648	510	512	515	526	530	740	703	535
		CFC 3	532	536	510	525	684	590	405	702	512	510	520	560	674	548	646	730
	DOX ON
			rtTA (Control)								shPHD2/rtTA
		CFC 1	646	690	598	389					313	210	132	320
		CFC 2	724	580	520	648					312	232	182	238
		CFC 3	684	590	405	702					256	286	320	290

## Sheet: 1h
			Control						shPhd2
			5.02	5.47	6.57	4.54	3.43	2.44	30.6	34.4	32.8	34.5	35.2	33.2

## Sheet: 1j
			Control;iMLL-AF9								shPhd2;iMLL-AF9
		CFC1	194	345	74	120	200	224	114	195	96	92	56	47	218	152	168	178
		CFC2	1000	1147	1012	1211	1315	1316	1153	997	276	267	290	280	622	445	521	466

## Sheet: 1k
		Control;iMLL-AF9	shPHD2;iMLL-AF9
		88	78
		83.1	60.7
		74.6	70
		84.9	64.1
		85.8	81.1
			58.9

## Sheet: 1l
		Control;iMLL-AF9	shPHD2;iMLL-AF9
		0.021	78.4
		0.011	78.3
		0	77.6
		0	74.9
		0	84.6
		0.033	70.3

## Sheet: 1m
		Control;iMLL-AF9	shPHD2;iMLL-AF9
	56	1
	59	1
	60	1
	61		1
	67	1
	69	1
	72	1
	75		1
	77		1
	78		1
	80		1
	80		1
	85		1

[truncated: 3 more sheets: 1o, 1q, 1r]
