# Supplementary material for: The selective prolyl hydroxylase inhibitor IOX5 stabilizes HIF-1α and compromises development and progression of acute myeloid leukemia
Source: Nat Cancer. 2024 Apr 18;5(6):916–37. doi: 10.1038/s43018-024-00761-w (PMC11208159; doi:10.1038/s43018-024-00761-w)
Supplement: Supplementary file 5 — Statistical source data for Fig. 2. [file 43018_2024_761_MOESM5_ESM.xlsx]

## Sheet: 2b
					WBC (10 ^3/ul)	WBC (/ul)		% B CELLS		B CELL NUMBER		% CD4 CELLS		CD4 CELL NUMBER		% CD8 CELLS		CD8 CELL NUMBER		% MYELOID CELLS		MONOCYTE CELL NUMBER		% GRANULOCYTES		GRANULOCYTE CELL NUMBER		% T CELLS		T CELL NUMBER
				57A	12.1	12100		0.51		6171		0.206		2492.6		0.0634		767.14		0.0389		470.69		0.0411		497.31		0.272		3291.2
				57D	14.9	14900		0.515		7673.5		0.191		2845.9		0.0691		1029.59		0.0587		874.63		0.0375		558.75		0.265		3948.5
				57E	15.1	15100		0.586		8848.6		0.176		2657.6		0.0626		945.26		0.0453		684.03		0.0212		320.12		0.242		3654.2
				57K	13.5	13500		0.554		7479		0.201		2713.5		0.0645		870.75		0.0347		468.45		0.0178		240.3		0.27		3645
				57L	16	16000		0.575		9200		0.177		2832		0.0849		1358.4		0.0465		744		0.0204		326.4		0.266		4256
				57M	11.5	11500		0.508		5842		0.237		2725.5		0.0822		945.3		0.0463		532.45		0.0177		203.55		0.325		3737.5
				59D	9.3	9300		0.569		5291.7		0.141		1311.3		0.0604		561.72		0.0447		415.71		0.0283		263.19		0.205		1906.5
								WT	AVERAGE	7215.11				2511.2				925.451				598.566				344.231				3491.27
									MAX	9200				2845.9				1358.4				874.63				558.75				4256
									MIN	5291.7				1311.3				561.72				415.71				203.55				1906.5
									MAX - AV	1984.89				334.7				432.949				276.064				214.519				764.729
									AV-MIN	1923.41				1199.9				363.731				182.856				140.681				1584.77
										568.267												64.6891				50.5944				286.863
										551.325												54.0405				24.1407				357.132
				59A	7.5	7500		0.545		4087.5		0.158		1185		0.0587		440.25		0.0437		327.75		0.0293		219.75		0.223		1672.5
				59B	15.4	15400		0.484		7453.6		0.192		2956.8		0.0688		1059.52		0.067		1031.8		0.0531		817.74		0.265		4081
				59C	10.8	10800		0.588		6350.4		0.158		1706.4		0.0567		612.36		0.0363		392.04		0.0164		177.12		0.217		2343.6
				59E	13.8	13800		0.595		8211		0.125		1725		0.0553		763.14		0.0433		597.54		0.0316		436.08		0.187		2580.6
								PHD2 KO	AVERAGE	6525.62				1893.3				718.817				587.283				412.673				2669.43
									MAX	8211				2956.8				1059.52				1031.8				817.74				4081
									MIN	4087.5				1185				440.25				327.75				177.12				1672.5
									MAX - AV	1685.38				1063.5				340.702				444.517				405.067				1411.58
									AV-MIN	2438.12				708.3				278.567				259.533				235.553				996.925
										897.997												158.949				146.439				508.302
			WBC (10 ^3/ul)	RBC (10 ^6/ul)	HGB (g/dL)	HCT (%)	MCV (fL)	MCH (pg)	MCHC (g/dL)	PLT (10 ^3/ul)
		57A	12.1	12	18.6	58.3	48.4	15.4	31.9	430	WT
		57D	14.9	10.7	16.6	52	48.6	15.5	31.9	410	WT
		57E	15.1	12.6	19.2	60.2	47.9	15.3	31.9	470	WT
		57K	13.5	13.4	20.6	64	47.9	15.4	32.3	367	WT
		57L	16	12.2	18	57.9	47.5	14.8	31.1	508	WT
		57M	11.5	10.3	15.9	50.6	49.2	15.5	31.4	481	WT
		59D	9.3	11.8	19.2	57.5	48.6	16.2	33.4	268	WT
		AVERAGE	13.2	11.8571	18.3	57.2143	48.3	15.4429	31.9857	419.143
		AVERAGE	13200	1185.71						41.9143
		MAX	16	13.4	20.6	64	49.2	16.2	33.4	508
		MIN	9.3	10.3	15.9	50.6	47.5	14.8	31.1	268
		MAX - AV	2.8	1.54286	2.3	6.78571	0.9	0.757143	1.41429	88.8571
		AV-MIN	3.9	1.55714	2.4	6.61429	0.8	0.642857	0.885714	151.143
		SCALE	3900	155.714						15.1143
		SEM	0.896289	0.403471	0.612178	1.74321	0.216025	0.15562	0.278113	30.8888
			896.289	40.3471						3.08888
			WBC (10 ^3/ul)	RBC (10 ^6/ul)	HGB (g/dL)	HCT (%)	MCV (fL)	MCH (pg)	MCHC (g/dL)	PLT (10 ^3/ul)
		59A	7.5	7.45	11	35.9	48.2	14.8	30.6	346	KO	P2
		59B	15.4	10.1	16.2	49.2	48.8	16.1	32.9	742	KO	P2
		59C	10.8	11.1	16.8	53.9	48.6	15.1	31.2	299	KO	P2
		59E	13.8	10.8	18.2	54.5	50.5	16.9	33.4	383	KO	P2
		AVERAGE	11.875	9.8625	15.55	48.375	49.025	15.725	32.025	442.5
		AVERAGE (SCALE)	11875	986.25						44.25
		MAX	15.4	11.1	18.2	54.5	50.5	16.9	33.4	742
		MIN	7.5	7.45	11	35.9	48.2	14.8	30.6	299
		MAX - AV	3.525	1.2375	2.65	6.125	1.475	1.175	1.375	299.5
		AV-MIN	4.375	2.4125	4.55	12.475	0.825	0.925	1.425	143.5
		SCALE	4375	241.25						29.95
			1.7423	0.831007	1.57348	4.32384	0.507239	0.480234	0.668799	101.302
			1742.3	83.1007						10.1302

## Sheet: 2c
(Hard copies in lab book)
IN 20MLs	WBC (10 ^3/ul)		WBC Ab No
57A	4.2	WT	84000000
57D	3.7		72000000
57E	4.1		74000000
57K	3.7		82000000
57L	3.5		74000000
57M	3.2		70000000
59D	4		64000000
59A	3.9	P2 KO	78000000
59B	3.9		78000000
59C	3.3		66000000
59E	3.3		66000000

## Sheet: 2d
IN 20MLs	WBC (10 ^3/ul)		WBC Ab No			HPC-1 %	HPC-1 Ab No		HPC-2 %	HPC-2 Ab No		MPP %	MPP Ab No		HSC %	HSC Ab No
57A	4.2	WT	84000000			0.090 %	75600		0.017 %	14280		0.029 %	24360		0.012 %	10080
57C	3.6		72000000			0.14 %	100800		0.035 %	25200		0.041 %	29520		0.023 %	16560
57D	3.7		74000000			0.11 %	81400		0.012 %	8880		0.025 %	18500		8.64E-3 %	6393.6
57E	4.1		82000000			0.14 %	114800		0.025 %	20500		0.049 %	40180		0.023 %	18860
57L	3.5		70000000			0.079 %	55300		0.011 %	7700		0.018 %	12600		7.99E-3 %	5593
57M	3.2		64000000			0.082 %	52480		0.015 %	9600		0.019 %	12160		0.012 %	7680
59D	4		80000000			0.090 %	72000		0.013 %	10400		0.030 %	24000		0.012 %	9600
							0			0			0			0
59A	3.9	P2 KO	78000000			0.11 %	85800		7.10E-3 %	5538		0.061 %	47580		0.014 %	10920
59B	3.9		78000000			0.079 %	61620		0.015 %	11700		0.042 %	32760		0.015 %	11700
59C	3.3		66000000			0.072 %	47520		0.018 %	11880		0.025 %	16500		0.011 %	7260
59E	3.3		66000000			0.066 %	43560		0.014 %	9240		0.023 %	15180		0.012 %	7920

## Sheet: 2f
Overall
	Weeks	WT							Phd 2 KO
	4	45.5	48.4	43.4	46				37.8	30.8	31.7	45.5	25.3
	12	54.1	59.2	45	68.3				62.8	54.3	63.6	67.3	30.9
	18	61.7	66.9	37.4	77.7				64.1	73.9	72.9	29.3
	24	62.1	68.4	31.6	82.5				69.1	75.7	78.4	26.5
Myeloid		WT							Phd 2 KO
	4	18.9	13.6	6.91	10.3				18.4	15.1	13.4	9.55	10.9
	12	13.6	8.7	5.7	7.4				18	17.6	13.3	5.4	2.8
	18	10.9	12.1	5.2	6.4				12.2	8.3	6.9	2.3
	24	5.7	8.5	5.5	8.7				12.5	5	9.5	2.8
B Cells		WT							Phd 2 KO
	4	58.9	33	79.6	59.2				61.7	58.6	67.4	54.8	85.7
	12	46.4	33.1	43.5	33.3				47.3	33.2	48.5	27.2	36.8
	18	52	37.7	50.2	47.2				36.5	45.6	47.2	49.8
	24	53	44.8	52	41.7				46	55.8	52	47
T Cells		WT							Phd 2 KO
	4	18.05	48.69	11.34	27.25				16.34	22.45	16.23	32.14	1.163
	12	38.8	57.4	50.1	58.3				33.6	47.3	37.1	66.5	59.8
	18	36.8	49.6	45	46.4				51.5	45.7	45.8	47.6
	24	41.3	46.2	42.5	49				40.9	38.8	38	49.9

## Sheet: 2h
			Control					Average	SEM	shPhd2					Average	SEM
		WBC (109/L)	16000	12300	14300	14500	13700	14160	599.667	12600	16800	14900	12800	16700	14760	906.973
		RBC (106/μL)	10.9	9.36	11.6	9.85	11.4	10.622	0.437475	10.3	9.17	9.12	8.12	10.8	9.502	0.473692
		HGB (g/dL)	15.6	13.8	16.6	14.7	17.5	15.64	0.657723	15.1	12.9	12	12.1	15.8	13.58	0.78702
		HCT (%)	48.7	45	54.4	51.8	42.7	48.52	2.14042	48.1	37.6	50.1	40.9	41.6	43.66	2.34278
		PLT (104/μL)	90.7	86.5	123.3	95.3	81.5	95.46	7.32432	106.9	46.1	61.8	51.8	53	63.92	11.0351
			B Cells		Granulocytes			Monocytes			T Cells
	Specimen_001_192_009.fcs	16000	0.556	8896	0.0942	1507.2		0.113	1808		0.262	4192
	Specimen_001_199_005.fcs	12300	0.493	6063.9	0.107	1316.1		0.122	1500.6		0.308	3788.4
	Specimen_001_200_011.fcs	14300	0.572	8179.6	0.0798	1141.14		0.0954	1364.22		0.252	3603.6
	Specimen_001_203_010.fcs	14500	0.475	6887.5	0.0669	970.05		0.0835	1210.75		0.359	5205.5
				7506.75		1233.62			1470.89			4197.38
				635.612		115.351			127.01			357.791
	Specimen_001_191_003.fcs	12600	0.392	4939.2	0.324	4082.4		0.35	4410		0.194	2444.4
	Specimen_001_193_008.fcs	16800	0.508	8534.4	0.121	2032.8		0.154	2587.2		0.276	4636.8
	Specimen_001_201_004.fcs	14900	0.483	7196.7	0.193	2875.7		0.237	3531.3		0.193	2875.7
	Specimen_001_202_006.fcs	12800	0.646	8268.8	0.0947	1212.16		0.126	1612.8		0.177	2265.6
	Specimen_001_204_012.fcs	16700	0.61	10187	0.0699	1167.33		0.0921	1538.07		0.236	3941.2
				7825.22		2274.08			2735.87			3232.74
				968.306		614.55			620.158			509.756

## Sheet: 2i
	BM	WBC		Per 2 legs
	191	8.5		17
	193	5.8		11.6
	204	4.3		8.6
	201	8.6		17.2
	202	4.9		9.8
	192	8.7		17.4
	194	5.8		11.6
	203	7.2		14.4
	199	8		16
	200	8.2		16.4
	334	7.4		14.8
	332	7.2		14.4
	330	6.9		13.8
	327	8.5		17
	326	8.6		17.2
	325	7.9		15.8
	333	6.9		13.8
	329	5.9		11.8
	328	8		16
	340	8		16
	341	8.8		17.6

## Sheet: 2j
					Total Number	LK Absolute Number	LSK Absolute Number	HSC SLAM Absolute Number	HPC-2 Absolute Number	HPC-1 Absolute Number	MPP Absolute Number
		BM	WBC
		191	8.5		170000000	2703000	391000	30600	20400	289000	49300
		193	5.8		116000000	1693600	243600	18560	8050.4	174000	44080
		204	4.3		86000000	1376000	318200	18920	11180	249400	40420
		201	8.6		172000000	2580000	292400	22360	10165.2	166840	84280
		202	4.9		98000000	1430800	156800	13720	6850.2	98000	31360
		192	8.7		174000000	2575200	313200	33060	14790	191400	76560
		194	5.8		116000000	1925600	220400	32480	8468	104400	78880
		203	7.2		144000000	2016000	259200	24480	8352	158400	74880
		199	8		160000000	2560000	384000	30400	15344	256000	83200
		200	8.2		164000000	2230400	311600	32800	11480	180400	90200
						0	0	0	0	0	0
		334	7.4		148000000	1169200	222000	32560	10656	124320	57720
		332	7.2		144000000	1425600	288000	28800	14400	187200	51840
		330	6.9		138000000	1242000	262200	27600	8004	151800	78660
		327	8.5		170000000	1139000	221000	22100	10710	141100	47600
		326	8.6		172000000	1479200	292400	25800	20640	206400	51600
		325	7.9		158000000	1753800	379200	44240	15800	221200	93220
		333	6.9		138000000	1159200	303600	16560	12420	234600	38640
		329	5.9		118000000	1085600	295000	15340	11800	224200	37760
		328	8		160000000	1536000	544000	27200	24000	432000	49600
		340	8		160000000	1408000	1248000	78400	155200	944000	75200
		341	8.8		176000000	1636800	809600	29920	49280	686400	40480
		LK	LSK	HSC SLAM	HPC-2	HPC-1	MPP
	SLAM_191_006.fcs	1.59	0.23	0.02	0.01	0.17	0.029
	SLAM_193_001.fcs	1.46	0.21	0.02	0.01	0.15	0.038
	SLAM_204_003.fcs	1.6	0.37	0.02	0.01	0.29	0.047
	SLAM_201_004.fcs	1.5	0.17	0.01	0.01	0.1	0.049
	SLAM_202_011.fcs	1.46	0.16	0.01	0.01	0.1	0.032
	SLAM_192_005.fcs	1.48	0.18	0.02	0.01	0.11	0.044
	SLAM_194_007.fcs	1.66	0.19	0.03	0.01	0.09	0.068
	SLAM_203_008.fcs	1.4	0.18	0.02	0.01	0.11	0.052
	SLAM_199_010.fcs	1.6	0.24	0.02	0.01	0.16	0.052
	SLAM_200_009.fcs	1.36	0.19	0.02	0.01	0.11	0.055
	334	0.79	0.15	0.02	0.01	0.08	0.039
	332	0.99	0.2	0.02	0.01	0.13	0.036
	330	0.9	0.19	0.02	0.01	0.11	0.057
	327	0.67	0.13	0.01	0.01	0.08	0.028
	326	0.86	0.17	0.02	0.01	0.12	0.03
	325	1.11	0.24	0.03	0.01	0.14	0.059
	333	0.84	0.22	0.012	0.009	0.17	0.028
	329	0.92	0.25	0.013	0.01	0.19	0.032
	328	0.96	0.34	0.017	0.015	0.27	0.031
	340	0.88	0.78	0.049	0.097	0.59	0.047
	341	0.93	0.46	0.017	0.028	0.39	0.023

## Sheet: 2l
Overall
	Control												shPHD2
1	51.7	36.2	51.3	63.4	67.9	50.2	61.4						67.4	72.9	65.6	74	49.7	76.1	19.2	66.8	63.4
2	57.3	22	48.1	71.3	61.7	58.2	50	72.6					70.8	47.6	65.8	59.9	68.9	81.1	24.8	75.9	64
4	48.2	14.4	41.3	73.5	64.2	48.1	74.1						37.4	27	47.6	39.7	61.6	70.5	77.5	19.7	76.2	55.7
Myeloid Cells
	Control												shPHD2
1	51.5	13.6	30.2	50	94.9	79.8	64.3	79.7					72.4	87.7	92.4	90.9	77.2	89.3	37.7	91.3	86.2
2	85.3	65	15.5	60.8	81.1	79.7	51.4	72.2	84.8				94.5	78.4	95.2	81	92.3	94.1	87.2	92.5	79.4
4	84.8	70.8	8.72	58.4	77.9	81.7	73.5	85.3					80.2	1.94	90.8	71.3	78.3	88.7	90.6	60	84.8	71.9
B Cells
	Control												shPHD2
1	47.9	57.6	59.5	50	57.2	58.8		43.1					46.6	46	46	28.9	48.5	63.2	2.72	49	42.2	44.4	43.5	33.8
2	55.1	19.3	44	55.5	51	44	66.6						38.8	38.2	52.6	67.1	62.1	11.3	70.2	70.1	59.8
4	66.3	13.7	49	70.6	70.1	56.9	52.1	74.3					53.5	29.7	53.8	38.9	60.2	69.3	77.9	8.8	73.9	59.6
T Cells
	Control												shPHD2
1	14.6	6.69	23.2	22.2	17.5	17.8	0	12.7	3.42				1.73	2.85	15.1	4.58	7.1	7.82	9.95	10.1	8.87	1.89	7.87	1.16
2	9.94	21.2	24.1	23.8	48.9	20.2	26.6	42.8					38.1	37.5	42.9	43.7	33.2	13.7	53.2	47.2	37.9
4	16.9	16	18.4	50.6	33	39.5	27.2	44.8					20.5	25.3	37.4	31.5	45.8	43.4	54.4	10	56.5	33.6
