# Supplementary material for: The selective prolyl hydroxylase inhibitor IOX5 stabilizes HIF-1α and compromises development and progression of acute myeloid leukemia
Source: Nat Cancer. 2024 Apr 18;5(6):916–37. doi: 10.1038/s43018-024-00761-w (PMC11208159; doi:10.1038/s43018-024-00761-w)
Supplement: Supplementary file 6 — Statistical source data for Fig. 3. [file 43018_2024_761_MOESM6_ESM.xlsx]

## Sheet: 3b
		Phd1fl/fl;VaviCre-										Phd1fl/fl;VaviCre+
	CFC 1	515	520	530	525	600						322	365	325	395	350	352	368	326	352	328
	CFC 2	605	612	620	621	625						398	421	415	455	470	472	460	465	399	352
	CFC 3	710	706	689	678	750						430	420	460	465	456	460	500	502	498	488

## Sheet: 3c
		Hours	PHD1fl/fl Vav-						PHD1fl/fl Vav+
		0	50000	50000	50000	50000	50000	50000	50000	50000	50000
		24	80272	87498	84398	91016	92568	90958	58450	53676	62088
		48	245315	328143	234074	258979	251352	263997	142264	139564	51319
		72	441981	453027	483438	418320	395044	429514	357757	331914	323758

## Sheet: 3d
		Control															Phd1fl/fl;VaviCre+
	4	21	22.5	26.8	18.5	15.6	15.9	19.8	22.3	26.3	32.6	18.2	17.5	19.2	14.2	19.2	6.6	14.2	13.2	15.8	18	19.2	3.3	6.4	16.2	18.2	4.8	5.6	6.3	9.2	8.5
	8	54.4	52.1	52.6	52	56	51	45	42	62	56.5	48.5	50.2	51.3	54.2	53.6	42	32	28	26	38	42.5	43.5	38	65.5	32	45	42.3	52.3	30.5	31.6

## Sheet: 3e
	Days	Control	PHD1fl/fl Vav+
	70	1
	57	1
	70	1
	70	1
	70	1
	38	1
	38	1
	42	1
	49	1
	57	1
	49	1
	55	1
	62	1
	63	1
	60	1
	61	1
	56	1
	79	1
	80		1
	81		1
	82		1
	86		1
	79		1
	56		1
	90		1
	82		1
	81		1
	72		1
	75		1
	89		1
	99		1
	102		1
	101		1
	63		1
	82		1
	83		1

## Sheet: 3f
	Control	Phd1CKO
	100	100
	100	99.9
	99.9	100

## Sheet: 3g
		Phd1fl/fl;VaviCre-			Phd1fl/fl;VaviCre+
	cKit+	88.9 %	97.5 %	94.6 %	61.5 %	65.7 %	61.7 %

## Sheet: 3h
	Hours	PHD1fl/fl Vav+						PHD1fl/fl Vav-
	0	1000000	1000000	1000000	1000000	1000000	1000000	1000000	1000000	1000000	1000000	1000000	1000000
	24	1100000	1050000	1080000	1150000	1200000	1002000	2220000	2100000	2530000	2320000	3200000	2500000
	48	1230000	1320000	1260000	1890000	1720000	1680000	3900000	3850000	4210000	3980000	4020000	3650000
	72	1500000	1490000	2100000	2000000	1800000	1850000	5200000	5100000	6400000	6350000	5500000	5400000

## Sheet: 3i
		Control																							Phd1CKO
	4	0.43	0.32	1.19	0.72	0.31	0.7	1.79	2.99	0.17	0.84	5.56	4.3	0.32	1.19	0.72	3.1	0.7	7.1	2.99	2.1	4.7	5.1		0.65	0.2	0.23	0.1	0.23	0.42	0.5	0.6	0.52	0.8	0.52	0.65	0.32	0.4	0.12	0.15	0.42	0.6	0.89	0.61	0.78	0.42
	8	80.2	70.6	56.6	80.6	56.8	90.9	98.7	34.6	78.9	99.8	90.3	94.2	97.6											45.6	56.7	89.7	78.6	56.4	45.6	43.5	45.6	67.3	34.5	23.6	34.6	62.1	57.1	24.2	47.8	48.9	49	39.9	46.7	52.1

## Sheet: 3j
	Days	PHD1fl/fl Vav-	PHD1fl/fl Vav+
	46	1
	48	1
	50	1
	52	1
	60	1
	62	1
	49	1
	53	1
	52	1
	58	1
	59	1
	61	1
	60		1
	61		1
	63		1
	68		1
	59		1
	75		1
	85		1
	90		1
	89		1
	119		1
	120		1
	129		1
	136		1

## Sheet: 3l
	Control	Phd1cKO
	84000000	84000000
	72000000	64000000
	74000000	74000000
	82000000	70000000
	74000000	60000000
	70000000	66000000
	64000000	64000000
	80000000	54000000
		62000000
		56000000
	75000000	67000000

[truncated: 1 more sheets: 3m]
