# Supplementary material for: The selective prolyl hydroxylase inhibitor IOX5 stabilizes HIF-1α and compromises development and progression of acute myeloid leukemia
Source: Nat Cancer. 2024 Apr 18;5(6):916–37. doi: 10.1038/s43018-024-00761-w (PMC11208159; doi:10.1038/s43018-024-00761-w)
Supplement: Supplementary file 7 — Statistical source data for Fig. 5. [file 43018_2024_761_MOESM7_ESM.xlsx]

## Sheet: 5b
Meis1/Hoxa9
		Vehicle Control 0.25% DMSO												50uM IOX5												50uM Dap
0		100000	100000	100000	100000	100000	100000	100000	100000	100000	100000	100000	100000	100000	100000	100000	100000	100000	100000	100000	100000	100000	100000	100000	100000	100000	100000	100000	100000	100000	100000	100000	100000	100000	100000	100000	100000
24		70000	40000	10000	50000	110000	70000	50000	280000	50000	30000	50000	80000	210000	80000	110000	270000	280000	200000	680000	490000	200000	210000	360000	120000	10000	70000	120000	70000	190000	130000	280000	40000	180000	170000	120000	90000
48		780000	940000	290000	190000	520000	480000	1560000	1200000	780000	330000	1010000	660000	620000	470000	260000	160000	550000	450000	1160000	1250000	1330000	490000	1540000	1180000	360000	60000	590000	500000	270000	390000	810000	420000	690000	620000	700000	220000
72		1030000	760000	1650000	1930000	1660000	3720000	2230000	1560000	1760000	2080000	1130000		100000	130000	270000	370000	230000	280000	740000	780000	820000	440000	420000	420000	680000	800000	740000	680000	1120000	840000	1280000	440000	1980000	1220000	880000	1000000
96		5840000	3520000	3120000	3130000	3840000	2640000	5360000	3920000	3930000	2080000	4400000	4080000	1280000	560000	960000	1040000	880000	1560000	1200000	1760000	2000000	1520000	1600000	640000	1680000	1440000	1400000	640000	680000	1360000	400000	160000	560000	480000	320000	160000
iMLL-AF9
	Proliferation (x10^4)
	0h (for all)	15	15	15	15	15	15	15	15	15
	24h
	DMSO	49	60	66	73	72	60	41	32	46
	IOX5	15	12	19	36	16	12	7	2	27
	DAP	46	53	66	37	35	33	26	30	36
	48h
	DMSO	348	352	140	147	247	228	139	186	232
	IOX5	19	16	16	36	21	11	15	9	46
	DAP	189	184	117	53	87	121	98	119	216
	72h
	DMSO	756	524	392	220	519	490	392	502	623
	IOX5	15	13	21	21	11	8	20	10	42
	DAP	188	118	84	38	96	71	182	217	357

## Sheet: 5c
		Meis1 Hoxa9
		Vehicle Control	IOX5 (50uM)	DAP (50uM)
		10	29.3	47.1
		5.71	26.6	20.6
		8.14	26	25.7
		5.27	19.7	34.1
		7.53	23.5	23.2
		5.36	21.9	28
		7.17	25.8	31.2
		5.37	20.6	23.6
		3.96	20	31.9
		6.41	13.2	41.6
		6.4	13.6	39.4
		6.65	17.1	36
		MLL-AF9
		72h
		DMSO	29.2	29	30	35.7	32.7	32.2	18.5	18.6	19
		IOX5	74.4	79.1	73.4	71.8	72.1	70.8	65	66.2	66.6
		DAP	67.8	74.1	77.7	74.4	67.8	67.9	30.8	31.9	36.8

## Sheet: 5d
	FLT3-ITD
			DMSO Control						50uM Daprodustat						50uM IOX5
	0		100000	100000	100000	100000	100000	100000	100000	100000	100000	100000	100000	100000	100000	100000	100000	100000	100000	100000
	48		810000	585000	895000	795000	740000	820000	800000	715000	570000	800000	680000	450000	280000	245000	330000	275000	240000	125000
	72		1000000	768000	1100000	1105000	850000	820000	725000	620000	595000	1075000	830000	535000	315000	395000	290000	385000	325000	175000
	PML-RARA
			DMSO Control						50uM Daprodustat						50uM IOX5
	0		100000	100000	100000	100000	100000	100000	100000	100000	100000	100000	100000	100000	100000	100000	100000	100000	100000	100000
	48		150000	80000	115000	110000	95000	130000	100000	40000	70000	80000	50000	40000	45000	40000	45000	60000	40000	50000
	72		140000	100000	185000	180000	105000	151000	70000	35000	75000	60000	25000	40000	35000	25000	35000	45000	25000	20000
	AML1-ETO
			DMSO Control						50uM Daprodustat						50uM IOX5
	0		200000	200000	200000				200000	200000	200000				200000	200000	200000
	48		474000	490000	522000				90000	84000	82000				104000	108000	94000
	72		702000	712000	758000				46000	58000	42000				34000	68000	48000

## Sheet: 5e
	FLT3-ITD				PML				AML1-ETO
	DMSO Control	50uM Daprodustat	50uM IOX5		DMSO Control	50uM Daprodustat	50uM IOX5		DMSO Control	50uM Daprodustat	50uM IOX5
	16.1	17.9	18.8		2.08	9.04	18.4		17.1	77.3	67.5
	16.9	20.7	19.7		2.03	11.9	20.7		16.4	77.2	55
	16.4	31.4	22.9		1.8	12.2	22.4		17.8	78.7	63.4
	15.6	16.6	21.7		2.44	11	25.7
	14.5	18.5	27.6		2.39	11.1	20.2
	14.7	32.4	16.5		2.19	13.3	12.2

## Sheet: 5f
	Control	Daprodustat (50uM)		Control	IOX5 (50uM)
	15.7	21.1		15.7	21.1
	6.57	8.75		6.57	8.09
	5.91	8.3		5.91	6.38
	12.5	44.1		12.5	29.8
	8.19	44.4		8.19	31.3
	1.83	2.18		1.83	2.74
	5.4	5.47		5.4	5.86
	20.6	42.3		20.6	31
	18.1	30.7		18.1	25.7
	23.5	27.9		23.5	26
	7.74	9.31		7.74	9.95
	1.28	1.74		1.28	1.33

## Sheet: 5g
K562
		DMSO Control						50uM Daprodustat						50uM IOX5
0		300000	300000	300000	300000	300000	300000	300000	300000	300000	300000	300000	300000	300000	300000	300000	300000	300000	300000
48		460000	540000	500000	660000	750000	830000	480000	600000	580000	550000	560000	470000	470000	310000	450000	320000	410000	250000
72		1020000	900000	1110000	920000	980000	890000	600000	720000	470000	670000	630000	750000	390000	540000	510000	450000	630000	750000
MOLM13
		DMSO Control						50uM Daprodustat						50uM IOX5
0		300000	300000	300000	300000	300000	300000	300000	300000	300000	300000	300000	300000	300000	300000	300000	300000	300000	300000
48		860000	980000	1060000	1160000	910000		690000	710000	720000	760000	920000	820000	470000	540000	420000	350000	500000	340000
72		1660000	1160000	1820000	1770000	1680000	2140000	890000	1120000	1110000	950000	930000	1230000	270000	210000	310000	260000	160000	460000
MV411
		DMSO Control						50uM Daprodustat						50uM IOX5
0		300000	300000	300000	300000	300000	300000	300000	300000	300000	300000	300000	300000	300000	300000	300000	300000	300000	300000
48		540000	800000	920000	750000	780000	670000	420000	630000	460000	520000	680000	620000	570000	680000	380000	210000	440000	580000
72		1420000	1340000	1630000	1470000	1610000	2110000	360000	460000	560000	460000	560000	550000	530000	550000	410000	440000	590000	610000
OCI-AML3
		DMSO Control						50uM Daprodustat						50uM IOX5
0		300000	300000	300000	300000	300000	300000	300000	300000	300000	300000	300000	300000	300000	300000	300000	300000	300000	300000
48		1090000	1340000	1620000	1400000	890000	980000	850000	740000	720000	820000	910000	890000	790000	680000	610000	680000	760000	910000
72		2030000	1140000	850000	990000	880000	490000		440000	460000	610000	260000	360000	730000	530000	540000	790000	490000	960000
KASUMI 1
		DMSO Control						50uM Daprodustat						50uM IOX5
0		300000	300000	300000	300000	300000	300000	300000	300000	300000	300000	300000	300000	300000	300000	300000	300000	300000	300000
48		720000	650000	580000	740000	450000	690000	430000	490000	450000	540000	580000	470000	450000	250000	410000	250000	330000	340000
72		610000	720000	740000	660000	720000	800000	80000	250000	290000	240000	200000	190000	190000	80000	160000	50000	80000	80000
THP-1
		DMSO (0.05%)												50uM IOX5												50uM Daprodustat
0		250000	250000	250000	250000	250000	250000	250000	250000	250000	250000	250000	250000	250000	250000	250000	250000	250000	250000	250000	250000	250000	250000	250000	250000	250000	250000	250000	250000	250000	250000
48		880000	1040000	800000	815000	960000	755000	1635000	710000					320000	140000	300000	290000	360000	325000	580000	285000	330000				630000	480000	470000	55000	390000	250000
72		2040000	2005000	2510000										520000	345000	180000										740000	630000	520000	890000	530000	280000

## Sheet: 5h
	K562
	DMSO Control	50uM Daprodustat	50uM IOX5
	0.29	3.3	12.9
	3	5.57	16
	1.46	7.3	17.2
	1.13	5.71	16.5
	1.73	5.67	16.6
	1.8	2.25
	MOLM13
	DMSO Control	50uM Daprodustat	50uM IOX5
	17.3	42.5	52.8
	10.9	37.6	46
	26.6	33.3	48.3
	35.4	37	44.5
	28.6	39.8	50.7
			42.8
	MV411
	DMSO Control	50uM Daprodustat	50uM IOX5
	5.57	22.9	15.1
	6.85	27.3	14.5
	6.47	29.2	21.3
	5.86	28.4	14.8
	5.35	27.7	20
	5.68	17.8
	OCI-AML3
	DMSO Control	50uM Daprodustat	50uM IOX5
	5.46	34.3	37.2
	6.69	35.5	40.2
	7.08	34.3	40.5
	7.49	36.2	36.1
	12.9	32.4	39.3
	7.27	34.4	45.7
	KASUMI 1
	DMSO Control	50uM Daprodustat	50uM IOX5
	5.55	39.6	37.8
	9.91	59	40.8
	9.45	48.5	25.5
	6.44	36.2	45
	5.13	56.8	45.3
			34.3
	THP-1
	DMSO Control	50uM Daprodustat	50uM IOX5
	3.72	77.8	35.1
	3.35	79.1	27.4
	3.84	78.5	25.4
	3.9	81.4	26.3
	3.64	86.1	23
	3.62		23.5
