# Supplementary material for: The selective prolyl hydroxylase inhibitor IOX5 stabilizes HIF-1α and compromises development and progression of acute myeloid leukemia
Source: Nat Cancer. 2024 Apr 18;5(6):916–37. doi: 10.1038/s43018-024-00761-w (PMC11208159; doi:10.1038/s43018-024-00761-w)
Supplement: Supplementary file 8 — Statistical source data for Fig. 6. [file 43018_2024_761_MOESM8_ESM.xlsx]

## Sheet: 6b
	CD45+CD33+
	Control	Daprodustat	IOX5
	6	1.01	0.95
	3.27	1.5	0.15
	3.93	1.51	0.21
	6.51	1.08	1.34
	4.63	1.01
	CD45+CD14+
	Control	Daprodustat	IOX5
	6.28	2.09	2.56
	4.99	3.17	1.07
	6.07	2.74	1.52
	6.36	2.6	2.17
	7.14	2.39

## Sheet: 6c
	CD45+CD33+
	Control	Daprodustat	IOX5
	2.41	1.01	2.15
	3.65	1.89	2.81
	3.56	1.59	2.79
	5.33	2.41	1.75
	4.43	1.31
	CD45+CD14+
	Control	Daprodustat	IOX5
	3.46	0.81	2.15
	2.7	1.99	2.81
	4.59	1.32	2.79
	3.78	1.91	1.75
		1.19

## Sheet: 6e
	Liver			BM			PB
	Control	IOX5		Control	IOX5		Control	IOX5
	3.12	0.47		1.46	0.169		0.43	0.14
	10.6	1.43		1.97	0.14		0.5	0.14
	1.31	0.43		1.82	1.45		0.47	0.083
	4.5	0.95		1.11				0.28
	1.55			1.12
	2.13			2
	9.2			4.1

## Sheet: 6g
		Control	IOX5
	49	1
	51	1
	51	1
	57	1
	57	1
	60	1
	60	1
	70		1
	59		1
	60		1
	61		1
	63		1
	70		1
	71		1

## Sheet: 6k
	(Hard copies in lab book)
		WBC (/ul)		RBC (10 ^4/ul)		HGB (g/dL)	HCT (%)	PLT (10 ^3/ul)		T Cells		B Cells		Granulocytes		Monocytes
CTL	21H	9.8	9800	13	1300	17.3	56.9	736	73.6	351.82	3518.2	418.56	4185.6	69.58	695.8	55.958	559.58
	21J	7	7000	12.6	1260	16.6	54.2	639	63.9	213.5	2135	300.3	3003	60.34	603.4	58.87	588.7
	24B	7.5	7500	13.1	1310	17.1	56.1	881	88.1	248.25	2482.5	323.25	3232.5	64.2	642	51.825	518.25
	23A	5.3	5300	12.4	1240	16.7	54.6	608	60.8	206.17	2061.7	208.29	2082.9	50.615	506.15	18.383	183.83
	23D	4.9	4900	8.91	891	11.8	38.3	715	71.5	174.93	1749.3	178.85	1788.5	57.33	573.3	22.54	225.4
	23F	6.3	6300	12.5	1250	16.7	54.5	1063	106.3	183.33	1833.3	231.84	2318.4	95.13	951.3	40.95	409.5
	AVERAGE	6.8	6800	12.085	1208.5	16.0333	52.4333	773.667	77.3667	229.667	2296.67	276.848	2768.48	66.1992	661.992	41.421	414.21
	SEM	0.722034	722.034	0.645103	64.5103	0.85388	2.8591	69.6839	6.96839	26.5979	265.979	36.1086	361.086	6.34633	63.4633	7.09812	70.9812
IOX5	24A	8.4	8400	11.8	1180	15.8	50.7	500	50	417.48	4174.8	210.84	2108.4	48.636	486.36	42.588	425.88
	23B	5.1	5100	12.4	1240	17.1	53.4	759	75.9	237.15	2371.5	162.69	1626.9	22.899	228.99	29.07	290.7
	23C	4.5	4500	8.09	809	10.8	36.1	702	70.2	196.65	1966.5	153	1530	35.325	353.25	21.78	217.8
	23E	7	7000	12.7	1270	17.6	54.8	790	79	258.3	2583	229.6	2296	110.6	1106	33.74	337.4
	23G	4.2	4200	5.72	572	7.5	25.7	640	64	163.8	1638	159.6	1596	21.672	216.72	29.904	299.04
	23H	9.4	9400	12.8	1280	17.7	0	1160	116	388.22	3882.2	324.3	3243	52.358	523.58	54.896	548.96
		7.7	7700	11.6	1160	15.2	51.2	897	89.7	288.75	2887.5	140.91	1409.1	204.05	2040.5	29.106	291.06
		3.5	3500	12.8	1280	17	56.9	951	95.1	152.25	1522.5	77	770	24.465	244.65	21.525	215.25
	AVERAGE	6.225	6225	10.9887	1098.88	14.8375	41.1	799.875	79.9875	262.825	2628.25	182.243	1822.42	65.0006	650.006	32.8261	328.261
	SEM	0.771767	771.767	0.932312	93.2312	1.31488	6.98744	71.8126	7.18126	34.694	346.94	25.9723	259.723	22.3668	223.668	3.94024	39.4024
	P value	0.5941	0.5941	0.2964	0.2964	0.8765	0.4339	0.662	0.662	0.7546	0.7546	0.0593	0.0593	0.1812	0.1812	0.4136	0.4136

## Sheet: 6l
	Control	IOX5 (30mg/kg)
	72000000	60000000
	78000000	82000000
	74000000	78000000
	88000000	70000000
	98000000	68000000
		70000000
		82000000
		80000000
		78000000

## Sheet: 6m
	HSC
	Control	IOX5 (30mg/kg)
	18000	14880
	19760	58880
	20800	19040
	18600	44880
	22500	45360
		61560
		54520
	MPP
	Control	IOX5 (30mg/kg)
	21000	5760
	39000	60160
	32240	38080
	45600	51000
	41400	76680
		61560
		63800
	HPC-1
	Control	IOX5 (30mg/kg)
	84000	105600
	98800	243200
	88400	99680
	216000	193800
	234000	216000
		216600
		324800
	HPC-2
	Control	IOX5 (30mg/kg)
	15000	34560
	18200	38400
	17160	17920
	27000	37740
	28800	37800
		50160
		53360
