# Supplementary material for: The selective prolyl hydroxylase inhibitor IOX5 stabilizes HIF-1α and compromises development and progression of acute myeloid leukemia
Source: Nat Cancer. 2024 Apr 18;5(6):916–37. doi: 10.1038/s43018-024-00761-w (PMC11208159; doi:10.1038/s43018-024-00761-w)
Supplement: Supplementary file 9 — Statistical source data for Fig. 7. [file 43018_2024_761_MOESM9_ESM.xlsx]

## Sheet: 7a
ID	Description	setSize	enrichmentScore	NES	pvalue	p.adjust	qvalues	rank	leading_edge	core_enrichment
mmu04142	Lysosome	127	0.608306	2.36221	4.11296e-12	2.71455e-10	1.69714e-10	3721	tags=53%, list=17%, signal=44%	Gm2a/Ctsd/Gla/Npc2/Laptm4a/Hexb/Arsb/Pla2g15/Napsa/Atp6v0d2/Glb1/Ctsf/Gnptg/Lipa/Scarb2/Atp6ap1/Naglu/Npc1/Ctns/Cd63/Idua/Mcoln1/Aga/Fuca1/Dnase2a/Ctso/Psap/Ppt1/Atp6v0d1/Ctse/Slc17a5/Ctsk/Ctss/Ctsa/Tpp1/Man2b1/Gba/Naga/Ctsh/Acp2/Ppt2/Cln5/Ctsb/Hexa/Gns/Dnase2b/Cd68/Asah1/Ncoa7/Lgmn/Laptm5/Gaa/Ctsg/Fuca2/Hyal2/M6pr/Abcb9/Atp6v0a1/Atp6v0b/Hgsnat/Acp5/Abca2/Smpd1/Neu1/Hyal3/Sort1/Ctsw
mmu04514	Cell adhesion molecules	125	0.551111	2.13657	8.63084e-09	3.56022e-07	2.22585e-07	4707	tags=42%, list=22%, signal=33%	Alcam/Sdc4/Cldn1/Cd274/H2-T23/H2-DMa/Selplg/H2-D1/Siglec1/Itgam/Sell/H2-K1/Ntng2/H2-M3/H2-Q6/Spn/Pecam1/H2-T-ps/Sdc3/H2-T22/H2-Ob/F11r/H2-Ab1/L1cam/H2-Aa/Cd226/Cd22/Itga6/H2-T10/Cldn15/H2-Q1/Cd80/Itgb2l/Vcam1/H2-M2/H2-Q7/Nrcam/Cldn13/Nectin2/Nrxn1/Itgb2/Itgb7/Mpzl1/H2-M5/Vsir/H2-DMb1/Cldn23/Igsf11/H2-Oa/Ptprs/Cd276/H2-Eb1
mmu00980	Metabolism of xenobiotics by cytochrome P450	47	0.654672	2.09897	2.80143e-06	5.79358e-05	3.62214e-05	4982	tags=55%, list=23%, signal=43%	Gstm1/Mgst2/Cbr2/Cbr1/Gsta4/Hsd11b1/Gstt3/Gstm4/Gsto1/Ephx1/Gstm2/Ugt1a7c/Gstm3/Gstt2/Aldh3a1/Mgst3/Gstp1/Akr7a5/Ugt1a6a/Mgst1/Ugt1a5/Gstm5/Gstk1/Gstp2/Adh5/Dhdh
mmu05204	Chemical carcinogenesis - DNA adducts	44	0.661036	2.08933	1.06536e-06	2.92973e-05	1.83166e-05	4597	tags=52%, list=21%, signal=41%	Gstm1/Mgst2/Cbr1/Gsta4/Hsd11b1/Gstt3/Gstm4/Gsto1/Ephx1/Gstm2/Ugt1a7c/Gstm3/Gstt2/Mgst3/Gstp1/Sult1a1/Ugt1a6a/Mgst1/Ugt1a5/Ptgs2/Gstm5/Gstk1/Gstp2
mmu05330	Allograft rejection	41	0.667905	2.08331	4.83149e-06	8.85773e-05	5.53785e-05	4707	tags=56%, list=22%, signal=44%	H2-T23/H2-DMa/H2-D1/H2-K1/H2-M3/H2-Q6/H2-T-ps/H2-T22/H2-Ob/H2-Ab1/H2-Aa/H2-T10/Fas/H2-Q1/Cd80/Gzmb/Il12a/H2-M2/H2-Q7/H2-M5/H2-DMb1/H2-Oa/H2-Eb1
mmu05332	Graft-versus-host disease	40	0.667303	2.07642	5.35953e-06	9.30866e-05	5.81977e-05	5150	tags=62%, list=24%, signal=48%	H2-T23/H2-DMa/H2-D1/H2-K1/Il1a/H2-M3/H2-Q6/H2-T-ps/H2-T22/H2-Ob/H2-Ab1/H2-Aa/H2-T10/Fas/H2-Q1/Cd80/Gzmb/H2-M2/H2-Q7/H2-M5/H2-DMb1/H2-Oa/H2-Eb1/Il6/Il1b
mmu05323	Rheumatoid arthritis	73	0.576289	2.05403	2.80901e-06	5.79358e-05	3.62214e-05	4934	tags=49%, list=23%, signal=38%	Il15/Atp6v1d/Atp6v1f/Vegfa/Csf1/Atp6v0d2/H2-DMa/Cxcl2/Atp6ap1/Ccl2/Il1a/Atp6v0d1/Ctsk/Tgfb1/H2-Ob/Atp6v0e/H2-Ab1/Atp6v1e1/Angpt1/H2-Aa/Fos/Cd80/Itgb2l/Atp6v1b2/Atp6v0a1/Atp6v0b/Acp5/Itgb2/Ccl3/H2-DMb1/Atp6v1g2/H2-Oa/H2-Eb1/Atp6v0c/Ltb/Il6
mmu05320	Autoimmune thyroid disease	46	0.634928	2.02942	1.57913e-05	0.000224444	0.000140322	4707	tags=48%, list=22%, signal=38%	H2-T23/H2-DMa/H2-D1/H2-K1/H2-M3/H2-Q6/H2-T-ps/H2-T22/H2-Ob/H2-Ab1/H2-Aa/H2-T10/Fas/H2-Q1/Cd80/Gzmb/H2-M2/H2-Q7/H2-M5/H2-DMb1/H2-Oa/H2-Eb1
mmu00010	Glycolysis / Gluconeogenesis	60	0.592158	2.01993	6.98766e-06	0.000109806	6.86507e-05	675	tags=25%, list=3%, signal=24%	Pgk1/Pfkl/Pkm/Gpi1/Aldoa/Ldha/Eno1/Tpi1/Aldh2/Gapdh/Pgm1/Hk3/Aldoc/Hk1/Akr1a1
mmu04060	Cytokine-cytokine receptor interaction	201	0.486108	2.01002	2.38249e-09	1.12317e-07	7.02207e-08	4037	tags=33%, list=19%, signal=27%	Ccl6/Crlf2/Il15/Ppbp/Il7r/Tnfsf9/Ccl9/Gdf15/Csf1/Tnfsf4/Eda2r/Tnfrsf1b/Il1rn/Tnfrsf18/Cxcl2/Tnfrsf21/Il16/Ccl2/Csf2rb2/Tnfrsf8/Inhbb/Tnfrsf14/Il1a/Pf4/Il3ra/Csf2rb/Ccl7/Il27/Tgfb1/Cxcr2/Il10ra/Ccl4/Ccr3/Nodal/Ccr1/Ccr2/Il21r/Clcf1/Il11ra1/Tnfsf12/Tnfrsf1a/Il15ra/Csf1r/Fas/Il12rb2/Acvrl1/Il12a/Il12rb1/Il4ra/Il5ra/Ebi3/Cxcl16/Il17re/Il17d/Il10rb/Epor/Cx3cl1/Ccl24/Acvr1b/Ccl3/Tnfrsf9/Il9r/Ctf1/Il27r…
mmu00511	Other glycan degradation	16	0.790867	2.00145	4.77997e-05	0.000545377	0.00034097	3616	tags=75%, list=17%, signal=63%	Hexb/Glb1/Aga/Fuca1/Man2b1/Gba/Man2b2/Gba2/Hexa/Hexdc/Fuca2/Neu1
mmu04066	HIF-1 signaling pathway	101	0.531099	1.9968	2.26524e-06	5.33949e-05	3.33824e-05	2284	tags=27%, list=11%, signal=24%	Pdk1/Hmox1/Pgk1/Pfkl/Aldoa/Ldha/Eno1/Egln1/Cdkn1a/Gapdh/Slc2a1/Vegfa/Egln3/Hk3/Aldoc/Hk1/Igf1/Mapk3/Map2k1/Pik3cd/Eno1b/Egln2/Hk2/Angpt1/Plcg1/Insr/Cdkn1b
mmu00500	Starch and sucrose metabolism	26	0.694152	1.98604	0.000123083	0.00109777	0.000686323	3644	tags=54%, list=17%, signal=45%	Pygl/Gpi1/Gys1/Pgm1/Hk3/Hk1/Agl/Hk2/Gbe1/Enpp1/Gaa/Ganc/Gck/G6pc3
mmu04640	Hematopoietic cell lineage	78	0.552324	1.98284	9.41703e-06	0.000141255	8.83128e-05	3600	tags=41%, list=17%, signal=34%	Cd9/Anpep/Il7r/Csf1/Cd36/Cd14/Cd33/H2-DMa/Itgam/Cd55/Il1a/Il3ra/Gp9/H2-Ob/Cr1l/H2-Ab1/Flt3/H2-Aa/Cd37/Cd22/Gp5/Kit/Itga6/Il11ra1/Csf1r/Cd44/Itga2b/Il4ra/Il5ra/Flt3l/Epor/Cd1d1
mmu05340	Primary immunodeficiency	29	0.674737	1.96897	9.34435e-05	0.000881039	0.000550825	1345	tags=28%, list=6%, signal=26%	Orai1/Il7r/Btk/Tap2/Ikbkg/Tap1/Rfx5/Rfxank
mmu00531	Glycosaminoglycan degradation	18	0.754589	1.95964	6.02359e-05	0.000641221	0.000400891	3904	tags=67%, list=18%, signal=55%	Hexb/Arsb/Glb1/Naglu/Idua/Hpse/Hexa/Gns/Hyal2/Hgsnat/Hyal3/Ids
mmu00982	Drug metabolism - cytochrome P450	44	0.60822	1.9224	3.32089e-05	0.000421497	0.00026352	4789	tags=48%, list=22%, signal=37%	Gstm1/Mgst2/Gsta4/Gstt3/Gstm4/Gsto1/Gstm2/Ugt1a7c/Gstm3/Gstt2/Fmo5/Aldh3a1/Mgst3/Gstp1/Ugt1a6a/Mgst1/Ugt1a5/Gstm5/Gstk1/Gstp2/Adh5
mmu04940	Type I diabetes mellitus	45	0.602734	1.92193	6.42914e-05	0.000663005	0.00041451	4707	tags=58%, list=22%, signal=45%	H2-T23/H2-DMa/H2-D1/H2-K1/Il1a/H2-M3/H2-Q6/H2-T-ps/H2-T22/H2-Ob/H2-Ab1/H2-Aa/H2-T10/Ica1/Ptprn/Fas/H2-Q1/Cd80/Gzmb/Il12a/H2-M2/H2-Q7/H2-M5/H2-DMb1/H2-Oa/H2-Eb1
mmu00051	Fructose and mannose metabolism	32	0.631761	1.87876	0.0003086	0.00248385	0.0015529	4148	tags=56%, list=19%, signal=46%	Pfkl/Aldoa/Tpi1/Hk3/Aldoc/Hk1/Khk/Akr1b8/Gmppa/Akr1b10/Hk2/Sord/Aldoart1/Gmds/Pmm1/Fbp1/Pfkfb4/Pfkm
mmu04610	Complement and coagulation cascades	60	0.546013	1.86253	0.000110712	0.00101486	0.000634488	4210	tags=37%, list=19%, signal=30%	Vwf/C5ar1/C3ar1/Itgax/Itgam/Cd55/Plaur/Cr1l/C8g/C3/Procr/C1qb/Itgb2l/F13a1/Clu/F2rl3/F10/Itgb2/C1qc/F2r/Serpine1/Masp2
mmu00603	Glycosphingolipid biosynthesis - globo and isoglobo series	15	0.748316	1.86189	0.000815838	0.00527895	0.0033004	3321	tags=53%, list=15%, signal=45%	Gla/Hexb/St3gal1/Naga/Hexa/St3gal2/A4galt/Gbgt1
mmu04140	Autophagy - animal	137	0.465906	1.8384	1.63232e-05	0.000224444	0.000140322	4811	tags=45%, list=22%, signal=35%	Sqstm1/Bnip3/Ctsd/Gabarap/Ddit4/Zfyve1/Gabarapl1/Map1lc3b/Rab7b/Vamp8/Wipi1/Mapk3/Map2k1/Bcl2l1/Rragd/Vmp1/Ulk2/Map1lc3a/Atg4c/Pik3cd/Supt20/Rubcn/Prkacb/Atg101/Gabarapl2/Ulk1/Mtmr14/Atg13/Wipi2/Atg10/Ctsb/Becn1/Bad/Trp53inp2/Atg9b/Rras/Dapk1/Stk11/Atg7/Cflar/Atg2b/Atg4d/Atg9a/Atg2a/Camkk2/Bcl2/Nras/Rraga/Mras/Atg4b/Pik3ca/Prkcd/Uvrag/Atg14/Pik3c3/Rragb/Tsc1/Wdr41/Atg12/Prkcq/Akt1s1/Rras2
mmu05208	Chemical carcinogenesis - reactive oxygen species	199	0.442195	1.82708	9.97354e-07	2.92973e-05	1.83166e-05	2593	tags=29%, list=12%, signal=26%	Hmox1/Ndufa1/Gstm1/Nqo1/Cox6c/Cox7b/Cat/Ndufa7/Vegfa/Mgst2/Prkd2/Ndufa13/Ndufv3/Ndufa6/Src/Ikbkg/Mapk3/Ndufa3/Atp5e/Map2k1/Nfkbia/Ncf1/Ncf2/Akr1a1/Ndufc1/Cbr1/Pik3cd/Ndufa2/Cox8a/Uqcr10/Gsta4/Cox7a1/Gstt3/Ndufb2/Gstm4/Gsto1/Cyba/Ephx1/Uqcr11/Gstm2/Gstm3/Ndufc2/Gstt2/Pld2/Cox6b1/Keap1/Cox7a2l/Cox7a2/Mgst3/Ndufa11/Fos/Ndufb8/Uqcrh/Ephx2/Ndufb7/Foxo3/Bad/Map2k4
mmu00030	Pentose phosphate pathway	29	0.615983	1.79752	0.00125966	0.00755796	0.00472523	851	tags=28%, list=4%, signal=27%	Taldo1/Pfkl/Gpi1/Aldoa/Pgls/Pgm1/Aldoc/Idnk
mmu04136	Autophagy - other	31	0.604915	1.79025	0.0026296	0.0125763	0.00786271	5323	tags=71%, list=25%, signal=54%	Gabarap/Gabarapl1/Wipi1/Ulk2/Atg4c/Atg101/Gabarapl2/Atg13/Wipi2/Atg10/Becn1/Atg9b/Atg7/Atg2b/Atg4d/Atg9a/Atg2a/Atg4b/Pik3c3/Atg12/Atg5/Igbp1
mmu00052	Galactose metabolism	30	0.606923	1.78982	0.00130009	0.00766125	0.00478981	3644	tags=43%, list=17%, signal=36%	Pfkl/Gla/Pgm1/Hk3/Hk1/Glb1/Akr1b8/Akr1b10/Hk2/Gaa/Ganc/Gck/G6pc3
mmu04723	Retrograde endocannabinoid signaling	116	0.462697	1.78637	5.09449e-05	0.000560394	0.000350358	5060	tags=34%, list=23%, signal=27%	Ndufa1/Ndufa7/Adcy3/Ndufa13/Ndufv3/Ndufa6/Abhd6/Mapk3/Ndufa3/Plcb2/Ndufc1/Ndufa2/Gnai2/Prkacb/Ndufb2/Gng2/Ndufc2/Plcb3/Adcy9/Slc17a7/Ndufa11/Ndufb8/Ndufb7/Gngt2/Prkca/Mgll/Adcy7/Ndufs6/Daglb/Ptgs2/Ndufs5/Itpr2/Dagla/Grm1/Cacna1c/Gabrd/Ndufs4/Plcb4/Gnb4/Ndufa8
mmu04072	Phospholipase D signaling pathway	128	0.454979	1.76799	3.03602e-05	0.000400754	0.000250551	4081	tags=36%, list=19%, signal=29%	Adcy3/Rapgef3/Lpar6/Pik3cg/Mapk3/Gab2/Map2k1/Plcb2/Ptk2b/Cyth3/Pdgfa/Rala/Pik3cd/Ralgds/Fcer1g/Pip5k1b/Pdgfb/Dgki/Gab1/Agpat2/Agpat1/Plcb3/Pld2/Cyth1/Cxcr2/Adcy9/Plcg1/Insr/Kit/Dgka/Gnas/Rras/Fcer1a/Prkca/Pik3r5/Pla2g4d/Sphk1/Sphk2/Adcy7/Pld1/Ms4a2/F2r/Nras/Mras/Pik3ca/Lpar5
mmu00520	Amino sugar and nucleotide sugar metabolism	46	0.550799	1.76052	0.00102186	0.00636253	0.00397785	2185	tags=37%, list=10%, signal=33%	Gpi1/Cyb5r3/Hexb/Pgm1/Hk3/Hk1/Cmas/Gne/Gmppa/Galk2/Gnpda1/Hk2/Uap1l1/Amdhd2/Nagk/Hexa/Renbp
mmu00190	Oxidative phosphorylation	112	0.455332	1.75143	0.000346311	0.00272102	0.00170118	3247	tags=34%, list=15%, signal=29%	Ndufa1/Cox6c/Atp6v1d/Cox7b/Ndufa7/Atp6v1f/Ndufa13/Ndufv3/Ndufa6/Atp6v0d2/Ndufa3/Atp5e/Atp5l/Atp6ap1/Ndufc1/Ndufa2/Cox8a/Uqcr10/Cox7a1/Atp6v0d1/Ndufb2/Uqcr11/Ndufc2/Atp6v0e/Cox6b1/Atp6v1e1/Atp5j2/Cox7a2l/Cox7a2/Ndufa11/Ndufb8/Uqcrh/Ndufb7/Atp6v1b2/Uqcrq/Atp6v0a1/Cox6b2/Atp6v0b
mmu04137	Mitophagy - animal	66	0.496868	1.72988	0.00142675	0.00811773	0.0050752	3973	tags=45%, list=18%, signal=37%	Sqstm1/Bnip3/Bnip3l/Gabarap/Gabarapl1/Nbr1/Map1lc3b/Rab7b/Src/Tomm7/Bcl2l1/Map1lc3a/Tbc1d17/Fis1/Tbc1d15/Pink1/Gabarapl2/Ulk1/Usp8/Tax1bp1/Becn1/Foxo3/Atg9b/Rras/Atg9a/Nras/Tfe3/Cited2/Optn/Mras
mmu05310	Asthma	19	0.647718	1.71218	0.00483558	0.0207239	0.0129566	4707	tags=58%, list=22%, signal=45%	H2-DMa/Fcer1g/H2-Ob/H2-Ab1/H2-Aa/Fcer1a/Prg2/Ms4a2/H2-DMb1/H2-Oa/H2-Eb1
mmu04145	Phagosome	146	0.426056	1.69577	0.000220834	0.00186859	0.00116824	4729	tags=42%, list=22%, signal=33%	Atp6v1d/Atp6v1f/Tap2/Cd36/Mrc1/Rab7b/Cd14/Tap1/Atp6v0d2/H2-T23/H2-DMa/Rab5c/Ncf1/Rab5b/Ncf2/Atp6ap1/Clec7a/H2-D1/Itgam/H2-K1/H2-M3/Atp6v0d1/Colec12/H2-Q6/Ctss/Cyba/H2-T-ps/H2-T22/H2-Ob/Atp6v0e/H2-Ab1/Atp6v1e1/C3/H2-Aa/H2-T10/Dync1i2/H2-Q1/Stx7/Tubb3/Itgb2l/Fcgr3/Atp6v1b2/H2-M2/Msr1/M6pr/Atp6v0a1/Sec61b/Atp6v0b/H2-Q7/Itgb2/Itgb5/H2-M5/Fcgr4/Marco/H2-DMb1/Atp6v1g2/Tubb1/Pik3c3/H2-Oa/Tuba8/H2-Eb1/At…
mmu05150	Staphylococcus aureus infection	51	0.514077	1.69259	0.00255286	0.0123889	0.00774552	4920	tags=45%, list=23%, signal=35%	C5ar1/H2-DMa/Selplg/C3ar1/Itgam/H2-Ob/H2-Ab1/C3/H2-Aa/C1qb/Itgb2l/Fcgr3/Ptafr/Fpr2/Itgb2/C1qc/Fcgr4/H2-DMb1/Masp2/H2-Oa/Camp/H2-Eb1/Krt18
mmu04061	Viral protein interaction with cytokine and cytokine receptor	68	0.483398	1.69111	0.0016378	0.00890224	0.00556568	3753	tags=32%, list=17%, signal=27%	Ccl6/Ppbp/Ccl9/Csf1/Tnfrsf1b/Cxcl2/Ccl2/Tnfrsf14/Pf4/Ccl7/Cxcr2/Il10ra/Ccl4/Ccr3/Ccr1/Ccr2/Tnfrsf1a/Csf1r/Il10rb/Cx3cl1/Ccl24/Ccl3
mmu04146	Peroxisome	79	0.47033	1.68893	0.000942953	0.00598412	0.00374127	3379	tags=35%, list=16%, signal=30%	Prdx5/Scp2/Acaa1b/Cat/Ech1/Abcd2/Hsd17b4/Acox3/Pex26/Pex11b/Acox1/Crot/Dhrs4/Pex7/Idh1/Crat/Pxmp4/Mlycd/Mpv17/Pxmp2/Pex11g/Nudt12/Ephx2/Acsl1/Acot8/Paox/Pex11a/Nudt7
mmu04062	Chemokine signaling pathway	165	0.418827	1.68344	7.09151e-05	0.000709151	0.000443361	3762	tags=32%, list=17%, signal=27%	Ccl6/Ppbp/Adcy3/Ccl9/Src/Ikbkg/Pik3cg/Mapk3/Pak1/Map2k1/Nfkbia/Ncf1/Plcb2/Ptk2b/Cxcl2/Ccl2/Grk5/Pik3cd/Arrb2/Arrb1/Vav3/Gnai2/Pf4/Prkacb/Ccl7/Dock2/Gng2/Plcb3/Cxcr2/Ccl4/Ccr3/Rasgrp2/Adcy9/Ccr1/Ccr2/Plcg1/Prex1/Stat5b/Foxo3/Bad/Stat2/Gngt2/Ikbkb/Pik3r5/Hck/Jak2/Adcy7/Cxcl16/Cx3cl1/Ccl24/Fgr/Ccl3/Nras
mmu04966	Collecting duct acid secretion	21	0.621805	1.67987	0.00555156	0.0229002	0.0143172	4729	tags=57%, list=22%, signal=45%	Atp6v1d/Atp6v1f/Atp6v0d2/Atp6v0d1/Atp6v0e/Atp6v1e1/Atp6v1b2/Atp6v0a1/Atp6v1g2/Car2/Slc12a7/Atp6v0c
mmu04721	Synaptic vesicle cycle	62	0.487814	1.6722	0.00205753	0.010347	0.00646896	4729	tags=39%, list=22%, signal=30%	Atp6v1d/Atp6v1f/Ap2s1/Atp6v0d2/Slc6a12/Stx3/Atp6v0d1/Atp6v0e/Unc13a/Atp6v1e1/Ap2b1/Ap2m1/Slc17a7/Slc6a4/Atp6v1b2/Slc18a1/Atp6v0a1/Atp6v0b/Stx2/Atp6v1g2/Slc18a2/Slc6a13/Unc13b/Atp6v0c
mmu04380	Osteoclast differentiation	116	0.430816	1.66328	0.000535368	0.00392603	0.00245455	3402	tags=34%, list=16%, signal=28%	Sqstm1/Btk/Csf1/Ikbkg/Tyrobp/Mapk3/Gab2/Map2k1/Nfkbia/Ncf1/Lilrb4a/Ncf2/Jund/Pik3cd/Il1a/Trem2/Lcp2/Ctsk/Ppp3ca/Tec/Cyba/Tgfb1/Socs1/Sirpb1c/Pirb/Fosl1/Sirpb1a/Fos/Tnfrsf1a/Sirpb1b/Csf1r/Stat2/Lilra6/Fcgr3/Ikbkb/Spi1/Jak1/Pira2/Acp5
mmu04611	Platelet activation	114	0.432769	1.65905	0.000492538	0.00369403	0.00230951	4055	tags=34%, list=19%, signal=28%	Orai1/Vwf/Btk/Tbxas1/Adcy3/Src/Vamp8/Pik3cg/Mapk3/Plcb2/Ptgir/Pik3cd/Fermt3/Gnai2/Snap23/Fcer1g/Prkacb/Lcp2/Myl12a/Gp9/Plcb3/Rasgrp2/Adcy9/Gp5/Tln1/Mylk/Itga2b/Gnas/Pik3r5/Pla2g4d/F2rl3/Adcy7/F2r/Arhgef12/P2ry1/Itpr2/Rasgrp1/Pik3ca/P2rx1
mmu00561	Glycerolipid metabolism	54	0.489226	1.63086	0.00433714	0.0191803	0.0119915	2490	tags=30%, list=12%, signal=26%	Aldh2/Gla/Pnpla2/Akr1a1/Abhd16a/Lpl/Akr1b8/Mogat2/Dgki/Agpat2/Lpin1/Agpat1/Akr1b10/Lipf/Dgka/Dgat1
mmu05418	Fluid shear stress and atherosclerosis	137	0.411492	1.62369	0.000709468	0.00468249	0.00292749	2830	tags=26%, list=13%, signal=22%	Hmox1/Sqstm1/Gstm1/Nqo1/Sdc4/Vegfa/Mgst2/Src/Ikbkg/Ncf1/Ncf2/Pdgfa/Ccl2/Pik3cd/Il1a/Gsta4/Gstt3/Pdgfb/Gstm4/Gsto1/Pecam1/Cyba/Gstm2/Gstm3/Gstt2/Keap1/Mgst3/Fos/Tnfrsf1a/Gstp1/Map2k4/Trpv4/Itga2b/Vcam1/Ikbkb
mmu05230	Central carbon metabolism in cancer	67	0.466168	1.62313	0.00292811	0.0134205	0.0083905	4320	tags=39%, list=20%, signal=31%	Pdk1/Pfkl/Pkm/Ldha/Slc2a1/Hk3/Hk1/Mapk3/Map2k1/Pik3cd/Idh1/Sirt3/Hk2/Slc16a3/Flt3/Kit/Fgfr1/G6pd2/Sirt6/Sco2/Gck/Nras/Pik3ca/Pgam1/Pfkm/Myc
mmu04926	Relaxin signaling pathway	116	0.409592	1.58134	0.00153092	0.00856277	0.00535344	3762	tags=28%, list=17%, signal=23%	Adcy3/Vegfa/Mmp13/Src/Mapk3/Map2k1/Nfkbia/Plcb2/Gna15/Pik3cd/Arrb2/Arrb1/Gnai2/Prkacb/Tgfb1/Gng2/Creb3/Plcb3/Ednrb/Adcy9/Fos/Map2k4/Gngt2/Gnas/Col4a2/Prkca/Adcy7/Mmp2/Creb3l1/Atf2/Vegfc/Nras
mmu00600	Sphingolipid metabolism	46	0.493686	1.57797	0.0103125	0.0365929	0.0228778	3616	tags=43%, list=17%, signal=36%	Gla/Hexb/Glb1/Asah2/Psap/Gba/Gba2/Hexa/Smpd2/Asah1/Cerk/Cers6/Kdsr/Sgpl1/Sphk1/Sphk2/Degs1/Sptlc2/Smpd1/Neu1
mmu04015	Rap1 signaling pathway	188	0.382985	1.57398	0.000373933	0.00286972	0.00179415	4081	tags=30%, list=19%, signal=24%	Adcy3/Vegfa/Rapgef3/Csf1/Prkd2/Src/Igf1/Mapk3/Map2k1/Plcb2/Pdgfa/Rala/Fyb/Itgam/Pik3cd/Ralgds/Vav3/Gnai2/Lcp2/Pdgfb/Epha2/Plcb3/Rasgrp2/Adcy9/Angpt1/Plcg1/Insr/Kit/Fgfr1/Csf1r/Tln1/Krit1/Itga2b/Itgb2l/Gnas/Pard6a/Rras/Prkca/F2rl3/Adcy7/Rgs14/Pfn2/Itgb2/Rap1gap/Pard6b/F2r/Vegfc/Nras/P2ry1/Calm2/Mras/Arap3/Pik3ca/Fgf3/Rasgrp3/Lpar5
mmu04962	Vasopressin-regulated water reabsorption	40	0.50549	1.57292	0.0125083	0.04345	0.0271649	4201	tags=42%, list=19%, signal=34%	Adcy3/Rab5c/Rab5b/Dctn2/Rab11a/Dctn6/Stx4a/Prkacb/Creb3/Adcy9/Dync1i2/Gnas/Dynll1/Dctn5/Creb3l1/Arhgdib/Aqp3
mmu00533	Glycosaminoglycan biosynthesis - keratan sulfate	12	0.66704	1.56749	0.0158811	0.0518887	0.0324408	2207	tags=42%, list=10%, signal=37%	B3gnt2/St3gal1/B3gnt7/Fut8/St3gal2
mmu01250	Biosynthesis of nucleotide sugars	35	0.508734	1.55283	0.0103125	0.0365929	0.0228778	2096	tags=31%, list=10%, signal=28%	Gpi1/Pgm1/Hk3/Hk1/Cmas/Gne/Gmppa/Galk2/Hk2/Uap1l1/Nagk
mmu00601	Glycosphingolipid biosynthesis - lacto and neolacto series	25	0.552716	1.54899	0.021965	0.0657159	0.0410855	2521	tags=24%, list=12%, signal=21%	St3gal4/B3gnt3/Fut7/B3gnt2/Fut4/A4galt
mmu05152	Tuberculosis	156	0.386182	1.54295	0.00187175	0.00965122	0.00603394	4729	tags=40%, list=22%, signal=32%	Ctsd/Bax/Mrc1/Src/Cd14/Atp6v0d2/Mapk3/H2-DMa/Rab5c/Rab5b/Casp8/Atp6ap1/Rfx5/Clec7a/Itgax/Itgam/Lsp1/Il1a/Fcer1g/Clec4e/Atp6v0d1/Irak4/Rfxank/Ppp3ca/Ctss/Cd74/Tgfb1/H2-Ob/Plk3/Cr1l/Irak2/H2-Ab1/Il10ra/C3/H2-Aa/Tnfrsf1a/Bad/Itgb2l/Fcgr3/Tradd/Il12a/Atp6v0a1/Sphk1/Sphk2/Jak2/Jak1/Atp6v0b/Il10rb/Itgb2/Bcl2/Arhgef12/Calm2/Fcgr4/H2-DMb1/Cebpg/Calml4/Pik3c3/Camk2d/H2-Oa/Camp/H2-Eb1/Rfxap/Atp6v0c
mmu04650	Natural killer cell mediated cytotoxicity	92	0.414816	1.54126	0.00627895	0.0252689	0.0157981	2838	tags=25%, list=13%, signal=22%	Hcst/H2-T23/Tyrobp/Mapk3/Pak1/Map2k1/Ptk2b/H2-D1/Cd244a/Pik3cd/H2-K1/Vav3/Fcer1g/Lcp2/Ppp3ca/Sh2d1b1/Plcg1/Sh3bp2/Cd48/Fas/Gzmb/Itgb2l/Prkca
mmu04932	Non-alcoholic fatty liver disease	147	0.387028	1.5403	0.00206941	0.010347	0.00646896	2830	tags=27%, list=13%, signal=23%	Ndufa1/Adipor2/Cox6c/Cox7b/Ndufa7/Bax/Ndufa13/Ndufv3/Ndufa6/Ndufa3/Casp8/Ndufc1/Adipor1/Pik3cd/Ndufa2/Cox8a/Il1a/Cebpa/Uqcr10/Cox7a1/Ndufb2/Uqcr11/Tgfb1/Ndufc2/Cox6b1/Cox7a2l/Cox7a2/Insr/Ndufa11/Fos/Ndufb8/Tnfrsf1a/Uqcrh/Map3k11/Ndufb7/Fas/Uqcrq/Nr1h3/Ikbkb
mmu05146	Amoebiasis	92	0.413883	1.5378	0.00649179	0.0258107	0.0161369	3600	tags=32%, list=17%, signal=26%	Rab7b/Cd14/Rab5c/Rab5b/Plcb2/Cxcl2/Gna15/Actn1/Lamb3/Itgam/Pik3cd/Prkacb/Tgfb1/Plcb3/C8g/Lamb1/Serpinb10/Serpinb6b/Itgb2l/Gnas/Col4a2/Ctsg/Prkca/Il12a/Lama2/Serpinb6a/Lama5/Itgb2/Cd1d1
mmu04612	Antigen processing and presentation	65	0.442076	1.53542	0.010224	0.0365929	0.0228778	2945	tags=40%, list=14%, signal=35%	B2m/Tap2/Psme1/Tap1/H2-T23/H2-DMa/Tapbp/Rfx5/H2-D1/H2-K1/H2-M3/H2-Q6/Rfxank/Ctss/Cd74/H2-T-ps/H2-T22/Psme2/H2-Ob/H2-Ab1/H2-Aa/Ctsb/H2-T10/H2-Q1/Lgmn/H2-M2
mmu05171	Coronavirus disease - COVID-19	210	0.366414	1.52583	0.00123114	0.00752362	0.00470376	5236	tags=38%, list=24%, signal=29%	Vwf/Rps29/C5ar1/Rps28/Ikbkg/Mapk3/Rplp1/Nfkbia/Rps27/C3ar1/Ccl2/Rps27l/Pik3cd/Nrp1/Rpl23a/Rpl28/Casp1/Rps26/Ace/Irak4/Rplp2/Rpl27a/Rpl41/C8g/Rpl39/Rps24/C3/Mavs/Rpl32/Plcg1/Fos/Ikbke/Tnfrsf1a/Rpl13/Rps8/Rpl23/C1qb/Tlr8/Rps12/Stat2/Rps21/Rpl36/Rpl3l/Rpl9/Ikbkb/Prkca/Il12a/F13a1/Jak1/Rpl29/Rpl19/Rpl22/Tlr7/Rps5/Oas1b/Adam17/C1qc/Rps9/Rps4x/Rps25/Rpl37a/Rpl32l/Pik3ca/Masp2/Rps13/Tlr3/Rps3a1/Rpl36a/R…
mmu00513	Various types of N-glycan biosynthesis	36	0.499369	1.51995	0.0164664	0.0520878	0.0325653	2697	tags=36%, list=12%, signal=32%	Hexb/Mgat4b/Man1c1/Man1a/Dad1/Mgat1/Alg9/Alg1/Fut8/Hexa/Man1b1/Hexdc/Tusc3
mmu05167	Kaposi sarcoma-associated herpesvirus infection	187	0.367583	1.50908	0.00166138	0.00890224	0.00556568	4381	tags=35%, list=20%, signal=28%	Cdkn1a/Bax/Vegfa/Map1lc3b/Src/Ikbkg/H2-T23/Ticam1/Pik3cg/Mapk3/Map2k1/Nfkbia/Casp8/Cxcl2/Map1lc3a/H2-D1/Cd200r1/Pik3cd/H2-K1/H2-M3/Pdgfb/H2-Q6/Ppp3ca/H2-T-ps/Gng2/H2-T22/Ccr3/C3/Ccr1/Plcg1/H2-T10/Fos/Ikbke/Tnfrsf1a/Prex1/Becn1/Fas/H2-Q1/Map2k4/Stat2/Gngt2/Rcan1/Ikbkb/Tradd/Cd200r4/Pik3r5/Hck/H2-M2/Jak2/Jak1/Rb1/H2-Q7/Ptgs2/Nras/Itpr2/Calm2/Cd200r3/Pik3ca/H2-M5/Atg14/Calml4/Tlr3/Myc/Cd200r2/Pik3c3
mmu04130	SNARE interactions in vesicular transport	33	0.502118	1.5061	0.030404	0.0829201	0.0518416	3627	tags=39%, list=17%, signal=33%	Vamp8/Vamp5/Stx5a/Stx3/Stx4a/Snap23/Bet1/Bet1l/Vti1b/Stx8/Stx7/Vamp1/Stx2
mmu01524	Platinum drug resistance	75	0.421199	1.50392	0.00990972	0.0363388	0.022719	2773	tags=32%, list=13%, signal=28%	Gstm1/Cdkn1a/Bax/Cdkn2a/Mgst2/Mapk3/Bcl2l1/Bbc3/Casp8/Xpa/Pik3cd/Gsta4/Gstt3/Gstm4/Gsto1/Gstm2/Gstm3/Gstt2/Mdm2/Mgst3/Gstp1/Fas/Bad/Atp7b
mmu00480	Glutathione metabolism	57	0.447087	1.50304	0.0150536	0.0496769	0.031058	2629	tags=37%, list=12%, signal=32%	Gpx4/Gstm1/Txndc12/Anpep/Mgst2/Gclm/Gsta4/Gclc/Gpx1/Gstt3/Gstm4/Idh1/Lancl1/Gsto1/Gstm2/Gstm3/Gstt2/Mgst3/Gstp1/Pgd/G6pd2
mmu03320	PPAR signaling pathway	68	0.428737	1.49988	0.0165734	0.0520878	0.0325653	1054	tags=22%, list=5%, signal=21%	Scp2/Acaa1b/Cpt1a/Slc27a1/Plin2/Cd36/Cyp4a12a/Cyp4a12b/Slc27a4/Angptl4/Acox3/Ilk/Lpl/Acox1/Rxrb
mmu05415	Diabetic cardiomyopathy	180	0.366744	1.49309	0.0021689	0.0106826	0.00667878	2838	tags=27%, list=13%, signal=23%	Ndufa1/Ctsd/Gys1/Cox6c/Gapdh/Cox7b/Ndufa7/Slc2a1/Mpc1/Cd36/Ndufa13/Ndufv3/Ndufa6/Mpc2/Ndufa3/Atp5e/Ncf1/Plcb2/Ncf2/Pdk2/Ndufc1/Pik3cd/Pdk3/Ndufa2/Cox8a/Uqcr10/Cox7a1/Ndufb2/Ace/Cyba/Uqcr11/Tgfb1/Cma1/Ndufc2/Plcb3/Cox6b1/Cox7a2l/Cox7a2/Insr/Ndufa11/Ndufb8/Uqcrh/Atp2a3/Ndufb7/Pdk4/G6pd2/Uqcrq/Prkca
mmu00071	Fatty acid degradation	43	0.471941	1.49116	0.0164354	0.0520878	0.0325653	1744	tags=26%, list=8%, signal=24%	Acaa1b/Cpt1a/Aldh2/Cyp4a12a/Cyp4a12b/Acadsb/Acox3/Acox1/Acads/Acadm/Acaa2
mmu04144	Endocytosis	243	0.352816	1.4907	0.00138136	0.00799737	0.00499995	3689	tags=31%, list=17%, signal=26%	Ap2s1/Ldlrap1/Src/H2-T23/Chmp3/Rab5c/Rab5b/Cyth3/Chmp5/Rab11a/H2-D1/Grk5/Vps28/Chmp1b/Arrb2/Arrb1/H2-K1/H2-M3/Washc3/Pip5k1b/Iqsec2/H2-Q6/Spg21/Bin1/Zfyve27/Usp8/Snx3/Eps15l1/Arpc3/H2-T-ps/Rnf41/Kif5a/Rab10/H2-T22/Vps4b/Arpc2/Pld2/Snx4/Cyth1/Chmp7/Cxcr2/Mvb12a/Tsg101/Arf5/Mdm2/Ehd1/Snx32/Ap2b1/Acap3/Ap2m1/Rufy1/Git2/Arfgap3/Arap1/H2-T10/Agap1/Arpc5/Acap1/H2-Q1/Capzb/Rab22a/Rab31/Psd4/Pard6a/Spg20…
mmu04630	JAK-STAT signaling pathway	134	0.379409	1.48979	0.00520476	0.0220201	0.013767	5236	tags=37%, list=24%, signal=28%	Crlf2/Il15/Cdkn1a/Il7r/Bcl2l1/Cish/Pdgfa/Csf2rb2/Pik3cd/Pdgfb/Socs5/Il3ra/Csf2rb/Socs1/Il10ra/Il21r/Il11ra1/Stat5b/Il15ra/Stat2/Il12rb2/Stat4/Il12a/Il12rb1/Il4ra/Il5ra/Stat6/Jak2/Jak1/Il17d/Il10rb/Epor/Bcl2/Il9r/Ctf1/Il27ra/Pik3ca/Lif/Il22ra2/Myc/Prlr/Mpl/Il19/Socs7/Il6/Mcl1/Lepr/Stat5a/Tyk2
mmu04742	Taste transduction	37	0.486166	1.48175	0.0233961	0.0671366	0.0419738	6527	tags=41%, list=30%, signal=28%	Plcb2/Scnn1a/Prkacb/Plcb3/Tas1r1/Pde1b/P2ry1/Tas1r3/Grm1/Cacna1c/Plcb4/Scn3a/Chrm3/Itpr3/Adcy6
mmu00410	beta-Alanine metabolism	28	0.506464	1.4649	0.0434403	0.10943	0.0684154	3448	tags=39%, list=16%, signal=33%	Aldh2/Smox/Acox3/Acox1/Csad/Acads/Mlycd/Aldh3a1/Cndp2/Aldh6a1/Carns1
mmu04216	Ferroptosis	38	0.47778	1.46186	0.0241455	0.0681027	0.0425778	1189	tags=32%, list=5%, signal=30%	Hmox1/Gpx4/Sat1/Fth1/Map1lc3b/Ncoa4/Gclm/Map1lc3a/Ftl1/Gclc/Cp/Slc40a1
mmu00040	Pentose and glucuronate interconversions	21	0.540833	1.46111	0.0623742	0.140983	0.0881424	5656	tags=52%, list=26%, signal=39%	Dcxr/Akr1a1/Akr1b8/Ugt1a7c/Akr1b10/Sord/Ugt1a6a/Ugt1a5/Dhdh/Akr1b3/Ugt1a2
mmu05163	Human cytomegalovirus infection	219	0.348863	1.46044	0.00435915	0.0191803	0.0119915	3835	tags=30%, list=18%, signal=25%	B2m/Cdkn1a/Bax/Cdkn2a/Adcy3/Vegfa/Tap2/Src/Ikbkg/Tap1/H2-T23/Mapk3/Map2k1/Nfkbia/Plcb2/Casp8/Ptk2b/Tapbp/H2-D1/Ccl2/Pik3cd/H2-K1/Gnai2/H2-M3/Prkacb/Ptger4/H2-Q6/Ppp3ca/H2-T-ps/Gng2/Creb3/H2-T22/Plcb3/Ptger2/Cxcr2/Il10ra/Ccl4/Ccr3/Mdm2/Adcy9/Ripk1/Ccr1/H2-T10/Tnfrsf1a/Fas/H2-Q1/Gngt2/Gnas/Ikbkb/Prkca/Tradd/H2-M2/Adcy7/Jak1/Rb1/H2-Q7/Il10rb/Creb3l1/Cx3cl1/Ptgs2/Arhgef12/Ccl3/Atf2/Nras/Itpr2/Calm2
mmu00120	Primary bile acid biosynthesis	14	0.592527	1.453	0.0741483	0.156306	0.0977227	3634	tags=36%, list=17%, signal=30%	Scp2/Hsd17b4/Cyp46a1/Acot8/Ch25h
mmu00790	Folate biosynthesis	24	0.524396	1.45293	0.0595483	0.138387	0.0865193	2388	tags=38%, list=11%, signal=33%	Mocos/Ggh/Cbr1/Pts/Akr1b8/Mocs2/Mocs1/Akr1b10/Pcbd2
mmu00830	Retinol metabolism	49	0.444119	1.44825	0.0284596	0.0782638	0.0489305	2490	tags=18%, list=12%, signal=16%	Dhrs3/Cyp4a12a/Cyp4a12b/Aldh1a7/Dhrs4/Aldh1a1/Ugt1a7c/Rdh12/Dgat1
mmu00590	Arachidonic acid metabolism	50	0.437653	1.43625	0.0408619	0.105347	0.0658629	1636	tags=18%, list=8%, signal=17%	Tbxas1/Lta4h/Cyp4a12a/Cyp4a12b/Ltc4s/Cbr2/Cbr1/Gpx1/Alox5
mmu04613	Neutrophil extracellular trap formation	108	0.372952	1.42313	0.0223834	0.065951	0.0412325	2930	tags=29%, list=14%, signal=25%	Vwf/C5ar1/Src/Mapk3/H3f3a/Map2k1/Selplg/Ncf1/Plcb2/Ncf2/Clec7a/Itgam/Pik3cd/Clcn3/Casp1/Cyba/Elane/Padi4/Plcb3/Cr1l/Hdac8/C3/Plcg1/Tlr8/Hdac10/Itga2b/Itgb2l/Fpr2/Ctsg/Prkca/Atg7
mmu01200	Carbon metabolism	110	0.370167	1.41351	0.024002	0.0681027	0.0425778	1394	tags=20%, list=6%, signal=19%	Pgk1/Taldo1/Pfkl/Pkm/Esd/Gpi1/Aldoa/Eno1/Tpi1/Pgls/Gapdh/Cat/Hk3/Aldoc/Hk1/Acox3/Idnk/Acox1/Eno1b/Sdsl/Idh1/Acads
mmu04930	Type II diabetes mellitus	44	0.447116	1.4132	0.0516529	0.125334	0.0783589	4088	tags=27%, list=19%, signal=22%	Pkm/Hk3/Hk1/Mapk3/Pik3cd/Socs1/Hk2/Insr/Ikbkb/Gck/Pik3ca/Prkcd
mmu00562	Inositol phosphate metabolism	70	0.398651	1.40763	0.0251328	0.0702868	0.0439432	5907	tags=49%, list=27%, signal=35%	Tpi1/Itpkb/Inpp5k/Pik3cg/Plcb2/Inpp5e/Pik3cd/Pip5k1b/Mtmr14/Plcb3/Mtmr6/Plcg1/Aldh6a1/Itpk1/Inpp5b/Cdipt/Inpp5a/Pik3ca/Mtm1/Inpp5d/Pik3c3/Pi4kb/Inpp5j/Plcb4/Synj2/Impa2/Inpp4b/Fig4/Inpp5f/Plch1/Pip4k2c/Inpp1/Itpkc/Synj1
mmu04714	Thermogenesis	206	0.339171	1.40761	0.00707292	0.0277865	0.0173721	3762	tags=27%, list=17%, signal=23%	Kdm3a/Ndufa1/Cpt1a/Slc25a20/Cox6c/Cox7b/Ndufa7/Smarca2/Adcy3/Ndufa13/Ndufv3/Ndufa6/Cox14/Ndufa3/Atp5e/Pnpla2/Atp5l/Cox16/Ndufc1/Ndufa2/Cox8a/Uqcr10/Cox7a1/Prkacb/Ndufb2/Uqcr11/Creb3/Ndufc2/Cox6b1/Atp5j2/Cox7a2l/Adcy9/Cox7a2/Fgfr1/Ndufa11/Ndufb8/Uqcrh/Plin1/Ndufb7/Gnas/Uqcrq/Acsl1/Mgll/Sirt6/Adcy7/Coa6/Cox6b2/Cox20/Prkab2/Creb3l1/Ndufs6/Smarcd3/Ndufs5/Atf2/Rps6ka1/Nras
mmu04080	Neuroactive ligand-receptor interaction	197	0.341265	1.4068	0.0077629	0.0298122	0.0186386	9051	tags=54%, list=42%, signal=32%	C5ar1/P2rx4/Lpar6/Ptgir/C3ar1/S1pr4/Gal/P2ry14/Mc5r/Tspo/Ptger4/Lynx1/Galr3/Thra/Ptger2/P2ry10b/Ednrb/C3/Chrnb1/S1pr2/Cnr2/Ltb4r2/Ptafr/Fpr2/Ctsg/Thrb/F2rl3/Kiss1r/Adm/F2r/P2ry1/P2rx1/Hrh1/Grik5/Prlr/Hrh2/Grm1/Chrna9/Gabrd/Adora2b/Lepr/Gnrh1/Apln/Chrm3/Cysltr2/Adora3/Calca/Lypd6b/F2rl1/Adrb2/Ptger3/Oxtr/Lypd6/Ltb4r1/Fpr1/S1pr3/Cysltr1/Ghrhr/Npw/Adcyap1r1/Oprm1/Glrb/Penk/Tbxa2r/P2ry2/F2rl2/Ghr/Pth…
mmu04658	Th1 and Th2 cell differentiation	83	0.385617	1.40104	0.030665	0.0829462	0.0518579	3245	tags=29%, list=15%, signal=25%	Ikbkg/Mapk3/Nfkbia/H2-DMa/Nfkbie/Ppp3ca/H2-Ob/H2-Ab1/Notch1/H2-Aa/Plcg1/Fos/Stat5b/Maml2/Il12rb2/Stat4/Ikbkb/Il12a/Il12rb1/Il4ra/Stat6/Jak2/Jak1/Maf
mmu04625	C-type lectin receptor signaling pathway	103	0.370362	1.39696	0.0133329	0.0453593	0.0283586	4316	tags=35%, list=20%, signal=28%	Clec4d/Src/Ikbkg/Mapk3/Pak1/Nfkbia/Casp8/Clec7a/Pik3cd/Clec4n/Lsp1/Clec4b2/Fcer1g/Clec4e/Casp1/Ppp3ca/Plk3/Mdm2/Ikbke/Stat2/Rras/Ikbkb/Il12a/Irf1/Pycard/Il17d/Ptgs2/Arhgef12/Nras/Itpr2/Calm2/Mras/Pik3ca/Prkcd/Calml4/Cyld
mmu04928	Parathyroid hormone synthesis, secretion and action	98	0.370329	1.39038	0.0185215	0.0576613	0.0360498	3921	tags=31%, list=18%, signal=25%	Cdkn1a/Adcy3/Mmp13/Mapk3/Map2k1/Plcb2/Jund/Arrb2/Arrb1/Gnai2/Rxrb/Prkacb/Creb3/Plcb3/Pld2/Mmp14/Adcy9/Fgfr1/Fos/Gnas/Prkca/Slc9a3r1/Mmp24/Adcy7/Creb3l1/Bcl2/Pld1/Atf2/Itpr2/Mmp25
mmu04217	Necroptosis	118	0.358636	1.38761	0.0194202	0.0593396	0.0370991	5402	tags=44%, list=25%, signal=33%	Pygl/Sqstm1/Fth1/Bax/Ticam1/Chmp3/Casp8/Chmp5/Tnfaip3/Ftl1/Chmp1b/Il1a/Casp1/Capn2/Vps4b/Chmp7/Ripk1/Tnfrsf1a/Stat5b/Ripk3/Fas/Stat2/Stat4/Tradd/Pla2g4d/Zbp1/Stat6/Cflar/Pycard/Jak2/Jak1/Mlkl/Bcl2/Smpd1/Ticam2/Birc2/Tlr3/Cyld/Camk2d/Spata2l/Alox15/Chmp1a/Sharpin/Chmp4b/Il1b/Tnfrsf10b/Stat5a/Tyk2/Vps4a/Rnf31/Chmp2a/Pygm
mmu04014	Ras signaling pathway	203	0.335103	1.38747	0.00901604	0.0338102	0.0211381	4271	tags=28%, list=20%, signal=22%	Vegfa/Csf1/Ikbkg/Igf1/Rin1/Mapk3/Rasa4/Gab2/Pak1/Map2k1/Bcl2l1/Rab5c/Rab5b/Pdgfa/Rala/Foxo4/Pik3cd/Ralgds/Prkacb/Pdgfb/Epha2/Gab1/Gng2/Pld2/Flt3/Rasgrp2/Angpt1/Rasgrp4/Rgl2/Plcg1/Insr/Kit/Fgfr1/Rgl1/Csf1r/Bad/Gngt2/Rras/Ikbkb/Prkca/Exoc2/Pla2g4d/Flt3l/Brap/Pld1/Vegfc/Nras/Calm2/Rasgrp1/Pak6/Mras/Pik3ca/Fgf3/Rasgrp3/Ets1/Calml4
mmu04923	Regulation of lipolysis in adipocytes	49	0.424598	1.38459	0.0415719	0.106347	0.066488	4025	tags=29%, list=19%, signal=23%	Adcy3/Pnpla2/Pik3cd/Gnai2/Prkacb/Adcy9/Insr/Plin1/Gnas/Mgll/Adcy7/Ptgs2/Abhd5/Pik3ca
mmu04020	Calcium signaling pathway	186	0.335065	1.37568	0.0130651	0.0449114	0.0280786	4666	tags=27%, list=22%, signal=22%	Orai1/Itpkb/P2rx4/Adcy3/Vegfa/Plcb2/Ptk2b/Gna15/Orai2/Pdgfa/Mcoln3/Mcoln1/Prkacb/Pdgfb/Ppp3ca/Plcb3/Orai3/Ednrb/Adcy9/Plcg1/Fgfr1/Ltb4r2/Atp2a3/Mcu/Slc8a1/Tpcn2/Phkb/Mylk/Gnas/Ptafr/Atp2b4/Prkca/Pde1b/Sphk1/Sphk2/Adcy7/Mcoln2/F2r/Vegfc/Itpr2/Calm2/P2rx1/Fgf3/Camk1/Hrh1/Calml4/Tnnc1/Camk2d/Hrh2/Grm1/Cacna1c
mmu04621	NOD-like receptor signaling pathway	154	0.343916	1.37412	0.0221044	0.0657159	0.0410855	5244	tags=40%, list=24%, signal=31%	Gabarap/Gabarapl1/Nod1/Map1lc3b/Ikbkg/Ticam1/Mapk3/Bcl2l1/Nfkbia/Plcb2/Casp8/Txnip/Cxcl2/Map1lc3a/Tnfaip3/Ccl2/Trpm2/Gbp2/Casp1/Gabarapl2/Irak4/Cyba/Rnasel/Trpv2/Plcb3/Gbp5/Nek7/Ripk1/Naip5/Mavs/Ctsb/Ikbke/Mcu/Ripk3/Stat2/Ikbkb/Nlrp1b/Pycard/Jak1/Nlrp12/Pstpip1/Oas1b/Bcl2/Nlrc4/Panx1/Itpr2/Naip6/Gsdmd/Prkcd/Birc2/Gbp3/Naip2/Camp/Atg12/Casp12/Plcb4/Il6/Txn1/Sharpin/Il1b/Tyk2/Atg5
mmu05132	Salmonella infection	240	0.322679	1.36143	0.014019	0.04673	0.0292156	3343	tags=28%, list=15%, signal=24%	Exoc4/Gapdh/Dynlrb1/Anxa2/Bax/Nod1/Vps41/Rab7b/Ikbkg/Cd14/Dynlt3/Ahnak2/Pik3cg/Mapk3/Pak1/Map2k1/Klc3/Nfkbia/Rab5c/Rab5b/Dctn2/Casp8/Cyth3/Rhob/Rala/Dctn6/Pik3cd/Ahnak/Elmo2/Klc4/Casp1/Vps39/Dynlt1c/Irak4/Exoc7/Nckap1l/S100a10/Arpc3/Rhoh/Myl12a/Kif5a/Myl10/Arpc2/Cyth1/Ripk1/Naip5/Klc1/Fos/Dynlt1f/Dync1i2/Tnfrsf1a/Arpc5/Ripk3/Map2k4/Tubb3/Klc2/Rras/Dynll1/Ikbkb/Tradd/Ly96/M6pr/Exoc2/Pycard/Snx33/P…
mmu04750	Inflammatory mediator regulation of TRP channels	94	0.365118	1.36094	0.0352913	0.0935307	0.0584753	4913	tags=34%, list=23%, signal=26%	Adcy3/Cyp4a12a/Cyp4a12b/Src/Igf1/Plcb2/Pik3cd/Prkacb/Ptger4/Trpv2/Plcb3/Ptger2/Prkch/Adcy9/Plcg1/Trpv4/Gnas/Prkca/Trpa1/Pla2g4d/Adcy7/Itpr2/Calm2/Pik3ca/Prkcd/Hrh1/Calml4/Camk2d/Ppp1ca/Prkcq/Trpm8/Plcb4
mmu00340	Histidine metabolism	20	0.509369	1.36034	0.120408	0.217129	0.135749	4812	tags=40%, list=22%, signal=31%	Aldh2/Aldh3a1/Cndp2/Hal/Carns1/Hnmt/Aoc1/Carnmt1
mmu04970	Salivary secretion	62	0.396742	1.36001	0.0494071	0.122392	0.0765195	6216	tags=44%, list=29%, signal=31%	Cst3/Lyz2/Adcy3/Plcb2/Prkacb/Plcb3/Adcy9/Gnas/Atp2b4/Prkca/Adcy7/Slc4a2/Kcnn4/Bst1/Itpr2/Calm2/Calml4/Lyz1/Camp/Plcb4/Nos1/Atp1b1/Chrm3/Slc9a1/Adrb2/Itpr3/Dmbt1
mmu04662	B cell receptor signaling pathway	71	0.380895	1.35505	0.0512821	0.125334	0.0783589	4300	tags=37%, list=20%, signal=29%	Btk/Ikbkg/Mapk3/Map2k1/Nfkbia/Lilrb4a/Nfkbie/Pik3cd/Vav3/Pik3ap1/Ifitm1/Cd72/Ppp3ca/Pirb/Dapp1/Cd22/Fos/Lilra6/Ikbkb/Pira2/Nras/Pik3ca/Rasgrp3/Card11/Inpp5d/Cd81
mmu05321	Inflammatory bowel disease	54	0.405904	1.3531	0.0631365	0.141502	0.088467	6568	tags=48%, list=30%, signal=34%	H2-DMa/Il1a/Tgfb1/H2-Ob/H2-Ab1/H2-Aa/Il21r/Il12rb2/Stat4/Il12a/Il12rb1/Il4ra/Stat6/Maf/H2-DMb1/H2-Oa/H2-Eb1/Il6/Il1b/Il18rap/H2-DMb2/Stat1/Ifngr2/Rora/Jun/Tlr5
mmu05133	Pertussis	67	0.388294	1.35198	0.0566802	0.133603	0.0835287	3835	tags=31%, list=18%, signal=26%	Nod1/Cd14/Ticam1/Mapk3/Itgam/Il1a/Gnai2/Casp1/Irak4/C3/Fos/C1qb/Itgb2l/Ly96/Il12a/Irf1/Pycard/Itgb2/C1qc/Ticam2/Calm2
mmu00280	Valine, leucine and isoleucine degradation	51	0.410283	1.35085	0.06875	0.148284	0.0927073	2848	tags=27%, list=13%, signal=24%	Acaa1b/Aldh2/Bckdha/Acadsb/Hsd17b10/Acads/Mccc2/Acadm/Acaa2/Hibadh/Ivd/Pcca/Mcee/Aldh6a1
mmu05032	Morphine addiction	70	0.382063	1.34906	0.0576541	0.134935	0.0843613	3138	tags=21%, list=15%, signal=18%	Adcy3/Grk5/Arrb2/Arrb1/Gnai2/Prkacb/Pde8a/Gng2/Adcy9/Pde8b/Gngt2/Gnas/Prkca/Pde1b/Adcy7
mmu04512	ECM-receptor interaction	72	0.379093	1.34746	0.0557769	0.13338	0.0833888	3831	tags=29%, list=18%, signal=24%	Vwf/Sdc4/Cd36/Lamb3/Gp9/Lamb1/Gp5/Itga6/Hspg2/Itga10/Cd44/Col6a3/Itga2b/Agrn/Col4a2/Lama2/Lama5/Spp1/Col9a3/Itgb7/Itgb5
mmu05200	Pathways in cancer	476	0.300532	1.33741	0.00277833	0.0130978	0.00818876	4496	tags=31%, list=21%, signal=25%	Hmox1/Gstm1/Il15/Egln1/Nqo1/Cdkn1a/Il7r/Slc2a1/Bax/Cdkn2a/Pim2/Adcy3/Vegfa/Mgst2/Egln3/Ikbkg/Lpar6/Igf1/Ncoa4/Mapk3/Map2k1/Bcl2l1/Nfkbia/Bbc3/Plcb2/Casp8/Fzd7/Pdgfa/Rala/Csf2rb2/Lamb3/Pik3cd/Polk/Ralgds/Jup/Cebpa/Gnai2/Rxrb/Gsta4/Gstt3/Prkacb/Ptger4/Pdgfb/Il3ra/Gstm4/Csf2rb/Gsto1/Egln2/Arnt2/Gstm2/Tert/Tgfb1/Gng2/Gstm3/Plcb3/Ptger2/Kif7/Gstt2/Pld2/Ednrb/Dvl3/Keap1/Mdm2/Flt3/Rasgrp2/Adcy9/Rasgrp4/…
mmu00053	Ascorbate and aldarate metabolism	15	0.533745	1.32802	0.140316	0.2463	0.153986	3708	tags=33%, list=17%, signal=28%	Aldh2/Akr1a1/Ugt1a7c/Ugt1a6a/Ugt1a5
mmu04979	Cholesterol metabolism	40	0.426687	1.32771	0.105155	0.203334	0.127124	1271	tags=28%, list=6%, signal=26%	Npc2/Ldlrap1/Cd36/Osbpl5/Lipa/Angptl4/Npc1/Lpl/Stard3/Tspo/Nceh1
mmu04929	GnRH secretion	53	0.401507	1.32562	0.0805785	0.164942	0.103122	5417	tags=38%, list=25%, signal=28%	Mapk3/Map2k1/Plcb2/Pik3cd/Arrb2/Arrb1/Plcb3/Kcnn3/Prkca/Trpc1/Kiss1r/Spp1/Kcnn4/Nras/Itpr2/Pik3ca/Cacna1c/Plcb4/Gnrh1/Akt3
mmu05416	Viral myocarditis	64	0.381442	1.32143	0.0826772	0.166363	0.10401	3489	tags=33%, list=16%, signal=28%	H2-T23/H2-DMa/Casp8/H2-D1/Cd55/H2-K1/H2-M3/H2-Q6/H2-T-ps/H2-T22/H2-Ob/H2-Ab1/H2-Aa/H2-T10/H2-Q1/Cd80/Itgb2l/H2-M2/Lama2/H2-Q7/Itgb2
mmu04924	Renin secretion	50	0.401824	1.31867	0.0954357	0.189722	0.118614	2880	tags=24%, list=13%, signal=21%	Orai1/Plcb2/Gnai2/Prkacb/Ptger4/Ace/Ppp3ca/Plcb3/Ptger2/Ctsb/Gnas/Pde1b
mmu04961	Endocrine and other factor-regulated calcium reabsorption	50	0.399931	1.31245	0.0975104	0.191538	0.11975	2838	tags=26%, list=13%, signal=23%	Ap2s1/Klk1b11/Plcb2/Rab11a/Prkacb/Plcb3/Adcy9/Ap2b1/Ap2m1/Slc8a1/Gnas/Atp2b4/Prkca
mmu04211	Longevity regulating pathway	84	0.358156	1.3088	0.0728346	0.155067	0.096948	3762	tags=29%, list=17%, signal=24%	Adipor2/Cat/Bax/Adcy3/Igf1/Adipor1/Pik3cd/Sesn1/Prkacb/Atg101/Ulk1/Atg13/Creb3/Adcy9/Insr/Foxo3/Stk11/Ehmt1/Adcy7/Prkab2/Creb3l1/Camkk2/Atf2/Nras
mmu05219	Bladder cancer	38	0.426319	1.3044	0.103376	0.201858	0.126201	533	tags=16%, list=2%, signal=15%	Cdkn1a/Cdkn2a/Vegfa/Src/Mapk3/Map2k1
mmu04978	Mineral absorption	42	0.415007	1.30388	0.119342	0.216389	0.135286	4477	tags=38%, list=21%, signal=30%	Hmox1/Fth1/Mt1/Ftl1/Slc40a1/Atox1/Slc39a4/Mt2/Slc8a1/Atp7b/Atp2b4/Slc26a3/Slc26a6/Hmox2/Trf/Slc6a19
mmu04664	Fc epsilon RI signaling pathway	65	0.37463	1.30116	0.0968379	0.191356	0.119636	4282	tags=29%, list=20%, signal=24%	Btk/Alox5ap/Mapk3/Gab2/Map2k1/Pik3cd/Vav3/Fcer1g/Lcp2/Alox5/Plcg1/Map2k4/Fcer1a/Prkca/Pla2g4d/Ms4a2/Nras/Pik3ca/Inpp5d
mmu04670	Leukocyte transendothelial migration	93	0.34895	1.29674	0.0687023	0.148284	0.0927073	3522	tags=27%, list=16%, signal=23%	Rapgef3/Cldn1/Ncf1/Ptk2b/Ncf2/Actn1/Itgam/Pik3cd/Vav3/Gnai2/Pecam1/Cyba/Rhoh/Myl12a/Myl10/F11r/Plcg1/Cldn15/Itgb2l/Vcam1/Prkca/Mmp2/Cldn13/Itgb2/Thy1
mmu04371	Apelin signaling pathway	124	0.333852	1.29416	0.0426659	0.108306	0.0677126	6345	tags=40%, list=29%, signal=28%	Adcy3/Map1lc3b/Pik3cg/Mapk3/Map2k1/Plcb2/Map1lc3a/Gnai2/Prkacb/Gng2/Plcb3/Adcy9/Plin1/Becn1/Slc8a1/Gngt2/Mylk/Rras/Pik3r5/Sphk1/Sphk2/Adcy7/Prkab2/Spp1/Nras/Itpr2/Calm2/Serpine1/Mras/Acta2/Calml4/Pik3c3/Rras2/Plcb4/Gnb4/Ryr2/Nos1/Akt3/Gng7/Apln/Gng5/Mef2a/Cdh1/Gng12/Slc9a1/Prkab1/Itpr3/Adcy10/Notch3
mmu05211	Renal cell carcinoma	67	0.371455	1.29335	0.0951417	0.189722	0.118614	1724	tags=22%, list=8%, signal=21%	Egln1/Cdkn1a/Slc2a1/Vegfa/Egln3/Mapk3/Pak1/Map2k1/Pik3cd/Pdgfb/Gab1/Egln2/Arnt2/Tgfb1/Flcn
mmu04668	TNF signaling pathway	109	0.33827	1.29234	0.0634615	0.141502	0.088467	4169	tags=32%, list=19%, signal=26%	Il15/Csf1/Ikbkg/Tnfrsf1b/Mapk3/Map2k1/Nfkbia/Casp8/Cxcl2/Tnfaip3/Ccl2/Pik3cd/Creb3/Mmp14/Ripk1/Fos/Tnfrsf1a/Ripk3/Fas/Map2k4/Vcam1/Ikbkb/Tradd/Irf1/Cflar/Map3k8/Mlkl/Creb3l1/Cx3cl1/Ptgs2/Atf2/Vegfc/Pik3ca/Lif/Birc2
mmu05165	Human papillomavirus infection	302	0.299663	1.29092	0.0162618	0.0520878	0.0325653	3762	tags=26%, list=17%, signal=22%	Pkm/Vwf/Cdkn1a/Atp6v1d/Atp6v1f/Bax/Vegfa/Lfng/Ikbkg/Atp6v0d2/H2-T23/Ticam1/Mapk3/Map2k1/Casp8/Atp6ap1/Fzd7/H2-D1/Lamb3/Pik3cd/H2-K1/H2-M3/Prkacb/Ptger4/Atp6v0d1/H2-Q6/Bcap31/H2-T-ps/Tert/Creb3/H2-T22/Rbl2/Atp6v0e/Dvl3/Atp6v1e1/Mdm2/Ppp2r5b/Notch1/Lamb1/Itga6/H2-T10/Cdkn1b/Ikbke/Tnfrsf1a/Wnt5b/Itga10/Fas/Bad/Col6a3/H2-Q1/Stat2/Maml2/Itga2b/Ppp2r5e/Gnas/Col4a2/Pard6a/Atp6v1b2/Ikbkb/Tradd/Ppp2r5c/H2…
mmu04071	Sphingolipid signaling pathway	115	0.334904	1.29081	0.0610687	0.138984	0.0868927	3762	tags=30%, list=17%, signal=25%	Ctsd/Bax/Mapk3/Gab2/Map2k1/Asah2/Plcb2/S1pr4/Pik3cd/Gnai2/Fcer1g/Plcb3/Pld2/Abcc1/Ppp2r5b/S1pr2/Smpd2/Tnfrsf1a/Asah1/Cers6/Ppp2r5e/Fcer1a/Prkca/Tradd/Ppp2r5c/Sgpl1/Sphk1/Sphk2/Degs1/Sptlc2/Bcl2/Smpd1/Pld1/Ms4a2/Nras
mmu04713	Circadian entrainment	77	0.35889	1.28709	0.0809717	0.164942	0.103122	5572	tags=32%, list=26%, signal=24%	Adcy3/Mapk3/Plcb2/Gnai2/Prkacb/Per3/Gng2/Plcb3/Adcy9/Fos/Gngt2/Gnas/Prkca/Adcy7/Calm2/Calml4/Camk2d/Cacna1c/Plcb4/Gnb4/Ryr2/Rps6ka5/Nos1/Gng7/Gng5
mmu05144	Malaria	52	0.390218	1.28505	0.114108	0.213075	0.133214	5991	tags=40%, list=28%, signal=29%	Cd36/Ccl2/Pecam1/Tgfb1/Cr1l/Itgb2l/Vcam1/Hbb-bs/Hbb-bt/Il12a/Itgb2/Gypc/Cd81/Klrb1f/Il6/Hgf/Il1b/Hba-a1/Sdc2/Lrp1/Selp
mmu04960	Aldosterone-regulated sodium reabsorption	31	0.431932	1.2783	0.137421	0.242507	0.151615	4739	tags=42%, list=22%, signal=33%	Sgk1/Igf1/Mapk3/Sfn/Scnn1a/Pik3cd/Insr/Prkca/Slc9a3r2/Pik3ca/Hsd11b2/Fxyd4/Nr3c2
mmu04920	Adipocytokine signaling pathway	67	0.366987	1.2778	0.109312	0.209726	0.131121	3644	tags=28%, list=17%, signal=24%	Cpt1a/Adipor2/Slc2a1/Cd36/Ikbkg/Tnfrsf1b/Nfkbia/Nfkbie/Adipor1/Rxrb/Tnfrsf1a/Ikbkb/Stk11/Tradd/Acsl1/Jak2/Prkab2/Camkk2/G6pc3
mmu04726	Serotonergic synapse	92	0.340085	1.2636	0.0804598	0.164942	0.103122	5572	tags=32%, list=26%, signal=24%	Rapgef3/Mapk3/Map2k1/Plcb2/Gnai2/Prkacb/Gng2/Plcb3/Alox5/Slc6a4/Gngt2/Gnas/Prkca/Slc18a1/Pla2g4d/Trpc1/Ptgs2/Nras/Itpr2/Slc18a2/Cacna1c/Alox15/Plcb4/Gnb4/Cyp2j6/Gng7/Dusp1/Cyp2j9/Gng5
mmu01230	Biosynthesis of amino acids	73	0.353631	1.26042	0.112676	0.213075	0.133214	1280	tags=16%, list=6%, signal=16%	Pgk1/Taldo1/Pfkl/Pkm/Aldoa/Eno1/Tpi1/Gapdh/Aldoc/Eno1b/Sdsl/Idh1
mmu04270	Vascular smooth muscle contraction	110	0.329995	1.26012	0.0728346	0.155067	0.096948	4926	tags=32%, list=23%, signal=25%	Myl6/Adcy3/Cyp4a12a/Cyp4a12b/Mapk3/Ramp1/Map2k1/Plcb2/Ptgir/Prkacb/Plcb3/Myh9/Prkch/Adcy9/Mylk/Gnas/Prkca/Myl6b/Pla2g4d/Npr2/Adcy7/Myh14/Adm/Arhgef12/Itpr2/Calm2/Prkcd/Acta2/Calml4/Ppp1ca/Cacna1c/Prkcq/Pla2g12a/Plcb4/Adora2b
mmu04068	FoxO signaling pathway	125	0.322926	1.25193	0.0675676	0.147664	0.0923196	2980	tags=25%, list=14%, signal=22%	Bnip3/Cdkn1a/Homer3/Il7r/Gabarap/Cat/Ccng2/Gabarapl1/Sgk1/Igf1/Mapk3/Map2k1/Nlk/S1pr4/Foxo4/Pik3cd/Fbxo32/Plk2/Gabarapl2/Tgfb1/Rbl2/Plk3/Fbxo25/Mdm2/Insr/Cdkn1b/Foxo3/Ikbkb/Stk11/Csnk1e/Cdkn2b
mmu05170	Human immunodeficiency virus 1 infection	200	0.30256	1.25018	0.064878	0.142732	0.0892357	2945	tags=22%, list=14%, signal=20%	B2m/Bax/Trim12c/Tap2/Ikbkg/Tap1/H2-T23/Tnfrsf1b/Mapk3/Pak1/Map2k1/Bcl2l1/Nfkbia/Bst2/Casp8/Ptk2b/Tapbp/Btrc/H2-D1/Samhd1/Pik3cd/H2-K1/Gnai2/H2-M3/H2-Q6/Irak4/Ppp3ca/H2-T-ps/Gng2/H2-T22/Cul4a/Ripk1/Plcg1/H2-T10/Fos/Tnfrsf1a/Fas/Bad/H2-Q1/Gngt2/Ikbkb/Prkca/Tradd/Trim5/H2-M2
mmu01521	EGFR tyrosine kinase inhibitor resistance	75	0.348606	1.24472	0.115854	0.213422	0.133432	3762	tags=28%, list=17%, signal=23%	Bax/Vegfa/Src/Igf1/Mapk3/Map2k1/Bcl2l1/Pdgfa/Pik3cd/Pdgfb/Gab1/Gas6/Plcg1/Foxo3/Bad/Prkca/Jak2/Jak1/Axl/Bcl2/Nras
mmu05140	Leishmaniasis	66	0.356633	1.24164	0.126506	0.225659	0.141082	4159	tags=38%, list=19%, signal=31%	Mapk3/Nfkbia/H2-DMa/Ncf1/Ncf2/Itgam/Il1a/Irak4/Cyba/Tgfb1/H2-Ob/Cr1l/H2-Ab1/C3/H2-Aa/Fos/Itgb2l/Fcgr3/Il12a/Jak2/Jak1/Itgb2/Ptgs2/Fcgr4/H2-DMb1
mmu05225	Hepatocellular carcinoma	162	0.3083	1.23467	0.0607843	0.138984	0.0868927	2396	tags=20%, list=11%, signal=18%	Hmox1/Gstm1/Nqo1/Cdkn1a/Smarca2/Bax/Cdkn2a/Mgst2/Mapk3/Map2k1/Bcl2l1/Fzd7/Pik3cd/Polk/Gsta4/Gstt3/Gstm4/Gab1/Gsto1/Gstm2/Tert/Tgfb1/Gstm3/Gstt2/Dvl3/Keap1/Plcg1/Mgst3/Frat2/Gstp1/Txnrd2/Wnt5b
mmu04921	Oxytocin signaling pathway	129	0.317428	1.23404	0.074364	0.156306	0.0977227	4952	tags=34%, list=23%, signal=26%	Myl6/Cdkn1a/Adcy3/Src/Pik3cg/Mapk3/Map2k1/Plcb2/Eef2k/Trpm2/Gnai2/Prkacb/Ppp3ca/Cacnb2/Plcb3/Adcy9/Fos/Mylk/Cacng8/Gnas/Rcan1/Prkca/Myl6b/Pik3r5/Pla2g4d/Npr2/Adcy7/Prkab2/Camkk2/Map2k5/Cacna2d3/Ptgs2/Nras/Itpr2/Calm2/Camk1/Calml4/Cacna2d4/Camk2d/Ppp1ca/Cacna1c/Cacnb1/Plcb4/Cacnb4
mmu04666	Fc gamma R-mediated phagocytosis	89	0.33194	1.22693	0.11368	0.213075	0.133214	4339	tags=30%, list=20%, signal=24%	Gsn/Mapk3/Gab2/Pak1/Map2k1/Ncf1/Marcks/Pik3cd/Vav3/Pip5k1b/Bin1/Arpc3/Arpc2/Pld2/Plcg1/Arpc5/Prkca/Hck/Pla2g4d/Sphk1/Sphk2/Pld1/Pik3ca/Prkcd/Fcgr4/Inpp5d/Scin
mmu04725	Cholinergic synapse	100	0.326368	1.22612	0.111753	0.213075	0.133214	5016	tags=29%, list=23%, signal=22%	Adcy3/Pik3cg/Mapk3/Map2k1/Plcb2/Pik3cd/Gnai2/Prkacb/Gng2/Creb3/Plcb3/Adcy9/Fos/Gngt2/Prkca/Pik3r5/Jak2/Adcy7/Creb3l1/Bcl2/Nras/Itpr2/Pik3ca/Camk2d/Cacna1c/Kcnq5/Plcb4/Gnb4/Kcnq4
mmu04922	Glucagon signaling pathway	93	0.329865	1.22581	0.116412	0.213422	0.133432	1633	tags=13%, list=8%, signal=12%	Pygl/Pfkl/Pkm/Ldha/Cpt1a/Gys1/Slc2a1/Plcb2/Prkacb/Ppp3ca/Creb3/Plcb3
mmu05145	Toxoplasmosis	103	0.323067	1.21857	0.105364	0.203334	0.127124	3582	tags=32%, list=17%, signal=27%	Ikbkg/Pik3cg/Mapk3/Bcl2l1/Nfkbia/H2-DMa/Casp8/Irgm2/Lamb3/Gnai2/Irak4/Tgfb1/Socs1/Alox5/H2-Ob/H2-Ab1/Il10ra/H2-Aa/Lamb1/Itga6/Tnfrsf1a/Igtp/Bad/Ikbkb/Ly96/Pik3r5/Il12a/Lama2/Jak2/Jak1/Lama5/Il10rb/Bcl2
mmu04210	Apoptosis	130	0.298938	1.16492	0.135922	0.241153	0.150768	2849	tags=24%, list=13%, signal=21%	Ctsd/Bax/Ikbkg/Ctsf/Mapk3/Map2k1/Bcl2l1/Nfkbia/Bbc3/Casp8/Csf2rb2/Pik3cd/Lmna/Ctso/Il3ra/Parp4/Csf2rb/Ctsk/Ctss/Capn2/Ctsh/Spta1/Ripk1/Ctsb/Fos/Tnfrsf1a/Fas/Bad/Gzmb/Ikbkb/Tradd
mmu05022	Pathways of neurodegeneration - multiple diseases	415	-0.258312	-1.13109	0.119192	0.216389	0.135286	2366	tags=19%, list=11%, signal=17%	Rac1/Atp5g1/Casp7/Actr1a/Psma5/Cox7c/Axin2/Braf/Uqcrc2/Uqcrb/Apc/Psmd14/Lrp6/Atp5g3/Ppp3r1/Fzd1/Psma1/Psma4/Mapk8/Axin1/Prkcb/Psmc2/Csnk2a1/Adrm1/Nrbf2/Tubb6/Psmb3/Atp5c1/Atxn1l/Psmb2/Fzd5/Psmc4/Vdac1/Uba1/Uqcrc1/Tuba1c/Ctnnb1/Psmc3/Ndufs1/Psmc6/Cyc1/Fzd9/Fus/Psmd6/Psmd11/Ppif/Tuba1b/Cycs/Ube2j2/Gsk3b/Atp5a1/Vdac2/Hspa5/Atp5b/Uqcrfs1/Ppid/Map2k6/Psmd2/Psmc5/Atf4/Psmd3/Psmd12/Ppp3cb/Vcp/Sigmar1/Sl…
mmu05169	Epstein-Barr virus infection	195	-0.296512	-1.20079	0.0788382	0.163626	0.102299	2209	tags=21%, list=10%, signal=19%	Tab1/Pik3r1/Nfkbib/Psmd14/Akt1/Mapk8/Rbpj/Psmc2/Traf3/Adrm1/Map3k7/Map3k14/Psmc4/E2f2/Psmc3/Tlr2/Psmc6/Myd88/Cdk6/Psmd6/Gadd45a/Psmd11/Ccne1/Cycs/Map2k6/Psmd2/Psmc5/Usp7/Skp2/Psmd3/Psmd12/Chuk/Ccne2/Psmd1/Psmc1/E2f3/Entpd3/Ccna2/Traf6/Gadd45b
mmu00230	Purine metabolism	119	-0.322666	-1.2135	0.123173	0.220909	0.138112	2058	tags=18%, list=10%, signal=17%	Nme1/Adss/Paics/Ak2/Prps1l3/Hprt/Atic/Nme6/Entpd6/Gmps/Ppat/Ampd2/Xdh/Dck/Gart/Rrm1/Entpd3/Adsl/Pfas/Impdh2/Prps1/Rrm2
mmu05010	Alzheimer disease	340	-0.284855	-1.21678	0.0330954	0.0887924	0.055513	2331	tags=21%, list=11%, signal=19%	Atp5g1/Casp7/Psma5/Cox7c/Axin2/Pik3r1/Braf/Uqcrc2/Uqcrb/Apc/Psmd14/Lrp6/Akt1/Atp5g3/Ppp3r1/Fzd1/Psma1/Psma4/Mapk8/Axin1/Psmc2/Csnk2a1/Adrm1/Nrbf2/Tubb6/Psmb3/Atp5c1/Psmb2/Fzd5/Psmc4/Ide/Vdac1/Uqcrc1/Tuba1c/Ctnnb1/Psmc3/Slc39a8/Ndufs1/Psmc6/Apoe/Cyc1/Fzd9/Psmd6/Psmd11/Ppif/Tuba1b/Cycs/Gsk3b/Atp5a1/Vdac2/Atp5b/Uqcrfs1/Ppid/Slc39a10/Psmd2/Psmc5/Atf4/Psmd3/Psmd12/Chuk/Ppp3cb/Slc25a5/Eif2s1/Psmd1/Psmc…
mmu04152	AMPK signaling pathway	116	-0.326559	-1.22239	0.115063	0.213319	0.133367	2210	tags=21%, list=10%, signal=19%	Rptor/Pik3r1/Ppp2r1b/Akt1/Cab39/Ppp2r5d/Ppp2ca/Cab39l/Map3k7/Tbc1d1/Eef2/Ppp2r1a/Ppp2r2d/Hmgcr/Pck2/Rps6kb1/Elavl1/Ppp2r2a/Ccna2/Acaca/Fasn/Srebf1/Scd2/Scd1
mmu05224	Breast cancer	129	-0.325329	-1.24809	0.0773931	0.161644	0.10106	2254	tags=17%, list=10%, signal=15%	Axin2/Pik3r1/Braf/Apc/Lrp6/Akt1/Fzd1/Axin1/Fzd5/E2f2/Ctnnb1/Fzd9/Cdk6/Gadd45a/Gsk3b/Sos1/Rps6kb1/E2f3/Brca1/Gadd45b/Brca2/Sp1
mmu05203	Viral carcinogenesis	175	-0.316124	-1.27153	0.0359263	0.0940927	0.0588267	2579	tags=25%, list=12%, signal=22%	Gtf2h3/Ltbr/Rac1/Atf6b/Ranbp1/Pik3r1/Gtf2b/Ywhag/Gtf2h2/Il6st/Hdac6/Gtf2a2/Chek1/Hdac9/Cdk1/Rbpj/Vac14/Traf3/Scrib/Rbl1/Kat2a/Gtf2e1/Chd4/Srf/Snd1/Cdk6/Ccne1/Rel/Ywhae/Hnrnpk/Usp7/Skp2/Atf4/Ccne2/Ube3a/Ddx3x/Pmaip1/Psmc1/Ywhaz/Ccna2/Actn4/Crebbp/Cdc20/Gtf2a1
mmu00260	Glycine, serine and threonine metabolism	36	-0.416248	-1.28453	0.114286	0.213075	0.133214	2314	tags=31%, list=11%, signal=27%	Psph/Gcat/Aoc2/Gcsh/Aoc3/Cth/Dld/Phgdh/Psat1/Shmt1/Shmt2
mmu01240	Biosynthesis of cofactors	131	-0.339052	-1.2971	0.0496986	0.122392	0.0765195	2996	tags=30%, list=14%, signal=26%	Coq6/Pdxk/Lipt2/Bcat1/Aldh1b1/Coq5/Nadk/Pmm2/Ak6/Alad/Rdh11/Nme1/Adss/Cox15/Ak2/Dhodh/Gphn/Fpgs/Nme6/Umps/Lias/Gmppb/Mthfd1l/Pank3/Cox10/Coq7/Dld/Hmbs/Mat2a/Psat1/Shmt1/Eprs/Mthfd1/Adsl/Dhfr/Mthfd2/Cad/Ctps/Shmt2
mmu03250	Viral life cycle - HIV-1	58	-0.388806	-1.32058	0.0816733	0.165351	0.103377	2892	tags=29%, list=13%, signal=25%	Aff4/Supt5/Smarcb1/Psip1/Ran/Nelfe/Nelfa/Kat2a/Ranbp2/Tnpo3/Chmp6/Cpsf7/Nup153/Pin1/Cpsf6/Crebbp/Xpo1
mmu05012	Parkinson disease	230	-0.320658	-1.32191	0.0200618	0.0607375	0.037973	2938	tags=26%, list=14%, signal=23%	Mfn1/Calm3/Vdac3/Ube2g2/Slc11a2/Slc39a14/Slc39a6/Gnal/Sdha/Atp5g1/Psma5/Cox7c/Uqcrc2/Uqcrb/Psmd14/Atp5g3/Psma1/Psma4/Mapk8/Psmc2/Adrm1/Tubb6/Psmb3/Atp5c1/Psmb2/Psmc4/Vdac1/Uba1/Uqcrc1/Tuba1c/Psmc3/Slc39a8/Ndufs1/Psmc6/Cyc1/Psmd6/Psmd11/Ppif/Tuba1b/Cycs/Ube2j2/Atp5a1/Vdac2/Hspa5/Atp5b/Uqcrfs1/Slc39a10/Psmd2/Psmc5/Atf4/Psmd3/Psmd12/Slc25a5/Eif2s1/Psmd1/Psmc1/Kif5b/Atf6/Tubb5/Tubb4b
mmu04310	Wnt signaling pathway	145	-0.346769	-1.34356	0.0228866	0.0668369	0.0417864	2366	tags=25%, list=11%, signal=22%	Tle3/Nfatc4/Nfatc3/Fzd4/Chd8/Rac1/Axin2/Fbxw11/Lgr4/Bambi/Apc/Prickle1/Lrp6/Tle1/Ppp3r1/Fzd1/Mapk8/Axin1/Prkcb/Csnk2a1/Map3k7/Ruvbl1/Fzd5/Siah1b/Tle4/Ctnnb1/Rock2/Cul1/Fzd9/Gsk3b/Ppp3cb/Cacybp/Csnk2a2/Znrf3/Crebbp/Tbl1xr1
mmu05020	Prion disease	239	-0.325827	-1.34853	0.0137528	0.0463104	0.0289533	2431	tags=24%, list=11%, signal=21%	Sdha/Rac1/Atp5g1/Atf6b/Psma5/Cox7c/Pik3r1/Uqcrc2/Uqcrb/Psmd14/Atp5g3/Ppp3r1/Psma1/Psma4/Mapk8/Psmc2/Csnk2a1/Adrm1/Tubb6/Psmb3/Atp5c1/Psmb2/Stip1/Psmc4/Vdac1/Uqcrc1/Tuba1c/Psmc3/Ndufs1/Psmc6/Cyc1/Psmd6/Psmd11/Ppif/Tuba1b/Cycs/Gsk3b/Atp5a1/Vdac2/Hspa5/Atp5b/Uqcrfs1/Psmd2/Psmc5/Atf4/Psmd3/Psmd12/Ppp3cb/Hspa8/Slc25a5/Eif2s1/Psmd1/Psmc1/Csnk2a2/Kif5b/Tubb5/Tubb4b
mmu01232	Nucleotide metabolism	80	-0.387125	-1.38596	0.0354283	0.0935307	0.0584753	2501	tags=25%, list=12%, signal=22%	Dctd/Ak6/Dut/Nme1/Adss/Ak2/Hprt/Nme6/Entpd6/Gmps/Ampd2/Xdh/Dck/Rrm1/Entpd3/Adsl/Impdh2/Tk1/Ctps/Rrm2
mmu01523	Antifolate resistance	28	-0.482467	-1.3931	0.0564202	0.133603	0.0835287	1575	tags=29%, list=7%, signal=27%	Atic/Fpgs/Chuk/Gart/Slc19a1/Shmt1/Dhfr/Shmt2
mmu00310	Lysine degradation	59	-0.410761	-1.39563	0.0601202	0.138739	0.0867395	3224	tags=37%, list=15%, signal=32%	Smyd2/Setdb2/Kmt2c/Setdb1/Acat3/Kmt2b/Aldh1b1/Echs1/Setmar/Dlst/Kmt2d/Ezh2/Suv39h1/Suv39h2/Acat2/Dld/Dot1l/Nsd1/Setd1a/Kmt5a/Setd2/Nsd2
mmu03420	Nucleotide excision repair	43	-0.443384	-1.41646	0.0524272	0.126284	0.078953	2686	tags=37%, list=12%, signal=33%	Rpa2/Gtf2h3/Gtf2h2/Ercc2/Rfc4/Rfc1/Rad23a/Pold2/Rfc5/Pole/Ercc8/Pold1/Rpa1/Rfc3/Lig1/Cul4b
mmu04218	Cellular senescence	161	-0.363928	-1.43943	0.00594532	0.0242217	0.0151434	3066	tags=29%, list=14%, signal=25%	Nfatc4/Nfatc3/Calm3/Mapkapk2/Vdac3/Pten/Nbn/Atr/Pik3r1/Fbxw11/Smad2/Akt1/Ppp3r1/Lin52/Chek1/Cdk1/Rbl1/Traf3ip2/Rad50/Vdac1/E2f2/Hus1/Cdk6/Gadd45a/Lin9/Ppp1cc/Mre11a/Ccne1/Ppp1cb/Lin54/Vdac2/Rbbp4/Mybl2/Ppid/Map2k6/Ccnb2/Ccne2/Ppp3cb/Hipk3/E2f4/Slc25a5/E2f3/Ccna2/Ccnb1/Gadd45b/Cdc25a/Foxm1
mmu03450	Non-homologous end-joining	12	-0.61661	-1.45898	0.064257	0.142314	0.0889748	2897	tags=42%, list=13%, signal=36%	Xrcc4/Rad50/Fen1/Xrcc6/Mre11a
mmu04350	TGF-beta signaling pathway	76	-0.415105	-1.46732	0.0114008	0.0400241	0.025023	2922	tags=30%, list=14%, signal=26%	Tgfbr1/Ep300/Amhr2/Fst/Bmpr2/Nog/Inhba/Smad1/Ppp2r1b/Bambi/Smad2/Smad5/Ppp2ca/Rbl1/Ppp2r1a/Tfdp1/Cul1/Acvr2a/Rps6kb1/E2f4/Crebbp/Rock1/Sp1
mmu00220	Arginine biosynthesis	20	-0.548605	-1.47755	0.0384676	0.0999552	0.0624919	4785	tags=40%, list=22%, signal=31%	Gpt2/Arg2/Gls2/Acy1/Gls/Glud1/Got2/Got1
mmu04390	Hippo signaling pathway	134	-0.390787	-1.49613	0.0029044	0.0134205	0.0083905	2260	tags=28%, list=10%, signal=26%	Tgfbr1/Amot/Ywhah/Frmd6/Fzd3/Areg/Limd1/Bmpr2/Fzd4/Actb/Smad1/Axin2/Fbxw11/Ywhag/Ppp2r1b/Apc/Smad2/Fzd1/Ppp2ca/Tead1/Axin1/Scrib/Prkci/Fzd5/Ppp2r1a/Ctnnb1/Trp53bp2/Fzd9/Ppp2r2d/Ppp1cc/Birc5/Ppp1cb/Gsk3b/Ywhae/Ppp2r2a/Ywhaz/Mob1b/Lats1
mmu03020	RNA polymerase	30	-0.5134	-1.50265	0.0274469	0.0761133	0.047586	3416	tags=57%, list=16%, signal=48%	Polr3c/Polr2h/Polr3e/Polr2c/Polr2a/Polr1d/Polr2m/Polr2b/Polr3a/Crcp/Polr3h/Polr3d/Polr1e/Polr1a/Polr1b/Polr3g/Polr3f
mmu04964	Proximal tubule bicarbonate reclamation	16	-0.597285	-1.52264	0.0494166	0.122392	0.0765195	2287	tags=38%, list=11%, signal=34%	Atp1a1/Gls/Atp1b3/Glud1/Pck2/Slc25a10
mmu03018	RNA degradation	75	-0.451206	-1.59254	0.0033782	0.0152713	0.00954763	3983	tags=49%, list=18%, signal=40%	Exosc7/Zcchc7/Xrn2/Cnot6l/Exosc8/Xrn1/Cnot10/Mphosph6/Cnot2/Eno2/Exosc9/Dcp1b/Lsm2/Lsm6/Pan2/Cnot9/Cnot7/Edc4/Dcp1a/Exosc4/Ttc37/Cnot1/Pnpt1/Dcp2/Dhx36/Exosc10/Pabpc1/Mtrex/Cnot6/Cnot3/Dis3/Tent4a/Exosc2/Hspa9/Ddx6/Pabpc4/Hspd1
mmu00240	Pyrimidine metabolism	51	-0.482018	-1.59989	0.00876981	0.0332648	0.0207971	2501	tags=27%, list=12%, signal=24%	Dctd/Dut/Nme1/Dhodh/Nme6/Entpd6/Umps/Dck/Rrm1/Entpd3/Tk1/Cad/Ctps/Rrm2
mmu00270	Cysteine and methionine metabolism	47	-0.490586	-1.60679	0.00991058	0.0363388	0.022719	2744	tags=36%, list=13%, signal=32%	Adi1/Bcat1/Cdo1/Ldhal6b/Sms/Amd1/Cth/Enoph1/Phgdh/Dnmt1/Srm/Mat2a/Ahcy/Mtap/Psat1/Got2/Got1
mmu00061	Fatty acid biosynthesis	16	-0.635342	-1.61966	0.0233948	0.0671366	0.0419738	2396	tags=38%, list=11%, signal=33%	Acsl5/Acsl3/Mcat/Acaca/Fasn/Acsl4
mmu04914	Progesterone-mediated oocyte maturation	85	-0.450783	-1.62642	0.00186515	0.00965122	0.00603394	2207	tags=27%, list=10%, signal=24%	Pik3r1/Cdc25c/Braf/Akt1/Mapk8/Cdk1/Anapc15/Bub1/Rps6ka3/Cdc25b/Anapc1/Pkmyt1/Hsp90aa1/Hsp90ab1/Kif22/Ccnb2/Cdc27/Cpeb2/Ccna2/Ccnb1/Aurka/Cdc25a/Plk1
mmu01210	2-Oxocarboxylic acid metabolism	18	-0.618988	-1.63174	0.0188869	0.0582493	0.0364174	3275	tags=44%, list=15%, signal=38%	Aco2/Idh3b/Bcat1/Acy1/Got2/Got1/Cs/Idh3a
mmu05014	Amyotrophic lateral sclerosis	325	-0.384194	-1.64019	5.7974e-06	9.56571e-05	5.98048e-05	2481	tags=28%, list=11%, signal=25%	Nxt2/Hnrnpa2b1/Sdha/Rac1/Srsf3/Nup214/Atp5g1/Actr1a/Chchd10/Psma5/Cox7c/Uqcrc2/Uqcrb/Psmd14/Nup88/Hnrnpa3/Hdac6/Atp5g3/Ppp3r1/Psma1/Psma4/Hnrnpa1/Psmc2/Nup54/Ncbp1/Adrm1/Nrbf2/Tubb6/Psmb3/Atp5c1/Ubqln2/Nup205/Psmb2/Nup210/Psmc4/Ndc1/Vdac1/Uqcrc1/Tuba1c/Psmc3/Nup160/Ndufs1/Psmc6/Ranbp2/Cyc1/Nup35/Sec13/Fus/Ubqln4/Psmd6/Nup43/Gle1/Rae1/Psmd11/Tuba1b/Cycs/Nup155/Ubqln1/Atp5a1/Hspa5/Atp5b/Uqcrfs1/Map…
mmu03410	Base excision repair	36	-0.547855	-1.69066	0.00469114	0.0203694	0.0127349	2088	tags=36%, list=10%, signal=33%	Mutyh/Apex2/Apex1/Hmgb1/Pold2/Parp1/Fen1/Ung/Pole/Tdg/Pold1/Lig1/Lig3
mmu04120	Ubiquitin mediated proteolysis	137	-0.44199	-1.69181	0.000150008	0.0013027	0.00081445	2966	tags=30%, list=14%, signal=26%	Ube2m/Cul2/Fbxw8/Cdc23/Ube2g2/Ube2e3/Fzr1/Ube2d1/Birc6/Fancl/Ube2i/Xiap/Fbxw11/Cul5/Cblb/Ube2n/Anapc15/Siah1b/Uba1/Ube2w/Prpf19/Map3k1/Anapc1/Ube2d3/Cul1/Huwe1/Ube2s/Cbl/Ube2j2/Ubr5/Ercc8/Skp2/Cdc27/Ube3a/Ube2c/Cul3/Uba2/Traf6/Brca1/Cul4b/Cdc20
mmu00250	Alanine, aspartate and glutamate metabolism	32	-0.570964	-1.71029	0.00550336	0.0229002	0.0143172	1994	tags=47%, list=9%, signal=43%	Rimkla/Gls2/Aldh5a1/Asrgl1/Gfpt1/Adss/Gls/Nit2/Glud1/Ppat/Got2/Got1/Asns/Adsl/Cad
mmu00100	Steroid biosynthesis	18	-0.659472	-1.73846	0.00776925	0.0298122	0.0186386	2862	tags=56%, list=13%, signal=48%	Sqle/Cyp51/Msmo1/Dhcr24/Dhcr7/Lbr/Sc5d/Soat2/Lss/Hsd17b7
mmu05017	Spinocerebellar ataxia	131	-0.456922	-1.74803	8.23462e-05	0.000799242	0.000499686	2269	tags=29%, list=10%, signal=26%	Psma5/Pik3r1/Gtf2b/Psmd14/Akt1/Afg3l1/Psma1/Psma4/Mapk8/Prkcb/Rbpj/Psmc2/Adrm1/Nrbf2/Psmb3/Atxn1l/Psmb2/Psmc4/Vdac1/Opa1/Psmc3/Psmc6/Afg3l2/Psmd6/Psmd11/Ppif/Cycs/Vdac2/Psmd2/Psmc5/Psmd3/Psmd12/Slc25a5/Psmd1/Psmc1/Atxn2l/Atp2a2/Sp1
mmu03022	Basal transcription factors	42	-0.56829	-1.80599	0.000640908	0.00449999	0.00281339	4017	tags=52%, list=19%, signal=43%	Gtf2ird1/Tbpl1/Gtf2f1/Ercc3/Taf12/Taf8/Gtf2h3/Taf7/Taf5l/Taf2/Gtf2b/Gtf2h2/Gtf2f2/Gtf2a2/Ercc2/Taf15/Taf4b/Taf3/Gtf2e1/Taf5/Taf1/Gtf2a1
mmu00020	Citrate cycle (TCA cycle)	29	-0.623716	-1.80645	0.00167254	0.00890224	0.00556568	3945	tags=55%, list=18%, signal=45%	Sdhd/Mdh2/Aco2/Idh3b/Sdha/Suclg2/Dlst/Acly/Ogdh/Pck2/Dld/Fh1/Dlat/Pdha1/Cs/Idh3a
mmu04141	Protein processing in endoplasmic reticulum	158	-0.461908	-1.81892	3.78224e-06	7.342e-05	4.59022e-05	3127	tags=37%, list=14%, signal=32%	Uggt1/Hspa1b/Hspa4l/Preb/Mogs/Ube2g2/Stt3a/Rnf185/Ube2d1/Ssr3/Lman2/Derl2/Atf6b/Mbtps2/Sec31a/Nsfl1c/Man1a2/Lman1/Mapk8/Selenos/Sec24d/Sec23b/Bag2/Rrbp1/Ubqln2/Ufd1/Rad23a/Hsp90b1/Ube2d3/Cul1/Sec13/Ubqln4/Hsp90aa1/Stt3b/Sec24a/Dnajc3/Dnaja2/Ube2j2/Canx/Ubqln1/Hyou1/Hsp90ab1/Hspa5/Dnajb11/Hsph1/Herpud1/Atf4/Vcp/Txndc5/Hspa8/Yod1/Tram1/Ssr1/Eif2s1/Plaa/Nploc4/Atf6/Sec61a1
mmu03050	Proteasome	46	-0.563379	-1.84109	0.000563634	0.00404346	0.00252797	3563	tags=59%, list=16%, signal=49%	Psmd4/Psmd7/Psmb7/Psme4/Psma7/Psmf1/Psmd9/Psma5/Psmd14/Psma1/Psma4/Psmc2/Adrm1/Psmb3/Psmb2/Psmc4/Psmc3/Psmc6/Psmd6/Psmd11/Psmd2/Psmc5/Psmd3/Psmd12/Psme3/Psmd1/Psmc1
mmu00900	Terpenoid backbone biosynthesis	21	-0.683454	-1.84731	0.000672933	0.004532	0.0028334	3450	tags=57%, list=16%, signal=48%	Mvk/Fdps/Acat3/Mvd/Idi1/Hmgcs1/Pdss1/Nus1/Hmgcr/Pmvk/Zmpste24/Acat2
mmu00670	One carbon pool by folate	19	-0.718198	-1.91477	0.00065998	0.004532	0.0028334	2054	tags=47%, list=9%, signal=43%	Aldh1l2/Atic/Mthfd1l/Gart/Shmt1/Mthfd1/Dhfr/Mthfd2/Shmt2
mmu04114	Oocyte meiosis	108	-0.524603	-1.9503	1.7521e-06	4.44764e-05	2.78066e-05	2277	tags=33%, list=11%, signal=30%	Smc1a/Fbxw11/Ywhag/Cdc25c/Ppp2r1b/Ppp3r1/Ppp2r5d/Ppp2ca/Cdk1/Anapc15/Bub1/Slk/Rps6ka3/Ppp2r1a/Anapc1/Cul1/Pkmyt1/Stag3/Fbxo5/Ppp1cc/Ccne1/Ppp1cb/Ywhae/Sgo1/Ccnb2/Ccne2/Ppp3cb/Cdc27/Cpeb2/Ywhaz/Ccnb1/Aurka/Cdc20/Smc3/Plk1/Espl1
mmu03430	Mismatch repair	22	-0.714805	-1.97002	0.000273145	0.00225345	0.00140885	4221	tags=68%, list=20%, signal=55%	Mlh1/Pold3/Rpa3/Msh6/Rpa2/Rfc4/Rfc1/Pold2/Rfc5/Exo1/Msh3/Pold1/Rpa1/Rfc3/Lig1
mmu03460	Fanconi anemia pathway	51	-0.602603	-2.00013	4.79271e-05	0.000545377	0.00034097	3857	tags=55%, list=18%, signal=45%	Rpa3/Rmi2/Eme1/Ube2t/Rev3l/Cenps/Atrip/Rpa2/Rev1/Polh/Blm/Atr/Fancl/Rad51/Brip1/Rad51c/Fanci/Rmi1/Top3a/Fancd2/Fancb/Fancm/Rpa1/Faap24/Brca1/Usp1/Fanca/Brca2
mmu03440	Homologous recombination	40	-0.639901	-2.01282	4.19026e-05	0.000512142	0.000320191	2686	tags=52%, list=12%, signal=46%	Rpa2/Nbn/Blm/Rad51/Rbbp8/Brip1/Rad51c/Uimc1/Xrcc3/Top3a/Rad50/Topbp1/Pold2/Xrcc2/Mre11a/Rad54l/Pold1/Rpa1/Brca1/Brca2/Bard1
mmu00970	Aminoacyl-tRNA biosynthesis	43	-0.694697	-2.21931	1.78351e-07	5.88558e-06	3.67966e-06	2115	tags=53%, list=10%, signal=48%	Pstk/Yars2/Dars2/Vars2/Gatc/Dars/Iars2/Lars/Mars2/Iars/Tars/Kars/Wars/Farsb/Eprs/Rars/Cars/Vars/Hars/Yars/Nars/Aars/Gars
mmu03030	DNA replication	35	-0.74704	-2.27974	1.29708e-07	4.75594e-06	2.97341e-06	1835	tags=60%, list=8%, signal=55%	Rfc4/Prim1/Rfc1/Mcm7/Pold2/Mcm6/Fen1/Pola1/Rfc5/Pole/Pola2/Pold1/Dna2/Rpa1/Mcm5/Rfc3/Mcm3/Prim2/Lig1/Mcm2/Mcm4
mmu03015	mRNA surveillance pathway	92	-0.660682	-2.39503	1.04028e-11	5.72152e-10	3.57709e-10	3013	tags=53%, list=14%, signal=46%	Clp1/Tardbp/Cpsf4/Hbs1l/Nxt2/Cstf2t/Cpsf1/Wdr33/Ppp2r1b/Pnn/Cpsf3/Ppp2r5d/Ppp2ca/Cstf3/Msi1/Smg1/Ddx19a/Nudt21/Ddx19b/Ncbp1/Wdr82/Cstf1/Upf2/Casc3/Cstf2/Ppp2r1a/Dazap1/Fus/Ppp2r2d/Pabpc1/Upf1/Gle1/Etf1/Fip1l1/Ppp1cc/Cpsf7/Rnps1/Srrm1/Ppp1cb/Papola/Eif4a3/Alyref/Smg7/Pabpc4/Pcf11/Gspt1/Cpsf6/Ppp2r2a/Ddx39b
mmu04110	Cell cycle	122	-0.640514	-2.42465	2.25989e-14	2.48587e-12	1.55417e-12	2835	tags=51%, list=13%, signal=44%	Cdc23/Wee1/Cdc14a/Fzr1/Orc4/Atr/Smc1a/Cdc7/Ywhag/Cdc25c/Orc1/Bub3/Smad2/Chek1/Stag2/Cdk1/Anapc15/Bub1/Rbl1/Cdc25b/E2f2/Mcm7/Tfdp1/Anapc1/Cul1/Ttk/Mcm6/Cdk6/Pkmyt1/Cdkn2d/Gadd45a/Ccne1/Orc6/Gsk3b/Ywhae/Orc2/Skp2/Ccnb2/Stag1/Ccne2/Cdc27/Mcm5/Cdc45/E2f4/Mcm3/E2f3/Ywhaz/Ccna2/Dbf4/Ccnb1/Crebbp/Gadd45b/Mcm2/Cdc6/Mcm4/Cdc20/Cdc25a/Smc3/Bub1b/Rad21/Plk1/Espl1
mmu03008	Ribosome biogenesis in eukaryotes	79	-0.707201	-2.53008	2.97936e-13	2.45797e-11	1.53672e-11	3893	tags=71%, list=18%, signal=58%	Efl1/Xrn2/Rpp30/Rrp7a/Eif6/Gnl3/Pop7/Xrn1/Nhp2/Wdr75/Rexo1/Nop56/Gnl3l/Pop4/Emg1/Nxt2/Mphosph10/Pop1/Ak6/Rcl1/Snu13/Utp18/Rbm28/Ran/Dkc1/Gnl2/Utp4/Csnk2a1/Riok1/Imp4/Utp14a/Gtpbp4/Nat10/mt-Rnr2/Nop58/Bms1/Wdr3/Nol6/Rpp40/Utp6/Spata5/Wdr43/Nvl/Pwp2/Tbl3/Utp15/Wdr36/Lsg1/Riok2/Nmd3/Heatr1/Tcof1/Mdn1/Csnk2a2/Xpo1/Utp14b
mmu03040	Spliceosome	130	-0.692331	-2.65165	5.24621e-20	8.65625e-18	5.41188e-18	3693	tags=62%, list=17%, signal=51%	Srsf2/Rbm25/Snrpb2/Txnl4a/Isy1/Rnu5g/Usp39/Snrpa1/Snrnp40/Hspa1b/Prpf3/Plrg1/Crnkl1/Ddx23/Lsm2/Aqr/Lsm6/Srsf3/Ddx42/Sf3b2/Snrnp70/Snu13/Sf3b1/Prpf31/Sart1/Hnrnpa3/Phf5a/Thoc3/U2af2/Thoc2/Hnrnpa1/Dhx16/Snrpb/Dhx38/Snrpa/Ncbp1/Hnrnpm/Snrnp200/Prpf6/Snrpd1/Ppih/Tra2a/Prpf19/Prpf4/Tra2b/Ddx5/Cdc5l/Snrpc/Fus/U2af1/Snrpd3/Cherp/Srsf10/Rbm22/Prpf8/Srsf6/Hnrnpc/Rbmx/Ppil1/Smndc1/Srsf4/Srsf1/Eif4a3/Hnrnpk…
mmu03013	Nucleocytoplasmic transport	107	-0.757939	-2.81466	6.1746e-24	2.03762e-21	1.27392e-21	2481	tags=62%, list=11%, signal=55%	Nxt2/Tmem33/Ipo11/Nup214/Ipo8/Ube2i/Pnn/Nup88/Ran/Thoc3/Thoc2/Xpo7/Ddx19a/Ddx19b/Nup54/Ncbp1/Upf2/Nup205/Nup210/Casc3/Ndc1/Kpna6/Xpo6/Nup160/Ranbp2/Tnpo3/Sumo2/Nup35/Sec13/Nup43/Tnpo2/Upf1/Gle1/Rae1/Ahctf1/Rnps1/Srrm1/Nup155/Eif4a3/Nup85/Nup153/Nup188/Kpna4/Ipo7/Alyref/Nmd3/Nup98/Nup133/Kpna1/Cse1l/Nup93/Xpo4/Eef1a1/Kpna2/Ipo9/Xpo5/Ddx39b/Pom121/Xpot/Ipo5/Xpo1/Nup107/Kpnb1/Nup62/Tnpo1/Tpr

## Sheet: 7b
Hours		Hif1a;Hi2aCTL (Vehicle Control 0.25% DMSO)												Hif1a;Hi2acKO (Vehicle Control 0.25% DMSO)												Hif1a;Hi2aCTL (50uM IOX5)												Hif1a;Hi2acKO (50uM IOX5)
0		100000	100000	100000	100000	100000	100000	100000	100000	100000	100000	100000	100000	100000	100000	100000	100000	100000	100000	100000	100000	100000	100000	100000	100000	100000	100000	100000	100000	100000	100000	100000	100000	100000	100000	100000	100000	100000	100000	100000	100000	100000	100000	100000	100000	100000	100000	100000	100000
24		70000	40000	10000	50000	110000	70000	50000	280000	50000	30000	50000	80000	80000	70000	40000	20000	80000	170000	90000	60000	250000	70000	40000	30000	210000	80000	110000	270000	280000	200000	680000	490000	200000	210000	360000	120000	490000	740000	570000	270000	610000	530000	230000	160000	260000
48		780000	940000	290000	190000	520000	480000	1560000	1200000	780000	330000	1010000	660000	870000	1340000	780000	720000	1114000	830000	980000	210000	840000	730000	320000	720000	620000	470000	260000	160000	550000	450000	1160000	1250000	1330000	490000	1540000	1180000	1450000	1510000	1380000	85000	930000	1440000	1130000	490000	1330000
72		1030000	760000	1650000	1930000	1660000	3720000	2230000	1560000	1760000	2080000	1130000		2190000	2620000	3160000	1110000	2660000	2260000	3290000	1060000	2630000	1560000	2500000	1480000	100000	130000	270000	370000	230000	280000	740000	780000	820000	440000	420000	420000	1240000	2140000	2480000	800000	1200000	1180000	1080000	1400000	1540000
96		5840000	3520000	3120000	3130000	3840000	2640000	5360000	3920000	3930000	2080000	4400000	4080000	3680000	3760000	3680000	5920000	5440000	4240000	2480000	1520000	2000000	3120000	2640000	2720000	1280000	560000	960000	1040000	880000	1560000	1200000	1760000	2000000	1520000	1600000	640000	2240000	2720000	3360000	2240000	3520000	3760000	3680000	2420000

## Sheet: 7c - Overlap
FeatureID	Symbol	Description	EntrezID	PathwayID	PathDesc	status	combi
17547960	Gart	phosphoribosylglycinamide formyltransferase	14450	00230, 00670, 01100	Purine metabolism, One carbon pool by folate, Metabolic pathways	down	down_both
17237564	Mdm1	transformed mouse 3T3 cell double minute 1	17245	-	-	down	down_both
17537088	Pgk1	phosphoglycerate kinase 1	18655	00010, 01100	Glycolysis / Gluconeogenesis, Metabolic pathways	down	down_ko_up_iox5
17497421	Bnip3	BCL2/adenovirus E1B interacting protein 3	12176	-	-	down	down_ko_up_iox5
17509139	Ankrd37	ankyrin repeat domain 37	654824	-	-	down	down_ko_up_iox5
17462954	NA	NA	NA	-	-	down	down_ko_up_iox5
17478225	Ldha	lactate dehydrogenase A	16828	00010, 00270, 00620, 00640, 01100	Glycolysis / Gluconeogenesis, Cysteine and methionine metabolism, Pyruvate metabolism, Propanoate metabolism, Metabolic pathways	down	down_ko_up_iox5
17470879	Tpi1	triosephosphate isomerase 1	21991	00010, 00051, 00562, 01100	Glycolysis / Gluconeogenesis, Fructose and mannose metabolism, Inositol phosphate metabolism, Metabolic pathways	down	down_ko_up_iox5
17330135	Fam162a	family with sequence similarity 162, member A	70186	-	-	down	down_ko_up_iox5
17518007	Pkm	pyruvate kinase, muscle	18746	00010, 00230, 00620, 01100, 04930	Glycolysis / Gluconeogenesis, Purine metabolism, Pyruvate metabolism, Metabolic pathways, Type II diabetes mellitus	down	down_ko_up_iox5
17281084	Egln3	egl-9 family hypoxia-inducible factor 3	112407	05200, 05211	Pathways in cancer, Renal cell carcinoma	down	down_ko_up_iox5
17259585	Narf	nuclear prelamin A recognition factor	67608	-	-	down	down_ko_up_iox5
17515128	Gm16754	predicted gene, 16754	100503569	-	-	down	down_ko_up_iox5
17370209	Gsn	gelsolin	227753	04666, 04810	Fc gamma R-mediated phagocytosis, Regulation of actin cytoskeleton	down	down_ko_up_iox5
17346510	Gm11110	predicted gene 11110	100169874	-	-	down	down_ko_up_iox5
17496408	Aldoa	aldolase A, fructose-bisphosphate	11674	00010, 00030, 00051, 01100	Glycolysis / Gluconeogenesis, Pentose phosphate pathway, Fructose and mannose metabolism, Metabolic pathways	down	down_ko_up_iox5
17371847	Pdk1	pyruvate dehydrogenase kinase, isoenzyme 1	228026	04660, 04664, 04722, 05145, 05160	T cell receptor signaling pathway, Fc epsilon RI signaling pathway, Neurotrophin signaling pathway, Toxoplasmosis, Hepatitis C	down	down_ko_up_iox5
17334883	Rgs11	regulator of G-protein signaling 11	50782	-	-	down	down_ko_up_iox5
17241032	Ddit4	DNA-damage-inducible transcript 4	74747	4150	mTOR signaling pathway	down	down_ko_up_iox5
17477811	Gys1	glycogen synthase 1, muscle	14936	00500, 04910	Starch and sucrose metabolism, Insulin signaling pathway	down	down_ko_up_iox5
17475942	Rinl	Ras and Rab interactor-like	320435	-	-	down	down_ko_up_iox5
17241318	Hk1	hexokinase 1	15275	00010, 00051, 00052, 00500, 00520, 00524, 01100, 04910, 04930, 04973	Glycolysis / Gluconeogenesis, Fructose and mannose metabolism, Galactose metabolism, Starch and sucrose metabolism, Amino sugar and nucleotide sugar metabolism, Butirosin and neomycin biosynthesis, Metabolic pathways, Insulin signaling pathway, Type II diabetes mellitus, Carbohydrate digestion and absorption	down	down_ko_up_iox5
17242376	Pfkl	phosphofructokinase, liver, B-type	18641	00010, 00030, 00051, 00052, 01100	Glycolysis / Gluconeogenesis, Pentose phosphate pathway, Fructose and mannose metabolism, Galactose metabolism, Metabolic pathways	down	down_ko_up_iox5
17241962	Mif	macrophage migration inhibitory factor	17319	00350, 00360	Tyrosine metabolism, Phenylalanine metabolism	down	down_ko_up_iox5
17417844	Slc2a1	solute carrier family 2 (facilitated glucose transporter), member 1	20525	04920, 04976, 05200, 05211	Adipocytokine signaling pathway, Bile secretion, Pathways in cancer, Renal cell carcinoma	down	down_ko_up_iox5
17500543	Ppp1r3b	protein phosphatase 1, regulatory (inhibitor) subunit 3B	244416	4910	Insulin signaling pathway	down	down_ko_up_iox5
17431065	Pigv	phosphatidylinositol glycan anchor biosynthesis, class V	230801	00563, 01100	Glycosylphosphatidylinositol(GPI)-anchor biosynthesis, Metabolic pathways	down	down_ko_up_iox5
17312219	Ly6g	lymphocyte antigen 6 complex, locus G	546644	-	-	down	down_ko_up_iox5
17231669	Epm2a	epilepsy, progressive myoclonic epilepsy, type 2 gene alpha	13853	-	-	down	down_ko_up_iox5
17471492	2310001H17Rik	RIKEN cDNA 2310001H17 gene	76432	-	-	down	down_ko_up_iox5
17549378	Inpp5k	inositol polyphosphate 5-phosphatase K	19062	00562, 01100, 04070, 04910	Inositol phosphate metabolism, Metabolic pathways, Phosphatidylinositol signaling system, Insulin signaling pathway	down	down_ko_up_iox5
17467747	Vamp8	vesicle-associated membrane protein 8	22320	4130	SNARE interactions in vesicular transport	down	down_ko_up_iox5
17217500	Kdm5b	lysine (K)-specific demethylase 5B	75605	-	-	down	down_ko_up_iox5
17415932	Ak4	adenylate kinase 4	11639	00230, 01100	Purine metabolism, Metabolic pathways	down	down_ko_up_iox5
17233536	P4ha1	procollagen-proline, 2-oxoglutarate 4-dioxygenase (proline 4-hydroxylase), alpha 1 polypeptide	18451	00330, 01100	Arginine and proline metabolism, Metabolic pathways	down	down_ko_up_iox5
17262491	Rmnd5b	required for meiotic nuclear division 5 homolog B (S. cerevisiae)	66089	-	-	down	down_ko_up_iox5
17527332	Nrg4	neuregulin 4	83961	4012	ErbB signaling pathway	down	down_ko_up_iox5
17316480	Rnf19a	ring finger protein 19A	30945	-	-	down	down_ko_up_iox5
17253599	Aldoc	aldolase C, fructose-bisphosphate	11676	00010, 00030, 00051, 01100	Glycolysis / Gluconeogenesis, Pentose phosphate pathway, Fructose and mannose metabolism, Metabolic pathways	down	down_ko_up_iox5
17518962	Anxa2	annexin A2	12306	-	-	down	down_ko_up_iox5
17516594	Slc37a4	solute carrier family 37 (glucose-6-phosphate transporter), member 4	14385	4973	Carbohydrate digestion and absorption	down	down_ko_up_iox5
17531176	Tcta	T cell leukemia translocation altered gene	102791	-	-	down	down_ko_up_iox5
17367686	Il1rn	interleukin 1 receptor antagonist	16181	-	-	down	down_ko_up_iox5
17521541	Uba7	ubiquitin-like modifier activating enzyme 7	74153	04120, 05012	Ubiquitin mediated proteolysis, Parkinsons disease	down	down_ko_up_iox5
17360348	Dusp5	dual specificity phosphatase 5	240672	4010	MAPK signaling pathway	down	down_ko_up_iox5
17423792	Pnrc1	proline-rich nuclear receptor coactivator 1	108767	-	-	down	down_ko_up_iox5
17243051	Mob3a	MOB kinase activator 3A	208228	-	-	down	down_ko_up_iox5
17307695	Msra	methionine sulfoxide reductase A	110265	-	-	down	down_ko_up_iox5
17444961	Alox5ap	arachidonate 5-lipoxygenase activating protein	11690	-	-	down	down_ko_up_iox5
17510365	Pgls	6-phosphogluconolactonase	66171	00030, 01100	Pentose phosphate pathway, Metabolic pathways	down	down_ko_up_iox5
17218955	Mpc2	mitochondrial pyruvate carrier 2	70456	-	-	down	down_ko_up_iox5
17457232	Tmem140	transmembrane protein 140	68487	-	-	down	down_ko_up_iox5
17481305	Trim34a	tripartite motif-containing 34A	94094	-	-	down	down_ko_up_iox5
17281219	Nfkbia	nuclear factor of kappa light polypeptide gene enhancer in B cells inhibitor, alpha	18035	04062, 04210, 04380, 04620, 04621, 04622, 04623, 04660, 04662, 04722, 04920, 05140, 05142, 05145, 05160, 05200, 05215, 05220, 05222	Chemokine signaling pathway, Apoptosis, Osteoclast differentiation, Toll-like receptor signaling pathway, NOD-like receptor signaling pathway, RIG-I-like receptor signaling pathway, Cytosolic DNA-sensing pathway, T cell receptor signaling pathway, B cell receptor signaling pathway, Neurotrophin signaling pathway, Adipocytokine signaling pathway, Leishmaniasis, Chagas disease (American trypanosomi…	down	down_ko_up_iox5
17435053	A630072M18Rik	RIKEN cDNA A630072M18 gene	320770	-	-	down	down_ko_up_iox5
17489620	Gpi1	glucose phosphate isomerase 1	14751	00010, 00030, 00500, 00520, 01100	Glycolysis / Gluconeogenesis, Pentose phosphate pathway, Starch and sucrose metabolism, Amino sugar and nucleotide sugar metabolism, Metabolic pathways	down	down_ko_up_iox5
17528160	Map2k1	mitogen-activated protein kinase kinase 1	26395	04010, 04012, 04062, 04114, 04270, 04320, 04370, 04380, 04510, 04540, 04620, 04650, 04660, 04662, 04664, 04666, 04720, 04722, 04730, 04810, 04910, 04912, 04914, 04916, 05020, 05200, 05210, 05211, 05212, 05213, 05214, 05215, 05216, 05218, 05219, 05220, 05221, 05223	MAPK signaling pathway, ErbB signaling pathway, Chemokine signaling pathway, Oocyte meiosis, Vascular smooth muscle contraction, Dorso-ventral axis formation, VEGF signaling pathway, Osteoclast differentiation, Focal adhesion, Gap junction, Toll-like receptor signaling pathway, Natural killer cell mediated cytotoxicity, T cell receptor signaling pathway, B cell receptor signaling pathway, Fc epsi…	down	down_ko_up_iox5
17342376	Fam173a	family with sequence similarity 173, member A	214917	-	-	down	down_ko_up_iox5
17287642	Prelid1	PRELI domain containing 1	66494	-	-	down	down_ko_up_iox5
17225088	Sp110	Sp110 nuclear body protein	109032	-	-	down	down_ko_up_iox5
17529231	Phip	pleckstrin homology domain interacting protein	83946	-	-	up	up_ko_down_iox5
17516365	Hspa8	heat shock protein 8	15481	03040, 04010, 04141, 04144, 04612, 05145	Spliceosome, MAPK signaling pathway, Protein processing in endoplasmic reticulum, Endocytosis, Antigen processing and presentation, Toxoplasmosis	up	up_ko_down_iox5
17325533	Lrrc58	leucine rich repeat containing 58	320184	-	-	up	up_ko_down_iox5
17512009	Csnk2a2	casein kinase 2, alpha prime polypeptide	13000	03008, 04310, 04520, 04530	Ribosome biogenesis in eukaryotes, Wnt signaling pathway, Adherens junction, Tight junction	up	up_ko_down_iox5
17424018	Topors	topoisomerase I binding, arginine/serine-rich	106021	-	-	up	up_ko_down_iox5
17460393	Fam136a	family with sequence similarity 136, member A	66488	-	-	up	up_ko_down_iox5
17297639	Vdac2	voltage-dependent anion channel 2	22334	04020, 05012, 05016	Calcium signaling pathway, Parkinsons disease, Huntingtons disease	up	up_ko_down_iox5
17304240	Pde12	phosphodiesterase 12	211948	-	-	up	up_ko_down_iox5
17325291	Kpna1	karyopherin (importin) alpha 1	16646	-	-	up	up_ko_down_iox5
17234192	Zwint	ZW10 interactor	52696	-	-	up	up_ko_down_iox5
17438784	Utp3	UTP3, small subunit (SSU) processome component, homolog (S. cerevisiae)	65961	-	-	up	up_ko_down_iox5
17314233	Alg10b	asparagine-linked glycosylation 10B (alpha-1,2-glucosyltransferase)	380959	00510, 01100	N-Glycan biosynthesis, Metabolic pathways	up	up_ko_down_iox5
17228743	Cacybp	calcyclin binding protein	12301	4310	Wnt signaling pathway	up	up_ko_down_iox5
17505252	Cyb5b	cytochrome b5 type B	66427	-	-	up	up_ko_down_iox5
17307935	Ppp2r2a	protein phosphatase 2, regulatory subunit B, alpha	71978	03015, 04530, 05142, 05160	mRNA surveillance pathway, Tight junction, Chagas disease (American trypanosomiasis), Hepatitis C	up	up_ko_down_iox5
17402296	Dnttip2	deoxynucleotidyltransferase, terminal, interacting protein 2	99480	-	-	up	up_ko_down_iox5
17276732	Eif2s1	eukaryotic translation initiation factor 2, subunit 1 alpha	13665	03013, 04141, 05160	RNA transport, Protein processing in endoplasmic reticulum, Hepatitis C	up	up_ko_down_iox5
17503572	Heatr3	HEAT repeat containing 3	234549	-	-	up	up_ko_down_iox5
17354739	Ppargc1b	peroxisome proliferative activated receptor, gamma, coactivator 1 beta	170826	-	-	up	up_ko_down_iox5
17427240	Plaa	phospholipase A2, activating protein	18786	4141	Protein processing in endoplasmic reticulum	up	up_ko_down_iox5
17320887	Scaf11	SR-related CTD-associated factor 11	72193	-	-	up	up_ko_down_iox5
17352020	Atp5a1	ATP synthase, H+ transporting, mitochondrial F1 complex, alpha subunit 1	11946	00190, 01100, 05010, 05012, 05016	Oxidative phosphorylation, Metabolic pathways, Alzheimers disease, Parkinsons disease, Huntingtons disease	up	up_ko_down_iox5
17505239	Nip7	nuclear import 7 homolog (S. cerevisiae)	66164	-	-	up	up_ko_down_iox5
17468505	Pcbp1	poly(rC) binding protein 1	23983	3040	Spliceosome	up	up_ko_down_iox5
17236132	Pwp1	PWP1 homolog (S. cerevisiae)	103136	-	-	up	up_ko_down_iox5
17494041	Nup98	nucleoporin 98	269966	3013	RNA transport	up	up_ko_down_iox5
17548070	Tcerg1	transcription elongation regulator 1 (CA150)	56070	3040	Spliceosome	up	up_ko_down_iox5
17452161	Ptpn11	protein tyrosine phosphatase, non-receptor type 11	19247	04630, 04650, 04670, 04722, 04920, 05211, 05220	Jak-STAT signaling pathway, Natural killer cell mediated cytotoxicity, Leukocyte transendothelial migration, Neurotrophin signaling pathway, Adipocytokine signaling pathway, Renal cell carcinoma, Chronic myeloid leukemia	up	up_ko_down_iox5
17320907	Slc38a1	solute carrier family 38, member 1	105727	-	-	up	up_ko_down_iox5
17245334	Dyrk2	dual-specificity tyrosine-(Y)-phosphorylation regulated kinase 2	69181	-	-	up	up_ko_down_iox5
17453421	Eif4h	eukaryotic translation initiation factor 4H	22384	-	-	up	up_ko_down_iox5
17333342	Tcp1	t-complex protein 1	21454	-	-	up	up_ko_down_iox5
17224702	Farsb	phenylalanyl-tRNA synthetase, beta subunit	23874	970	Aminoacyl-tRNA biosynthesis	up	up_ko_down_iox5
17449456	Grsf1	G-rich RNA sequence binding factor 1	231413	-	-	up	up_ko_down_iox5
17545741	Pdha1	pyruvate dehydrogenase E1 alpha 1	18597	00010, 00020, 00290, 00620, 00650, 01100	Glycolysis / Gluconeogenesis, Citrate cycle (TCA cycle), Valine, leucine and isoleucine biosynthesis, Pyruvate metabolism, Butanoate metabolism, Metabolic pathways	up	up_ko_down_iox5
17233078	Prep	prolyl endopeptidase	19072	-	-	up	up_ko_down_iox5
17464128	Golt1b	golgi transport 1 homolog B (S. cerevisiae)	66964	-	-	up	up_ko_down_iox5
17260150	Znrf3	zinc and ring finger 3	407821	-	-	up	up_ko_down_iox5
17264844	Eif4a1	eukaryotic translation initiation factor 4A1	13681	3013	RNA transport	up	up_ko_down_iox5
17417926	Foxj3	forkhead box J3	230700	-	-	up	up_ko_down_iox5
17319870	Ttll12	tubulin tyrosine ligase-like family, member 12	223723	-	-	up	up_ko_down_iox5
17504467	Pdp2	pyruvate dehyrogenase phosphatase catalytic subunit 2	382051	-	-	up	up_ko_down_iox5
17235947	D10Wsu102e	DNA segment, Chr 10, Wayne State University 102, expressed	28109	-	-	up	up_ko_down_iox5
17285157	Heatr1	HEAT repeat containing 1	217995	3008	Ribosome biogenesis in eukaryotes	up	up_ko_down_iox5
17234468	Zfp280b	zinc finger protein 280B	64453	-	-	up	up_ko_down_iox5
17526861	Dlat	dihydrolipoamide S-acetyltransferase (E2 component of pyruvate dehydrogenase complex)	235339	00010, 00020, 00620, 01100	Glycolysis / Gluconeogenesis, Citrate cycle (TCA cycle), Pyruvate metabolism, Metabolic pathways	up	up_ko_down_iox5
17352603	Usp14	ubiquitin specific peptidase 14	59025	-	-	up	up_ko_down_iox5
17455608	Rfc3	replication factor C (activator 1) 3	69263	03030, 03420, 03430	DNA replication, Nucleotide excision repair, Mismatch repair	up	up_ko_down_iox5
17388854	Caprin1	cell cycle associated protein 1	53872	-	-	up	up_ko_down_iox5
17397439	Naa15	N(alpha)-acetyltransferase 15, NatA auxiliary subunit	74838	-	-	up	up_ko_down_iox5
17359878	Pprc1	peroxisome proliferative activated receptor, gamma, coactivator-related 1	226169	-	-	up	up_ko_down_iox5
17228106	Smg7	Smg-7 homolog, nonsense mediated mRNA decay factor (C. elegans)	226517	3015	mRNA surveillance pathway	up	up_ko_down_iox5
17398287	Nmd3	NMD3 homolog (S. cerevisiae)	97112	03008, 03013	Ribosome biogenesis in eukaryotes, RNA transport	up	up_ko_down_iox5
17218620	Rc3h1	RING CCCH (C3H) domains 1	381305	-	-	up	up_ko_down_iox5
17295422	Tnpo1	transportin 1	238799	-	-	up	up_ko_down_iox5
17293089	Ubqln1	ubiquilin 1	56085	4141	Protein processing in endoplasmic reticulum	up	up_ko_down_iox5
17541190	Cul4b	cullin 4B	72584	03420, 04120	Nucleotide excision repair, Ubiquitin mediated proteolysis	up	up_ko_down_iox5
17268469	Kpnb1	karyopherin (importin) beta 1	16211	3013	RNA transport	up	up_ko_down_iox5
17292190	Nup153	nucleoporin 153	218210	3013	RNA transport	up	up_ko_down_iox5
17397523	Proser1	proline and serine rich 1	212127	-	-	up	up_ko_down_iox5
17302773	Ipo5	importin 5	70572	-	-	up	up_ko_down_iox5
17462926	Phb2	prohibitin 2	12034	-	-	up	up_ko_down_iox5
17514806	Taf1d	TATA box binding protein (Tbp)-associated factor, RNA polymerase I, D	75316	-	-	up	up_ko_down_iox5
17515248	Carm1	coactivator-associated arginine methyltransferase 1	59035	-	-	up	up_ko_down_iox5
17399012	Cct3	chaperonin containing Tcp1, subunit 3 (gamma)	12462	-	-	up	up_ko_down_iox5
17408991	Rbm15	RNA binding motif protein 15	229700	-	-	up	up_ko_down_iox5
17222800	Slc39a10	solute carrier family 39 (zinc transporter), member 10	227059	-	-	up	up_ko_down_iox5
17495821	Cdr2	cerebellar degeneration-related 2	12585	-	-	up	up_ko_down_iox5
17402558	Elovl6	ELOVL family member 6, elongation of long chain fatty acids (yeast)	170439	1040	Biosynthesis of unsaturated fatty acids	up	up_ko_down_iox5
17271091	Nol11	nucleolar protein 11	68979	-	-	up	up_ko_down_iox5
17458771	Gars	glycyl-tRNA synthetase	353172	970	Aminoacyl-tRNA biosynthesis	up	up_ko_down_iox5
17230153	Fh1	fumarate hydratase 1	14194	00020, 01100, 05200, 05211	Citrate cycle (TCA cycle), Metabolic pathways, Pathways in cancer, Renal cell carcinoma	up	up_ko_down_iox5
17262621	Hspa4	heat shock protein 4	15525	4612	Antigen processing and presentation	up	up_ko_down_iox5
17438814	Mob1b	MOB kinase activator 1B	68473	-	-	up	up_ko_down_iox5
17223228	Hspd1	heat shock protein 1 (chaperonin)	15510	03018, 04940	RNA degradation, Type I diabetes mellitus	up	up_ko_down_iox5
17415380	Mtap	methylthioadenosine phosphorylase	66902	00270, 01100	Cysteine and methionine metabolism, Metabolic pathways	up	up_ko_down_iox5
17460293	Cct7	chaperonin containing Tcp1, subunit 7 (eta)	12468	-	-	up	up_ko_down_iox5
17505455	Phlpp2	PH domain and leucine rich repeat protein phosphatase 2	244650	-	-	up	up_ko_down_iox5
17289699	Ercc8	excision repaiross-complementing rodent repair deficiency, complementation group 8	71991	03420, 04120	Nucleotide excision repair, Ubiquitin mediated proteolysis	up	up_ko_down_iox5
17541846	Mmgt1	membrane magnesium transporter 1	236792	-	-	up	up_ko_down_iox5
17295346	Utp15	UTP15, U3 small nucleolar ribonucleoprotein, homolog (yeast)	105372	3008	Ribosome biogenesis in eukaryotes	up	up_ko_down_iox5
17398152	Gfm1	G elongation factor, mitochondrial 1	28030	-	-	up	up_ko_down_iox5
17405795	Kpna4	karyopherin (importin) alpha 4	16649	-	-	up	up_ko_down_iox5
17292698	4833439L19Rik	RIKEN cDNA 4833439L19 gene	97820	-	-	up	up_ko_down_iox5
17439901	Lrrc8b	leucine rich repeat containing 8 family, member B	433926	-	-	up	up_ko_down_iox5
17223390	Orc2	origin recognition complex, subunit 2	18393	4110	Cell cycle	up	up_ko_down_iox5
17441624	Rbm19	RNA binding motif protein 19	74111	-	-	up	up_ko_down_iox5
17506184	Usp10	ubiquitin specific peptidase 10	22224	-	-	up	up_ko_down_iox5
17331962	Scaf4	SR-related CTD-associated factor 4	224432	-	-	up	up_ko_down_iox5
17299353	Ktn1	kinectin 1	16709	-	-	up	up_ko_down_iox5
17359488	Ubtd1	ubiquitin domain containing 1	226122	-	-	up	up_both
17539434	Ctps2	cytidine 5-triphosphate synthase 2	55936	00240, 01100	Pyrimidine metabolism, Metabolic pathways	up	up_both
17490839	Bax	BCL2-associated X protein	12028	04115, 04141, 04210, 04722, 05014, 05016, 05020, 05200, 05210	p53 signaling pathway, Protein processing in endoplasmic reticulum, Apoptosis, Neurotrophin signaling pathway, Amyotrophic lateral sclerosis (ALS), Huntingtons disease, Prion diseases, Pathways in cancer, Colorectal cancer	up	up_both
17549536	Exoc4	exocyst complex component 4	20336	4530	Tight junction	up	up_both
17538852	Hsd17b10	hydroxysteroid (17-beta) dehydrogenase 10	15108	00280, 01100, 05010	Valine, leucine and isoleucine degradation, Metabolic pathways, Alzheimers disease	up	up_both
17509899	Ndufa13	NADH dehydrogenase (ubiquinone) 1 alpha subcomplex, 13	67184	00190, 05010, 05012, 05016	Oxidative phosphorylation, Alzheimers disease, Parkinsons disease, Huntingtons disease	up	up_both
17369911	Ak1	adenylate kinase 1	11636	00230, 01100	Purine metabolism, Metabolic pathways	up	up_both
17261865	Ccng1	cyclin G1	12450	4115	p53 signaling pathway	up	up_both
17343643	Rps28	ribosomal protein S28	54127	3010	Ribosome	up	up_both
17510345	Bst2	bone marrow stromal cell antigen 2	69550	-	-	up	up_both
17463550	Gabarapl1	gamma-aminobutyric acid (GABA) A receptor-associated protein-like 1	57436	4140	Regulation of autophagy	up	up_both
17534122	Ube2a	ubiquitin-conjugating enzyme E2A	22209	4120	Ubiquitin mediated proteolysis	up	up_both
17370043	Angptl2	angiopoietin-like 2	26360	-	-	up	up_both
17531877	Crtap	cartilage associated protein	56693	-	-	up	up_both
17437611	Pgm1	phosphoglucomutase 1	66681	00010, 00030, 00052, 00230, 00500, 00520, 01100	Glycolysis / Gluconeogenesis, Pentose phosphate pathway, Galactose metabolism, Purine metabolism, Starch and sucrose metabolism, Amino sugar and nucleotide sugar metabolism, Metabolic pathways	up	up_both
17284037	Mpc1	mitochondrial pyruvate carrier 1	55951	-	-	up	up_both
17246508	Pisd-ps1	phosphatidylserine decarboxylase, pseudogene 1	236604	-	-	up	up_both
17300251	Abhd4	abhydrolase domain containing 4	105501	-	-	up	up_both
17527495	Commd4	COMM domain containing 4	66199	-	-	up	up_both
17446095	Tomm7	translocase of outer mitochondrial membrane 7 homolog (yeast)	66169	-	-	up	up_both
17350517	Hsd17b4	hydroxysteroid (17-beta) dehydrogenase 4	15488	00120, 01100, 04146	Primary bile acid biosynthesis, Metabolic pathways, Peroxisome	up	up_both
17502499	Sin3b	transcriptional regulator, SIN3B (yeast)	20467	-	-	up	up_both
17218889	Slc19a2	solute carrier family 19 (thiamine transporter), member 2	116914	4977	Vitamin digestion and absorption	up	up_both
17474122	Tmem160	transmembrane protein 160	69094	-	-	up	up_both
17273292	Dcxr	dicarbonyl L-xylulose reductase	67880	00040, 01100	Pentose and glucuronate interconversions, Metabolic pathways	up	up_both
17246146	Myl6	myosin, light polypeptide 6, alkali, smooth muscle and non-muscle	17904	4270	Vascular smooth muscle contraction	up	up_both

## Sheet: 7d - IOX5 Up
MLL_WT_DMSO_1	MLL_WT_DMSO_2	MLL_WT_DMSO_3	MLL_WT_DMSO_4	MLL_WT_IOX5_1	MLL_WT_IOX5_2	MLL_WT_IOX5_3	MLL_WT_IOX5_4	ensemble	Mean_cont	Mean_exp	gene_name	MLL_dmso_v_MLL_trtd_log2FoldChange	MLL_dmso_v_MLL_trtd_padj
9.52192	9.5033	9.49168	9.42071	10.0399	10.1597	10.0313	9.85073	ENSMUSG00000000056	9.4844	10.0204	Narf	0.540144	2.43e-07
9.06108	9.07928	9.07191	9.06597	9.38317	9.682	9.51323	9.03817	ENSMUSG00000000194	9.06956	9.40414	Gpr107	0.353987	0.0876963
10.1798	9.77113	10.0083	9.96657	10.6371	10.6388	10.4497	10.3289	ENSMUSG00000000594	9.98145	10.5136	Gm2a	0.530921	0.000362822
9.80732	9.6957	9.6194	9.61233	10.0507	10.2735	10.0011	9.67972	ENSMUSG00000000711	9.68369	10.0013	Rab5b	0.330767	0.0948932
6.79603	6.69441	7.24267	7.16646	7.26489	7.39005	7.68345	7.5701	ENSMUSG00000001053	6.97489	7.47712	N4bp3	0.497521	0.0657291
8.96595	8.71747	9.09607	8.89541	9.26251	9.28744	9.26604	9.10231	ENSMUSG00000001054	8.91872	9.22957	Rmnd5b	0.307256	0.0471921
7.26633	6.98628	6.20358	6.96971	8.13848	9.33014	8.63068	7.94559	ENSMUSG00000001930	6.85647	8.51122	Vwf	1.71553	1.32e-05
9.01064	9.01867	9.09872	8.92718	9.32856	9.4166	9.13589	9.29427	ENSMUSG00000001962	9.0138	9.29383	Fam50a	0.2823	0.0344216
9.3217	8.98601	9.17631	9.20676	9.7369	9.72027	9.79618	9.82158	ENSMUSG00000002043	9.17269	9.76873	Trappc6a	0.59177	6.58e-08
9.30186	9.21936	9.3381	9.37118	9.65582	9.64068	9.49171	9.61124	ENSMUSG00000002064	9.30762	9.59986	Sdf2	0.292739	0.00600599
7.7432	7.83534	7.46507	7.55454	7.87138	7.98163	8.0741	8.02596	ENSMUSG00000002083	7.64954	7.98827	Bbc3	0.333372	0.0877024
11.1873	11.0889	11.4063	11.4054	11.4705	11.4928	11.8057	11.8525	ENSMUSG00000002204	11.272	11.6554	Napsa	0.387641	0.0285637
7.7373	7.50734	7.59883	7.49411	7.9076	8.14811	8.0741	8.0017	ENSMUSG00000002279	7.5844	8.03288	Lmf1	0.447954	0.00612721
8.30613	8.14741	8.22335	8.06607	8.62897	8.46001	8.36407	8.5286	ENSMUSG00000002345	8.18574	8.49541	Borcs8	0.310424	0.0528982
7.26633	7.30152	7.2233	7.11723	7.70985	7.56849	7.48391	7.5701	ENSMUSG00000002804	7.22709	7.58309	Nudt14	0.358611	0.0546883
9.41516	9.35983	9.45271	9.31552	9.69261	9.6878	9.84791	9.44804	ENSMUSG00000002996	9.38581	9.66909	Hbp1	0.290338	0.0520497
8.04481	7.81068	7.87807	7.56926	8.524	9.2408	8.44365	8.04388	ENSMUSG00000003134	7.8257	8.56308	Tbc1d8	0.796622	0.0185461
9.26134	9.22637	9.356	9.31988	9.60709	10.3789	10.1257	9.71372	ENSMUSG00000003363	9.29089	9.95637	Pld3	0.699214	0.00162506
9.10525	8.78549	9.1662	9.21146	9.3981	9.4782	9.53825	9.57059	ENSMUSG00000003380	9.0671	9.49629	Rabac1	0.42196	0.00532641
6.69012	6.61118	5.37116	5.75525	7.71667	8.73138	6.82168	6.85994	ENSMUSG00000003420	6.10693	7.53242	Fcgrt	1.5554	0.0123483
8.07785	8.11757	8.57615	8.63706	8.6505	9.35711	9.38541	9.22	ENSMUSG00000003541	8.35216	9.15325	Ier3	0.809162	0.00225056
7.86719	7.84751	8.13801	8.08667	8.37243	8.68955	8.58707	8.4138	ENSMUSG00000003573	7.98485	8.51571	Homer3	0.533251	0.00138577
8.1639	7.39571	7.78206	8.10699	8.93416	8.41404	8.86173	8.68148	ENSMUSG00000003849	7.86217	8.72285	Nqo1	0.845491	0.000732785
10.1601	9.68047	10.0293	10.1782	10.4275	10.6024	10.6555	10.4956	ENSMUSG00000003865	10.012	10.5452	Gys1	0.522878	0.00115748
10.097	10.3438	9.93577	10.1005	10.297	10.6468	10.6044	10.7901	ENSMUSG00000003873	10.1193	10.5846	Bax	0.468782	0.00829781
4.8122	4.53946	3.47211	4.53414	5.79625	7.70454	5.90711	5.4386	ENSMUSG00000003882	4.33948	6.21163	Il7r	2.15061	0.00249133
10.2887	9.82599	9.86255	10.0411	10.7782	10.9663	10.6342	10.7296	ENSMUSG00000003955	10.0046	10.7771	Fam162a	0.765634	4.33e-07
4.94093	4.34711	3.47211	3.41127	5.91962	5.66362	5.56145	5.57637	ENSMUSG00000004105	4.04285	5.68026	Angptl2	1.54445	0.0025346
9.83382	9.70074	9.68988	9.79561	9.99573	10.1029	9.97036	10.1067	ENSMUSG00000004285	9.75501	10.0439	Atp6v1f	0.288079	0.00397282
12.1118	11.9752	11.6323	11.8924	12.4293	12.9624	12.2474	12.0098	ENSMUSG00000004609	11.9029	12.4122	Cd33	0.543263	0.0550969
10.6355	10.4956	10.366	10.4428	10.8381	10.8356	10.7149	10.6978	ENSMUSG00000004665	10.485	10.7716	Cnn2	0.284387	0.012785
9.39657	9.27224	8.65053	8.85093	10.0788	11.0506	10.0871	9.68545	ENSMUSG00000004730	9.04257	10.2255	Adgre1	1.24718	0.000492532
7.19066	7.39571	6.74173	7.03479	7.33749	8.57725	7.65558	7.5865	ENSMUSG00000004952	7.09072	7.78921	Rasa4	0.765238	0.0677043
10.0514	10.2745	9.86724	9.99411	10.3396	11.0588	10.2369	10.4141	ENSMUSG00000005054	10.0468	10.5124	Cstb	0.496404	0.0717759
9.34902	9.50714	9.07731	9.62472	10.1321	11.1323	10.7183	10.8294	ENSMUSG00000005413	9.38955	10.703	Hmox1	1.34358	1.92e-08
9.23437	9.21466	9.50176	9.44286	9.62895	9.65261	9.83399	9.51812	ENSMUSG00000006127	9.34842	9.65842	Inpp5k	0.310422	0.0528487
7.79522	7.50734	7.73498	7.74159	8.07088	7.94977	8.11049	8.30402	ENSMUSG00000006360	7.69478	8.10879	Crip1	0.416594	0.0214689
6.46598	5.78623	6.3357	6.42327	6.98878	6.5677	6.89504	6.79084	ENSMUSG00000006395	6.25279	6.81059	Hyi	0.548195	0.077439
11.1639	10.8043	11.0535	11.0743	11.7453	11.6985	11.6941	11.6765	ENSMUSG00000006494	11.024	11.7036	Pdk1	0.673884	1.17e-11
6.13024	5.31122	4.96769	5.3058	6.79615	6.72656	6.33383	5.60884	ENSMUSG00000006587	5.42874	6.36635	Snai3	0.95185	0.067768
4.67085	4.27683	3.18232	2.54087	4.84706	5.81277	5.43596	4.69972	ENSMUSG00000006800	3.66772	5.19888	Sulf2	1.42166	0.0652755
8.78054	8.70415	8.87189	8.68515	9.141	9.12574	9.24514	8.90064	ENSMUSG00000006920	8.76043	9.10313	Ezh1	0.347815	0.0172168
6.36251	5.95325	6.05813	6.3905	6.84677	6.51642	6.82168	6.54447	ENSMUSG00000007837	6.19109	6.68234	Prrg2	0.492853	0.0951444
12.1674	12.1882	11.9776	12.1312	12.6451	13.4121	12.6714	12.6657	ENSMUSG00000007891	12.1161	12.8486	Ctsd	0.769972	0.000595451
10.1885	10.2217	10.1926	10.2219	10.3896	10.6044	10.4106	10.6411	ENSMUSG00000008036	10.2062	10.5114	Ap2s1	0.309182	0.00516543
7.64582	7.62515	7.36259	7.50946	7.94874	8.2872	7.90682	7.94559	ENSMUSG00000008384	7.53576	8.02208	Sertad1	0.490269	0.01079
9.94289	9.94264	10.0881	9.99683	10.2331	10.2977	10.3662	10.1597	ENSMUSG00000009291	9.99261	10.2642	Pttg1ip	0.273226	0.0092284
9.28376	9.08957	9.18635	9.07631	9.57555	9.65459	9.53825	9.20945	ENSMUSG00000009569	9.159	9.49446	Mkl2	0.343021	0.0441049
11.1378	11.1392	11.2397	11.394	11.3196	11.6768	11.5558	11.58	ENSMUSG00000009687	11.2277	11.533	Fxyd5	0.307339	0.0347657
8.63589	8.484	8.40192	8.53203	8.94291	9.33754	8.66604	8.92664	ENSMUSG00000010609	8.51346	8.96828	Psen2	0.472339	0.0283303
10.8475	10.8847	10.8881	10.8873	11.1517	11.1008	11.0871	11.3118	ENSMUSG00000014313	10.8769	11.1629	Cox6c	0.288705	0.00184125
6.5758	6.20105	5.01351	5.23372	7.05487	8.42799	6.31613	5.97554	ENSMUSG00000014361	5.75602	6.94363	Mertk	1.38849	0.0863729
9.46775	9.19098	9.07191	9.10437	9.73017	10.0179	9.55909	9.35297	ENSMUSG00000014470	9.20875	9.66502	Rnf166	0.468312	0.0424968
7.31465	7.24742	7.28998	7.37351	7.88961	7.65007	7.94186	7.75559	ENSMUSG00000014554	7.30639	7.80928	Dguok	0.511039	0.00217522
8.96342	8.13257	9.12505	9.01312	9.36809	9.56278	9.95757	9.38145	ENSMUSG00000014599	8.80854	9.56747	Csf1	0.732285	0.0169159
8.18138	8.07679	8.37145	8.28249	8.61077	8.47351	8.84022	8.54127	ENSMUSG00000014905	8.22803	8.61644	Dnajb9	0.393828	0.0245226
8.98846	8.72079	9.03628	8.92145	9.27411	9.06458	9.3467	9.264	ENSMUSG00000015189	8.91675	9.23735	Casd1	0.320598	0.0396986
11.6051	11.5013	11.6148	11.7209	11.9283	12.0641	12.0812	12.145	ENSMUSG00000015837	11.6105	12.0546	Sqstm1	0.444203	1.28e-06
11.9299	11.4484	11.9984	11.8795	12.5517	11.9889	12.4696	12.3606	ENSMUSG00000015889	11.814	12.3427	Lta4h	0.528977	0.0126575
10.3652	10.4985	10.4062	10.4368	10.6006	10.6831	10.5553	10.95	ENSMUSG00000016252	10.4267	10.6973	Atp5e	0.278002	0.0655145
10.1874	10.1559	10.0293	10.1515	10.4171	10.419	10.2832	10.4912	ENSMUSG00000016308	10.131	10.4026	Ube2a	0.27174	0.00831275
9.02038	8.87443	9.00544	8.98595	9.46849	9.48932	9.42722	9.43225	ENSMUSG00000016427	8.97155	9.45432	Ndufa1	0.482262	1e-07
8.88291	8.78865	8.9268	8.92145	9.20788	9.34	9.10273	9.02619	ENSMUSG00000016495	8.87995	9.1692	Plgrkt	0.293366	0.0401922
8.08251	8.00252	7.58372	7.74159	8.68916	9.74276	8.26146	8.19593	ENSMUSG00000016496	7.85259	8.72233	Cd274	1.0045	0.027052
6.01797	5.95325	5.79505	6.40698	6.66123	7.89728	6.83417	6.77662	ENSMUSG00000017009	6.04331	7.04232	Sdc4	1.08596	0.0121828
10.2947	10.12	10.3039	10.1306	10.6371	10.5544	10.6235	10.3386	ENSMUSG00000017119	10.2123	10.5384	Nbr1	0.328771	0.0125034
9.27157	8.56732	8.35375	8.41061	9.99993	10.4144	9.16831	8.86747	ENSMUSG00000017390	8.65081	9.61252	Aldoc	1.04453	0.023683
10.0773	9.92695	9.89504	9.86883	10.3949	10.4637	10.1744	10.2188	ENSMUSG00000018042	9.94204	10.313	Cyb5r3	0.373313	0.00356283
4.71952	5.4771	4.4056	5.11836	6.25563	6.8282	6.16614	6.14015	ENSMUSG00000018102	4.93014	6.34753	Hist1h2bc	1.41753	0.000257519
11.1272	11.1491	11.129	11.2202	11.3816	11.7778	11.4548	11.5289	ENSMUSG00000018567	11.1564	11.5357	Gabarap	0.386698	0.0025139
10.7817	10.2111	11.461	11.2604	11.7594	12.6068	12.9102	12.3498	ENSMUSG00000018927	10.9285	12.4066	Ccl6	1.4614	2.05e-05
7.53461	7.22893	7.2233	7.12721	8.08677	8.10826	7.81529	7.3476	ENSMUSG00000018931	7.27851	7.83948	Natd1	0.585616	0.0412798
9.43533	9.21466	8.96228	9.09677	9.86522	10.1387	9.49171	9.45699	ENSMUSG00000019055	9.17726	9.73814	Plod1	0.578258	0.0186886
8.22838	8.13753	8.18382	8.31778	8.61808	9.32518	8.70055	8.57865	ENSMUSG00000019088	8.21688	8.80561	Dnase1l1	0.622197	0.012133
12.3264	11.9728	12.4945	12.5885	12.6511	12.7064	13.2083	13.0864	ENSMUSG00000019122	12.3455	12.9131	Ccl9	0.569039	0.0138903
8.8695	8.87443	8.91176	9.02918	9.2103	9.11716	9.24981	9.45699	ENSMUSG00000019158	8.92122	9.25857	Tmem160	0.342008	0.0160022
10.0105	9.81052	10.3538	10.1256	10.524	10.6368	10.679	10.6489	ENSMUSG00000019916	10.0751	10.6222	P4ha1	0.535529	0.000472884
6.87335	6.53796	7.09065	6.6889	7.0222	7.53453	7.6626	7.25828	ENSMUSG00000019970	6.79772	7.3694	Sgk1	0.582342	0.0463899
7.34599	7.37904	7.1013	7.17611	8.0111	7.99418	7.8526	7.60272	ENSMUSG00000020034	7.25061	7.86515	Tcp11l2	0.621614	0.00109959
5.56445	4.47815	3.01221	2.95367	6.63266	7.29181	5.50007	4.50639	ENSMUSG00000020053	4.00212	5.98273	Igf1	1.96837	0.0522428
13.3108	13.0731	13.5181	13.4936	13.8119	13.4399	13.9584	13.9202	ENSMUSG00000020077	13.3489	13.7826	Srgn	0.436964	0.0290033
9.21541	8.95821	9.64874	9.36486	9.88352	9.68587	10.4303	10.2214	ENSMUSG00000020108	9.2968	10.0553	Ddit4	0.767031	0.00281308
7.35372	7.47632	7.62858	7.53217	7.85911	7.68145	7.99288	7.75559	ENSMUSG00000020137	7.4977	7.82226	Thap2	0.330746	0.0972257
9.50119	9.35344	9.66498	9.61056	9.91648	9.58162	9.98163	9.8942	ENSMUSG00000020225	9.53254	9.84348	Tmbim4	0.315177	0.0715207
8.55103	7.90688	8.09604	8.06607	8.91353	8.9597	8.52679	8.29407	ENSMUSG00000020263	8.155	8.67352	Appl2	0.524158	0.077439
11.7179	11.3866	11.5843	11.6761	12.0152	12.1088	12.2492	12.2225	ENSMUSG00000020277	11.5912	12.1489	Pfkl	0.55519	1.66e-06
11.9526	12.3357	11.6337	11.7081	12.3629	12.6644	12.5413	12.3338	ENSMUSG00000020326	11.9075	12.4756	Ccng1	0.547604	0.0123631
11.3982	11.1565	11.4506	11.4567	11.8009	11.5968	11.814	11.8363	ENSMUSG00000020376	11.3655	11.762	Rnf130	0.394761	0.00153478
4.33829	5.04137	3.71331	4.1977	5.54352	6.07152	4.93096	5.24554	ENSMUSG00000020377	4.32267	5.44789	Ltc4s	1.14168	0.050228
7.28261	7.68064	6.97962	6.98077	7.70985	7.87709	7.78344	7.60272	ENSMUSG00000020423	7.23091	7.74327	Btg2	0.488207	0.0813615
10.068	9.96935	9.91177	9.89973	10.5083	10.7677	10.5325	10.0881	ENSMUSG00000020432	9.96221	10.4742	Tcn2	0.53079	0.00427555
10.9707	10.6329	10.8897	10.8792	11.2223	10.9939	11.3758	11.0339	ENSMUSG00000020573	10.8431	11.1565	Pik3cg	0.316501	0.0636357
10.0785	10.2391	10.1211	10.2427	10.4265	10.5744	10.4033	10.3979	ENSMUSG00000020585	10.1704	10.4505	Laptm4a	0.280348	0.00829781
7.47207	7.42037	8.12242	8.41061	8.17361	8.6544	9.16831	9.00804	ENSMUSG00000020644	7.85637	8.75109	Id2	0.88395	0.0220708
5.20297	4.99835	4.5369	4.53414	6.25563	7.10771	5.40281	5.60884	ENSMUSG00000020654	4.81809	6.09375	Adcy3	1.43454	0.0125557
5.53755	5.12376	5.56824	5.53302	6.32868	5.99865	6.40253	6.0484	ENSMUSG00000020668	5.44064	6.19456	Kif3c	0.769411	0.013508
6.66549	6.58234	6.14303	6.5474	7.01115	6.92314	6.98739	6.96404	ENSMUSG00000020707	6.48456	6.97143	Rnf135	0.475786	0.0531739
5.93796	5.93054	6.01373	6.30514	6.32868	7.20809	7.1856	6.68819	ENSMUSG00000020865	6.04684	6.85264	Abcc3	0.85198	0.0125034
9.50119	9.11497	9.40838	9.40644	10.0069	9.94538	10.2	9.65466	ENSMUSG00000020883	9.35775	9.95174	Fbxl20	0.600851	0.000737144
8.981	9.51289	8.97102	9.08913	9.29705	10.4569	9.48381	9.66435	ENSMUSG00000021025	9.13851	9.72553	Nfkbia	0.642776	0.0837669
11.4958	11.162	11.4688	11.4676	12.0581	12.1733	12.1152	11.9603	ENSMUSG00000021069	11.3985	12.0767	Pygl	0.674215	1.45e-09
9.74109	9.85793	9.85942	9.87476	10.0399	10.2812	10.1283	10.1446	ENSMUSG00000021114	9.8333	10.1485	Atp6v1d	0.316998	0.00268735
8.94819	9.06892	8.9797	8.94985	9.35722	9.78309	9.9023	9.59512	ENSMUSG00000021185	8.98666	9.65943	Dglucy	0.687483	1.32e-05
11.817	11.9222	11.8882	11.8736	12.0565	12.3832	12.1311	12.1782	ENSMUSG00000021242	11.8753	12.1872	Npc2	0.316637	0.00477294
7.14685	6.91866	6.65766	6.71561	7.58121	7.80056	7.34245	7.07281	ENSMUSG00000021271	6.85969	7.44926	Zfp839	0.603723	0.0404129
8.80893	8.59286	9.05283	9.00773	9.22712	9.74832	9.44565	9.01412	ENSMUSG00000021365	8.86559	9.3588	Nedd9	0.508735	0.0463899
9.77315	9.43839	9.70392	9.93992	10.118	9.89273	10.1484	10.2513	ENSMUSG00000021458	9.71384	10.1026	2010111I01Rik	0.383866	0.0372556
11.8829	11.8628	11.9227	11.9704	12.0003	12.2629	12.1478	12.3954	ENSMUSG00000021486	11.9097	12.2016	Prelid1	0.298554	0.0238358
9.95945	9.94831	10.1093	9.9859	10.3735	10.565	10.3575	10.3602	ENSMUSG00000021591	10.0007	10.4141	Glrx	0.414882	4.08e-05
8.14175	8.02413	8.08535	8.11203	8.5201	8.33238	8.22399	8.38596	ENSMUSG00000021661	8.09081	8.36561	Ankra2	0.27869	0.0869211
9.95055	9.94122	9.77548	9.78146	10.2637	10.4883	10.1245	10.1053	ENSMUSG00000021665	9.86218	10.2454	Hexb	0.38892	0.00907637
7.86719	7.88933	7.85937	7.82368	8.1933	8.2872	8.31144	8.01388	ENSMUSG00000021767	7.85989	8.20146	Kat6b	0.347918	0.0294717
7.34599	7.57479	7.71432	7.66143	7.7701	8.0732	8.11562	7.83324	ENSMUSG00000021775	7.57413	7.94804	Nr1d2	0.378237	0.0812396
5.95839	6.04066	5.94445	6.05624	6.39822	6.42668	6.5154	6.45798	ENSMUSG00000021880	5.99994	6.44957	Rnase6	0.456031	0.0861363
8.00118	7.78559	7.96225	7.79891	8.29707	8.21933	8.16094	8.14147	ENSMUSG00000021916	7.88698	8.2047	Glt8d1	0.316629	0.0493847
11.0177	10.9928	10.9969	11.1318	11.2936	11.524	11.4456	11.5027	ENSMUSG00000021996	11.0348	11.4415	Esd	0.408206	1.14e-05
10.5523	9.95254	10.3063	10.2824	11.1567	10.8038	10.9345	10.8626	ENSMUSG00000022051	10.2734	10.9394	Bnip3l	0.657182	0.000162043
8.33375	8.17665	8.65053	8.68515	8.98589	9.07643	9.2798	9.23828	ENSMUSG00000022106	8.46152	9.1451	Rcbtb2	0.67502	0.000207381
13.0852	12.8307	13.0085	12.9439	13.7161	13.692	13.7021	13.547	ENSMUSG00000022108	12.9671	13.6643	Itm2b	0.695823	4.01e-16
8.99094	9.01598	9.01109	8.90704	9.21753	9.43742	9.27751	9.13334	ENSMUSG00000022280	8.98126	9.26645	Rnf19a	0.289064	0.0314338
8.61675	8.18147	8.49772	8.4309	9.05211	8.9565	9.10788	8.63887	ENSMUSG00000022389	8.43171	8.93884	Tef	0.510931	0.00883475
8.11471	8.22411	8.36705	8.22323	8.60711	8.61837	8.63068	8.61907	ENSMUSG00000022428	8.23227	8.61881	Cby1	0.386423	0.00236375
5.66727	5.16325	5.7416	6.05624	6.73027	5.9219	6.77061	7.06112	ENSMUSG00000022469	5.65709	6.62098	Rapgef3	1.00138	0.0147468
1.85679	3.27924	1.00699	0	4.98905	6.63336	3.14859	2.41834	ENSMUSG00000022512	1.53576	4.29734	Cldn1	3.51458	0.020345
8.63906	8.63209	8.57233	8.75441	9.044	9.07052	8.89489	8.95534	ENSMUSG00000022540	8.64947	8.99119	Rogdi	0.342069	0.00507396
6.52194	5.37988	6.24258	5.94777	6.80897	6.72656	7.13602	6.84638	ENSMUSG00000022582	6.02304	6.87948	Ly6g	0.813608	0.0240699
11.9058	12.1699	12.046	11.6876	12.1173	12.6988	12.3264	12.2613	ENSMUSG00000022584	11.9523	12.3509	Ly6c2	0.404248	0.0646535
12.8278	12.5107	13.0071	13.0499	13.0974	12.9949	13.4137	13.4497	ENSMUSG00000022587	12.8488	13.239	Ly6e	0.388417	0.0840966
6.36251	6.41247	6.71425	6.87811	7.03317	8.1704	7.7108	7.65809	ENSMUSG00000022636	6.59184	7.64312	Alcam	1.09796	0.000746346
7.58145	7.74061	7.76207	7.75453	8.35941	8.91089	8.4679	8.40458	ENSMUSG00000022639	7.70966	8.5357	Dubr	0.844536	5.97e-06
4.94093	5.12376	5.2615	5.59187	5.54352	5.59935	6.96485	6.1622	ENSMUSG00000022665	5.22951	6.06748	Ccdc80	0.960194	0.0861363
9.13247	8.98601	8.9208	8.91858	9.61442	10.0795	9.32031	9.01412	ENSMUSG00000022822	8.98946	9.50709	Abcc5	0.569743	0.0612434
8.27797	8.43644	8.46511	8.34797	8.74026	8.7463	8.5152	8.66227	ENSMUSG00000023020	8.38187	8.66601	Cox14	0.286371	0.0560555
7.96631	7.88343	8.08535	8.06607	8.44405	8.7537	8.51132	8.36234	ENSMUSG00000023022	8.00029	8.51785	Lima1	0.524371	0.00106729
10.2025	9.76151	10.0363	10.0788	10.5997	10.475	10.4946	10.4481	ENSMUSG00000023048	10.0198	10.5044	Prr13	0.477115	0.000391939
7.39925	6.61118	7.13278	6.93604	7.88356	7.71974	7.87695	7.63462	ENSMUSG00000023055	7.01981	7.77871	Calcoco1	0.737711	0.00245171
11.0502	11.294	10.6176	10.7655	11.3385	11.7954	11.712	11.6577	ENSMUSG00000023067	10.9318	11.6259	Cdkn1a	0.680463	0.00115748
12.1344	11.8925	12.0583	12.1622	12.5519	12.4462	12.5649	12.6872	ENSMUSG00000023175	12.0618	12.5626	Bsg	0.499557	1.4e-06
9.56084	9.58918	9.36927	9.59805	9.73857	10.1457	9.8859	9.64491	ENSMUSG00000023186	9.52933	9.85377	Vwa5a	0.334078	0.076801
13.4051	13.0813	13.2831	13.3596	13.6663	13.675	13.6738	13.8993	ENSMUSG00000023456	13.2823	13.7286	Tpi1	0.444559	0.000250896
8.64222	8.62504	8.64326	8.66474	8.92829	8.90758	8.82465	8.99888	ENSMUSG00000023572	8.64381	8.91485	Ccndbp1	0.272323	0.0215724
8.64852	8.31019	8.80181	8.48623	9.01662	9.01925	8.99283	8.97104	ENSMUSG00000023861	8.56169	8.99994	Mpc1	0.42796	0.00874367
9.49247	9.21701	9.42331	9.19019	9.73522	9.88264	9.77367	9.51598	ENSMUSG00000023951	9.33075	9.72688	Vegfa	0.396558	0.0126884
5.83128	5.8113	6.05813	6.21442	6.39822	6.51642	6.35131	6.73308	ENSMUSG00000023982	5.97878	6.49976	Guca1a	0.525562	0.0776438
8.28607	8.10241	8.10135	8.22323	8.5162	8.4418	8.49174	8.42296	ENSMUSG00000024018	8.17827	8.46818	Ccdc167	0.288408	0.0426433
10.089	10.0159	9.8981	9.89535	10.3095	10.3717	10.0688	10.3105	ENSMUSG00000024038	9.97459	10.2651	Ndufv3	0.292191	0.0301303
13.1543	12.8223	13.1363	13.2218	13.3373	13.2964	13.6137	13.4656	ENSMUSG00000024053	13.0837	13.4283	Emilin2	0.342096	0.0320853
6.65301	5.04137	5.47306	5.902	7.56618	7.56849	7.19531	6.97653	ENSMUSG00000024186	5.76736	7.32663	Rgs11	1.46619	0.000585856
8.51011	8.20532	8.46511	8.5507	8.76021	8.86037	8.84331	8.65839	ENSMUSG00000024201	8.43281	8.78057	Kdm4b	0.344511	0.0306349
7.78382	7.42037	7.49768	7.70207	7.92538	8.31247	8.00398	7.77002	ENSMUSG00000024299	7.60098	8.00296	Adamts10	0.408319	0.0914038
10.6607	10.3819	10.7118	10.6943	10.9674	10.7567	11.2849	11.2241	ENSMUSG00000024339	10.6122	11.0583	Tap2	0.455591	0.0157716
8.95074	8.79809	9.05283	8.92718	9.25081	9.23023	9.23811	9.11084	ENSMUSG00000024410	8.93221	9.2075	Rmc1	0.274654	0.0320767
9.26339	9.23334	9.48763	9.54505	9.75192	9.62261	9.91411	9.75602	ENSMUSG00000024646	9.38235	9.76117	Cyb5a	0.377541	0.0123483
13.3394	13.4988	13.1903	13.4808	13.5691	14.3115	13.7993	14.0291	ENSMUSG00000024661	13.3773	13.9272	Fth1	0.570977	0.00645537
11.6465	11.5304	11.5093	11.4929	11.8869	12.0367	11.7466	11.8325	ENSMUSG00000024725	11.5448	11.8757	Ostf1	0.333312	0.00190599
10.3255	10.4211	10.1368	10.2196	10.7461	11.5454	10.4848	10.4615	ENSMUSG00000024781	10.2758	10.8095	Lipa	0.602602	0.0726035
9.07049	9.07928	8.89961	8.95826	9.34846	9.56909	9.44972	9.18811	ENSMUSG00000024818	9.00191	9.38884	Slc25a45	0.391813	0.00735889
5.80896	5.44542	5.62837	5.62042	6.51238	5.94794	6.20512	6.2264	ENSMUSG00000024883	5.62579	6.22296	Rin1	0.615857	0.0549857
6.23439	5.83595	6.65766	6.45532	6.88361	6.771	7.05297	6.71827	ENSMUSG00000024887	6.29583	6.85646	Asah2	0.543854	0.0910129
8.8033	8.84438	9.22337	9.12444	9.16613	9.61247	9.45781	9.47692	ENSMUSG00000024899	8.99887	9.42833	Papss2	0.428207	0.0323984
9.85848	9.81052	9.79856	9.80186	10.323	10.8512	10.5449	10.1909	ENSMUSG00000024900	9.81735	10.4775	Cpt1a	0.682407	0.00012364
9.35674	9.11245	9.24274	9.25763	9.68567	9.45569	9.76064	9.53934	ENSMUSG00000024921	9.24239	9.61033	Smarca2	0.371197	0.00707402
11.4401	11.3934	11.5222	11.4567	11.8884	12.0745	11.8761	11.981	ENSMUSG00000024953	11.4531	11.955	Prdx5	0.503375	2.88e-10
9.54574	9.76793	9.86255	9.70854	9.86829	10.1818	10.2591	10.2003	ENSMUSG00000024975	9.72119	10.1274	Pdcd4	0.410106	0.00885625
6.23439	6.37932	6.65766	6.71561	6.95457	6.79988	7.1157	7.10732	ENSMUSG00000025035	6.49675	6.99437	Arl3	0.497858	0.0601557
7.88863	7.99159	7.78867	7.84802	8.13848	8.6385	8.18551	8.07908	ENSMUSG00000025171	7.87923	8.26039	Ubtd1	0.397356	0.0845395
8.41727	8.02949	8.40622	8.36494	8.67522	8.8535	8.89787	8.70421	ENSMUSG00000025212	8.30448	8.7827	Sfxn3	0.473796	0.00372598
5.73986	5.31122	5.47306	5.85472	6.77016	6.07152	5.99872	6.34683	ENSMUSG00000025277	5.59471	6.29681	Abhd6	0.730652	0.0536946
10.6984	10.783	10.5068	10.6212	11.1089	11.6293	11.1701	11.1522	ENSMUSG00000025283	10.6523	11.2651	Sat1	0.625583	0.000207075
2.42493	0	3.71331	3.75814	4.79645	3.45127	6.56119	5.28628	ENSMUSG00000025431	2.4741	5.0238	Crisp1	2.5408	0.0347657
9.77603	9.01057	9.89351	10.0711	10.2695	10.6237	10.99	10.4671	ENSMUSG00000025473	9.6878	10.5876	Adam8	0.873592	0.00352224
7.72543	7.27472	7.80178	7.84802	8.08149	7.99418	8.27526	8.07328	ENSMUSG00000025494	7.66249	8.10605	Sigirr	0.432845	0.0556169
12.2644	12.2046	12.3282	12.302	12.5812	12.6848	12.564	12.6837	ENSMUSG00000025503	12.2748	12.6284	Taldo1	0.353914	4.74e-07
8.44286	8.24727	8.33583	8.39003	8.61808	8.89425	8.67648	8.71544	ENSMUSG00000025510	8.354	8.72606	Cd151	0.373272	0.00883475
10.6379	10.1838	10.4009	10.4528	10.8963	10.753	10.7688	10.7714	ENSMUSG00000025791	10.4188	10.7974	Pgm1	0.370661	0.0097367
8.12378	8.08709	7.56076	7.98606	8.45633	9.69934	8.46389	8.37656	ENSMUSG00000025854	7.93942	8.74903	Fam20c	0.913159	0.0322199
12.4246	11.8913	12.344	12.3526	12.8976	12.509	12.7425	12.6529	ENSMUSG00000025877	12.2531	12.7005	Hk3	0.439734	0.0190493
9.42069	9.40789	9.54725	9.54691	10.0386	10.3765	9.93311	9.58699	ENSMUSG00000026107	9.48069	9.98379	Nabp1	0.529543	0.0148037
4.8122	3.8626	4.59833	4.40882	5.66134	5.26841	5.56145	5.81778	ENSMUSG00000026304	4.42048	5.57724	Rab17	1.16315	0.00487267
8.69793	8.6215	8.47333	8.37335	9.17359	8.7793	8.81838	8.83695	ENSMUSG00000026357	8.54153	8.90205	Rgs18	0.364829	0.0572246
9.48192	9.42423	9.46925	9.50351	9.78637	9.73903	9.98443	9.98206	ENSMUSG00000026427	9.46973	9.87297	Eif2d	0.407895	0.000249444
8.39871	8.571	8.50174	8.18551	8.96885	9.28998	8.43138	9.00194	ENSMUSG00000026568	8.41424	8.92304	Mpc2	0.534107	0.0441599
7.96631	7.77288	7.78867	7.85405	8.33302	8.39996	8.19523	7.93921	ENSMUSG00000026571	7.84548	8.21686	Dcaf6	0.380621	0.0522428
7.7014	7.84751	7.87186	7.76735	8.09726	8.0732	8.13088	8.15803	ENSMUSG00000026698	7.79703	8.11484	Pigc	0.319217	0.0340768
7.85089	6.5529	5.991	6.3905	8.8089	9.63067	8.19523	7.65809	ENSMUSG00000026712	6.69632	8.57322	Mrc1	1.8862	0.0218469
10.3421	10.1424	10.2523	10.138	10.5279	10.5859	10.519	10.3216	ENSMUSG00000026727	10.2187	10.4886	Rsu1	0.270774	0.0331549
5.09644	5.16325	6.22321	6.17647	6.07632	7.64211	7.03144	6.59399	ENSMUSG00000026748	5.66484	6.83597	Plxdc2	1.20454	0.0333157
9.66392	9.56358	9.78211	9.86436	9.80569	10.6497	10.2216	10.1542	ENSMUSG00000026796	9.71849	10.2078	Fam129b	0.516542	0.0331549
5.48221	4.90824	4.8208	4.64945	6.21766	5.09282	6.74439	6.40347	ENSMUSG00000026817	4.96518	6.11458	Ak1	1.25487	0.0170115
11.2215	10.4444	10.6138	10.6867	11.9738	12.1479	11.5463	11.2468	ENSMUSG00000026879	10.7416	11.7287	Gsn	0.999019	0.000367547
6.54912	6.50759	5.56824	6.2514	7.19822	7.47309	6.78355	6.57767	ENSMUSG00000026932	6.21909	7.00813	Nacc2	0.787616	0.0565073
6.69012	6.5529	6.0361	6.05624	7.4886	8.44637	6.74439	6.4932	ENSMUSG00000026981	6.33384	7.29314	Il1rn	1.14793	0.0511301
8.18138	8.16211	8.29467	8.00783	8.65761	8.42335	8.52679	8.4366	ENSMUSG00000027088	8.1615	8.51109	Phospho2	0.351488	0.0260497
8.18138	8.24727	8.13283	8.2092	8.60343	8.57725	8.5685	8.4138	ENSMUSG00000027175	8.19267	8.54075	Tcp11l1	0.350907	0.00767878
10.5388	10.639	10.5267	10.5272	10.8009	10.9687	10.9367	10.7351	ENSMUSG00000027187	10.5579	10.8603	Cat	0.305007	0.00317066
7.14685	6.99725	7.07993	7.06626	7.60346	7.93682	7.44372	7.25828	ENSMUSG00000027309	7.07257	7.56057	4930402H24Rik	0.51086	0.0422024
6.5758	6.42877	7.04726	7.04536	6.94298	8.0732	7.84027	7.9708	ENSMUSG00000027333	6.7743	7.70681	Smox	0.974637	0.00747418
6.0752	5.68132	5.89635	5.75525	7.00001	5.9219	6.48404	6.62608	ENSMUSG00000027378	5.85203	6.50801	Nphp1	0.70867	0.0678611
12.1411	11.7215	11.7022	11.8788	12.5317	12.4775	12.2703	12.0672	ENSMUSG00000027435	11.8609	12.3367	Cd93	0.476267	0.0114461
11.4997	11.5995	11.4917	11.4528	11.7904	12.0726	11.7565	11.9192	ENSMUSG00000027447	11.5109	11.8847	Cst3	0.37806	0.000893969
9.39844	9.39964	9.24754	9.29574	9.65582	9.69358	9.66426	9.8059	ENSMUSG00000027472	9.33534	9.70489	Pdrg1	0.368784	0.000259911
10.4206	10.6036	10.5168	10.5654	10.7823	11.5901	11.008	10.9975	ENSMUSG00000027712	10.5266	11.0945	Anxa5	0.599342	0.00699591
8.981	8.80434	8.875	8.79254	9.26251	9.10564	9.11301	9.15824	ENSMUSG00000027809	8.86322	9.15985	Etfdh	0.296204	0.0163106
10.4242	10.347	10.5932	10.5197	10.7627	10.9169	10.7475	10.7479	ENSMUSG00000027907	10.471	10.7937	S100a11	0.321727	0.00332692
8.42829	8.01337	7.92677	8.02928	8.74026	8.53493	8.47589	8.36234	ENSMUSG00000027953	8.09943	8.52836	Slc50a1	0.422067	0.0533533
5.02078	5.62586	4.96769	4.85562	5.79625	6.16329	5.99872	5.47429	ENSMUSG00000027955	5.11749	5.85814	Fam198b	0.746787	0.0816671
8.55774	8.64958	8.44017	8.30024	8.88958	9.26948	8.83401	8.92342	ENSMUSG00000028057	8.48693	8.97912	Rit1	0.496811	0.00667822
11.0929	10.8011	11.1432	11.1037	11.4363	11.3173	11.5358	11.2488	ENSMUSG00000028064	11.0352	11.3845	Sema4a	0.347626	0.0163808
7.43612	7.2382	7.17372	7.14697	7.7503	7.76438	7.5307	7.51974	ENSMUSG00000028104	7.24875	7.64128	Polr3gl	0.392836	0.0532543
7.31465	7.15249	7.25226	7.59825	7.55099	7.93031	8.31144	8.03196	ENSMUSG00000028108	7.32941	7.95618	Ecm1	0.645449	0.0138903
10.8344	11.1873	11.3731	11.5196	11.3637	11.6152	11.795	11.8831	ENSMUSG00000028124	11.2286	11.6642	Gclm	0.427208	0.0842502
8.54429	8.92125	8.9208	8.66474	9.52009	9.74276	10.0988	9.33367	ENSMUSG00000028211	8.76277	9.67384	Trp53inp1	0.932916	1.92e-05
5.36472	3.95551	2.33309	2.76199	5.63278	6.99983	5.78377	4.9228	ENSMUSG00000028238	3.60383	5.83479	Atp6v0d2	1.99601	0.0427541
8.88291	8.75026	9.26895	9.14915	9.5298	9.20885	9.35539	9.39082	ENSMUSG00000028383	9.01282	9.37122	Hsdl2	0.349787	0.0955416
8.72798	8.57832	8.81804	8.7831	9.12826	8.99135	9.25911	8.87082	ENSMUSG00000028397	8.72686	9.06238	Kdm4c	0.341919	0.0412798
9.23856	9.26772	9.21114	9.20676	9.48855	9.68587	9.60354	9.46144	ENSMUSG00000028437	9.23104	9.55985	Ubap1	0.331594	0.00232659
7.04549	7.09239	6.92072	7.12721	7.7503	7.45505	7.56856	7.41343	ENSMUSG00000028458	7.04645	7.54683	Tesk1	0.50875	0.00822666
7.42148	7.29264	7.44013	7.56192	7.95452	7.72727	7.8709	7.99557	ENSMUSG00000028470	7.42904	7.88707	Hint2	0.461323	0.00707402
10.7351	10.6898	10.2725	10.3285	11.6271	12.6675	11.1528	11.1734	ENSMUSG00000028494	10.5065	11.6552	Plin2	1.27839	0.0169159
9.82689	8.51867	9.65778	9.60163	10.4285	9.83982	10.6979	10.488	ENSMUSG00000028527	9.40124	10.3636	Ak4	0.915851	0.011988
9.67938	9.61433	9.77215	9.74303	10.0998	9.97259	9.98863	10.059	ENSMUSG00000028567	9.70222	10.03	Txndc12	0.328254	0.000447008
10.2612	10.4444	10.5158	10.5899	10.4181	10.9869	11.1352	10.9547	ENSMUSG00000028599	10.4528	10.8737	Tnfrsf1b	0.440242	0.0499933
10.588	10.6161	10.636	10.6096	10.8667	11.0141	10.9374	10.9333	ENSMUSG00000028603	10.6124	10.9379	Scp2	0.326322	3.24e-06
10.5814	10.5318	10.5781	10.5953	10.9275	10.7732	10.8806	10.8068	ENSMUSG00000028618	10.5717	10.8471	Tmem59	0.277055	0.00047149
10.8058	10.6205	10.5375	10.5459	10.9023	11.3266	11.0156	10.9906	ENSMUSG00000028645	10.6274	11.0588	Slc2a1	0.436157	0.00458804
8.53412	8.21943	8.35375	8.33511	9.1257	9.02231	9.14093	8.67383	ENSMUSG00000028803	8.3606	8.99069	Nipal3	0.639033	0.000207075
8.39122	8.01337	8.13801	8.09178	8.53175	8.56889	8.5421	8.54547	ENSMUSG00000028969	8.15859	8.54705	Cdk5	0.380753	0.0147468
10.2846	10.3068	10.3604	10.4105	10.5317	10.4905	10.6035	10.9595	ENSMUSG00000028998	10.3406	10.6463	Tomm7	0.317422	0.0637647
9.49945	9.46826	9.3268	9.26894	9.72002	9.88264	9.67818	9.61524	ENSMUSG00000029030	9.39086	9.72402	Tprgl	0.333061	0.0123631
9.76012	9.45837	9.78211	9.73489	10.2079	9.76673	10.0528	9.95389	ENSMUSG00000029221	9.68387	9.99533	Slc30a9	0.315292	0.0877024
4.71952	2.95852	5.14283	4.75621	6.1983	5.72514	7.04225	6.28787	ENSMUSG00000029372	4.39427	6.31339	Ppbp	1.84732	0.00162506
8.91722	8.91259	9.24514	9.08913	9.51227	9.29253	9.59623	9.47692	ENSMUSG00000029385	9.04102	9.46949	Ccng2	0.428045	0.00516543
9.70075	9.79803	9.74185	9.73163	10.0386	10.5713	9.96184	9.91058	ENSMUSG00000029426	9.74306	10.1206	Scarb2	0.402837	0.0727802
12.2736	12.1891	12.009	12.0207	12.5471	12.7064	12.548	12.3854	ENSMUSG00000029455	12.1231	12.5467	Aldh2	0.423633	0.000726165
8.80047	8.57467	9.1172	9.03184	9.26483	9.39072	9.45781	9.30174	ENSMUSG00000029470	8.88105	9.35378	P2rx4	0.460942	0.0114461
6.84072	6.42877	6.90864	7.26015	7.32861	7.44594	7.45185	7.52826	ENSMUSG00000029490	6.85957	7.43866	Mfsd7a	0.554759	0.0416282
9.13022	9.16203	8.92979	8.98321	9.47252	9.91105	9.47386	9.27921	ENSMUSG00000029570	9.05131	9.53416	Lfng	0.498998	0.013332
7.59456	7.3874	7.19376	7.19521	7.80892	7.74223	7.8709	7.5701	ENSMUSG00000029627	7.34273	7.74804	Zkscan14	0.400931	0.066185
10.2612	10.1583	10.004	10.1144	10.7234	10.7732	10.7696	10.4803	ENSMUSG00000029763	10.1345	10.6866	Exoc4	0.554248	2.24e-06
8.26163	8.12258	8.77546	8.82969	8.8498	9.16235	9.59989	9.3838	ENSMUSG00000029925	8.49734	9.24896	Tbxas1	0.747122	0.00952484
9.59874	9.33194	9.33585	9.3858	9.89108	10.4456	9.82306	9.83193	ENSMUSG00000029994	9.41308	9.99791	Anxa4	0.605476	0.0040918
3.90536	3.95551	4.65724	4.99296	5.68935	4.89286	5.59118	5.32589	ENSMUSG00000030032	4.37777	5.37482	Wdr54	0.994324	0.067768
8.09178	7.79191	8.16364	8.12703	8.41918	8.34223	8.561	8.43207	ENSMUSG00000030035	8.04359	8.43862	Wbp1	0.39192	0.0203088
8.63589	8.49565	8.7621	8.74471	8.78638	9.08819	9.20724	8.94584	ENSMUSG00000030083	8.65959	9.00691	Abtb1	0.353032	0.0495634
9.57082	9.25178	9.4937	9.60163	9.9887	9.82057	10.0394	10.0678	ENSMUSG00000030094	9.47948	9.97912	Xpc	0.496951	0.000209779
10.5557	10.5801	10.6881	10.6264	10.7733	10.9623	11.1621	10.9444	ENSMUSG00000030095	10.6126	10.9606	Tmem43	0.35411	0.00544349
10.1744	9.71742	9.96812	9.93851	10.3308	10.3633	10.5015	10.2082	ENSMUSG00000030103	9.94961	10.351	Bhlhe40	0.396207	0.0126884
7.4067	7.17198	6.8718	6.94735	7.29254	8.2872	7.75088	7.77002	ENSMUSG00000030122	7.09946	7.77516	Ptms	0.704836	0.0314338
7.86178	7.90688	7.90263	8.21857	8.17361	9.09694	8.80892	8.80226	ENSMUSG00000030144	7.97246	8.72043	Clec4d	0.779574	0.00260724
6.18326	5.62586	6.38881	6.8422	7.14864	6.96199	7.22407	6.89986	ENSMUSG00000030157	6.26003	7.05864	Clec2d	0.748972	0.04138
10.0226	9.83976	10.1801	10.1256	10.5152	10.2036	10.5534	10.4967	ENSMUSG00000030161	10.042	10.4422	Gabarapl1	0.401745	0.00907637
12.2639	12.0353	12.0871	12.0324	12.7486	12.8371	12.5127	12.3683	ENSMUSG00000030168	12.1047	12.6167	Adipor2	0.520782	0.000585856
3.14829	3.76329	1.59427	0	5.03343	6.771	4.14725	3.27666	ENSMUSG00000030256	2.12646	4.80709	Bhlhe41	2.87461	0.034098
9.20903	8.6461	9.56851	9.51875	9.78637	10.5449	10.3467	9.98515	ENSMUSG00000030342	9.2356	10.1658	Cd9	0.918123	0.00184125
9.61008	9.24489	9.73844	9.52254	10.2151	10.1372	10.1584	10.1842	ENSMUSG00000030413	9.52899	10.1737	Pglyrp1	0.634757	2.02e-06
11.3842	10.9334	11.2842	11.2818	11.4378	11.7746	11.9295	11.4951	ENSMUSG00000030530	11.2209	11.6592	Furin	0.442865	0.0270002
10.9676	11.284	11.0238	11.0331	11.1611	11.9503	11.4863	11.4588	ENSMUSG00000030579	11.0771	11.5141	Tyrobp	0.460084	0.0503525
14.5652	14.3498	14.4444	14.4893	14.7621	14.8713	14.7444	14.8937	ENSMUSG00000030695	14.4622	14.8178	Aldoa	0.355027	4.83e-05
12.6408	12.1177	12.4897	12.4744	12.9834	12.6483	12.9983	12.8528	ENSMUSG00000030824	12.4307	12.8707	Nucb1	0.43445	0.0140399
8.01587	7.67382	7.5913	7.88379	8.46446	8.04934	8.29347	8.43207	ENSMUSG00000031155	7.79119	8.30983	Pim2	0.518847	0.0113404
9.61652	9.47023	9.52172	9.4627	10.0867	9.77584	9.70052	9.72117	ENSMUSG00000031176	9.51779	9.82107	Dynlt3	0.311149	0.0520583
10.715	10.8252	10.7299	10.691	10.9624	11.0064	10.9497	11.1286	ENSMUSG00000031231	10.7403	11.0118	Cox7b	0.27228	0.00312991
8.21995	7.78559	8.7074	8.59452	8.68569	8.80089	9.60354	9.30174	ENSMUSG00000031438	8.32687	9.09797	Rnf128	0.778802	0.0298664
10.019	10.0078	10.1738	10.0036	10.0907	10.4738	10.4354	10.3886	ENSMUSG00000031557	10.0511	10.3471	Plekha2	0.302062	0.0454159
10.2089	10.2287	10.3177	10.2913	10.5765	10.6207	10.5685	10.7072	ENSMUSG00000031622	10.2616	10.6182	Sin3b	0.357216	7.95e-06
10.3671	10.3609	10.1509	10.2161	10.6796	10.5921	10.5344	10.3697	ENSMUSG00000031703	10.2738	10.544	Itfg1	0.27167	0.050228
5.53755	4.70917	5.33552	5.37445	6.31076	6.42668	6.38565	6.24719	ENSMUSG00000031712	5.23917	6.34257	Il15	1.09	0.000234679
11.6275	11.5332	11.8824	11.9876	11.9261	12.0233	12.2132	12.4527	ENSMUSG00000031765	11.7577	12.1538	Mt1	0.398754	0.0624895
9.64986	9.24028	9.55696	9.40028	9.87135	9.87757	9.90822	10.1081	ENSMUSG00000031807	9.46184	9.94131	Pgls	0.474469	0.00141004
7.98634	7.58936	7.45681	7.68865	8.72681	9.6605	8.37693	8.20658	ENSMUSG00000031808	7.68029	8.74271	Slc27a1	1.1708	0.00315422
9.94161	10.0078	9.96375	10.0463	10.2018	10.4828	10.2416	10.2042	ENSMUSG00000031812	9.98988	10.2826	Map1lc3b	0.296947	0.0148037
9.46061	9.39343	9.33585	9.48422	9.77334	9.67811	9.64489	9.76145	ENSMUSG00000031839	9.41853	9.71445	Hsbp1	0.295625	0.00338893
6.80734	6.47658	6.20358	6.37382	6.95457	7.33191	6.90691	6.92587	ENSMUSG00000031875	6.46533	7.02982	Cmtm3	0.558888	0.0520583
7.7432	6.96409	7.74859	7.81753	8.42752	7.9562	8.4719	8.34316	ENSMUSG00000031877	7.56835	8.29969	Ces2g	0.709799	0.0135305
9.75721	9.94548	9.68281	9.81735	10.1257	10.7732	10.1371	10.1774	ENSMUSG00000031903	9.80071	10.3034	Pla2g15	0.526925	0.0172748
8.12829	7.68064	7.55303	7.56192	8.04402	8.22998	8.39811	8.04981	ENSMUSG00000031983	7.73097	8.18048	2310022B05Rik	0.436991	0.090452
9.97957	9.48003	9.60264	9.6578	10.281	10.1666	10.2108	10.1909	ENSMUSG00000031987	9.68001	10.2123	Egln1	0.520686	0.00047149
8.78626	8.83524	8.72815	8.73822	9.29021	9.73717	9.18303	9.04115	ENSMUSG00000032046	8.77197	9.31289	Abhd12	0.565324	0.00675104
8.90149	8.63911	8.82448	8.73169	9.10765	9.00071	9.11813	9.11084	ENSMUSG00000032114	8.77419	9.08433	Slc37a4	0.307927	0.0169159
11.6014	11.4984	11.79	11.9724	11.8664	12.6258	12.3333	12.4055	ENSMUSG00000032231	11.7156	12.3077	Anxa2	0.606183	0.00699591
5.45372	4.76157	4.59833	5.19628	6.32868	6.09502	5.99872	5.60884	ENSMUSG00000032261	5.00247	6.00782	Sh3bgrl2	1.00588	0.0118219
15.0082	14.8683	15.0442	15.1226	15.3228	15.5306	15.4305	15.5523	ENSMUSG00000032294	15.0108	15.4591	Pkm	0.448174	8.38e-06
6.28378	5.59731	5.62837	5.47167	7.21759	7.60168	6.54609	6.28787	ENSMUSG00000032311	5.74528	6.91331	Nrg4	1.237	0.00616158
8.83402	8.66341	8.73159	8.82356	9.07352	8.85005	9.18547	9.09373	ENSMUSG00000032431	8.76314	9.05069	Crtap	0.292039	0.0544929
12.4821	12.226	12.4473	12.4181	12.736	12.4442	12.751	12.8182	ENSMUSG00000032436	12.3934	12.6874	Cmtm7	0.297645	0.0441049
10.1334	9.67365	9.99835	9.89097	10.2879	10.3801	10.2741	10.0516	ENSMUSG00000032578	9.9241	10.2484	Cish	0.319635	0.0779095
7.78382	7.58936	7.72812	7.54712	7.99996	8.22998	7.95907	8.14701	ENSMUSG00000032583	7.6621	8.08401	Mon1a	0.422366	0.0130515
8.9609	8.47226	8.97392	9.13685	9.43579	9.25391	9.41481	9.2068	ENSMUSG00000032596	8.88598	9.32783	Uba7	0.425988	0.0487393
7.89394	8.00252	7.70038	7.76735	8.39812	8.48245	8.34237	8.17981	ENSMUSG00000032602	7.84105	8.35069	Slc25a20	0.51027	0.00138769
5.48221	5.23913	5.62837	5.19628	6.32868	5.99865	5.90711	5.81778	ENSMUSG00000032750	5.3865	6.01306	Gab3	0.643159	0.0683235
8.08715	8.21943	8.1788	7.88966	8.31066	8.63449	8.43548	8.53283	ENSMUSG00000032763	8.09376	8.47837	Ilvbl	0.384495	0.0287113
11.3001	11.2546	11.448	11.5092	11.5073	11.8123	11.7367	11.6367	ENSMUSG00000032786	11.378	11.6733	Alas1	0.296102	0.0299074
9.22387	9.28124	8.98833	9.08402	9.60526	9.95505	9.87838	9.83537	ENSMUSG00000032802	9.14436	9.81851	Srxn1	0.675406	3.8e-07
11.6367	11.3286	11.6396	11.7405	11.9749	11.9971	12.1437	12.2929	ENSMUSG00000033307	11.5864	12.1021	Mif	0.513578	0.000461223
9.88539	9.91977	9.58188	9.58905	10.1969	10.6298	10.1079	9.8024	ENSMUSG00000033400	9.74402	10.1842	Agl	0.462464	0.0795583
7.67079	7.50734	8.57615	8.45883	8.50442	8.7049	9.17324	8.97104	ENSMUSG00000033446	8.05328	8.8384	Lpar6	0.73541	0.0522428
9.21116	9.00786	9.08001	9.14915	9.48056	9.64666	9.55721	9.50523	ENSMUSG00000033467	9.11204	9.54742	Crlf2	0.4344	3.61e-05
9.10066	8.64261	9.5453	9.4939	9.67521	9.57536	10.1333	10.0112	ENSMUSG00000033880	9.19562	9.84878	Lgals3bp	0.629431	0.0372107
8.9609	8.54507	9.72473	9.49967	9.76678	9.45796	10.2945	10.1222	ENSMUSG00000034353	9.18259	9.91038	Ramp1	0.693328	0.0753502
2.83148	2.76673	3.59775	3.85742	3.31176	4.52884	5.85903	5.11595	ENSMUSG00000034457	3.26334	4.7039	Eda2r	1.74182	0.0475157
7.33822	6.83554	7.89653	8.06087	8.30161	8.0732	8.77369	8.61508	ENSMUSG00000034614	7.53279	8.4409	Pik3ip1	0.860625	0.0229233
9.12345	9.01328	9.09607	9.08402	9.47856	10.1804	9.89039	9.64686	ENSMUSG00000034652	9.0792	9.79906	Cd300a	0.744456	8.88e-05
7.82888	7.40398	7.95052	7.8298	8.53562	8.4869	8.65903	8.599	ENSMUSG00000034765	7.7533	8.57014	Dusp5	0.8073	7.4e-07
8.73392	8.7918	8.68987	8.68177	8.90161	9.2513	8.90677	8.93947	ENSMUSG00000034786	8.72434	8.99978	Gpsm3	0.281906	0.091417
6.67785	6.31063	6.48952	6.42327	7.45636	7.09612	7.07419	6.62608	ENSMUSG00000034858	6.47532	7.06319	Fam214a	0.617183	0.0429107
12.1778	12.1762	12.1766	12.2306	12.4972	12.4895	12.5819	12.8087	ENSMUSG00000034892	12.1903	12.5943	Rps29	0.409766	0.00013712
11.0183	9.89798	11.0019	11.0839	11.6167	11.0393	11.9689	12.0064	ENSMUSG00000035105	10.7505	11.6578	Egln3	0.883133	0.0182039
11.1534	12.209	10.7057	11.0891	12.6064	13.3121	12.1384	12.1311	ENSMUSG00000035202	11.2893	12.547	Lars2	1.22603	0.0530704
8.44286	8.47618	8.63229	8.54326	8.74694	8.76106	8.90084	8.86747	ENSMUSG00000035376	8.52365	8.81908	Hacd2	0.296998	0.0258217
7.80088	7.88343	7.82124	7.79266	8.25552	8.29736	7.95335	8.07908	ENSMUSG00000035521	7.82455	8.14633	Gnptg	0.328608	0.0650887
9.07751	8.73396	8.9057	8.6986	9.38745	9.20885	9.24046	9.28173	ENSMUSG00000035637	8.85394	9.27963	Grhpr	0.419438	0.00516379
6.25104	6.69441	6.45673	6.19557	6.60352	7.33191	7.32486	7.30858	ENSMUSG00000035678	6.39944	7.14222	Tnfsf9	0.766768	0.012531
9.94545	9.96795	10.0266	10.0344	10.1154	10.2888	10.2357	10.4901	ENSMUSG00000036199	9.9936	10.2825	Ndufa13	0.294801	0.0287113
8.94563	8.7405	8.90873	8.87185	9.36592	9.37641	9.08716	8.92986	ENSMUSG00000036257	8.86668	9.18984	Pnpla8	0.333907	0.0804659
13.629	13.5131	13.6447	13.6831	13.8588	14.0825	14.059	14.0433	ENSMUSG00000036427	13.6175	14.0109	Gpi1	0.394748	1.19e-05
9.61652	9.51289	9.64328	9.70522	9.915	10.0055	10.0595	9.9396	ENSMUSG00000036503	9.61948	9.9799	Rnf13	0.36042	0.000209779
8.44648	7.88933	7.96808	8.09178	8.68569	8.76838	8.49568	8.36709	ENSMUSG00000036620	8.09892	8.57921	Mgat4b	0.472357	0.0400138
9.99695	9.89212	9.75876	9.84029	10.2672	10.6507	10.2934	9.92999	ENSMUSG00000036833	9.87203	10.2853	Pnpla7	0.433329	0.0423533
6.54912	6.14298	7.00252	6.94735	7.53565	7.49974	7.90089	7.49389	ENSMUSG00000036944	6.66049	7.60754	Tmem71	0.926498	0.000999764
9.00082	8.71747	9.1432	9.25308	9.44814	9.54156	9.74254	9.48131	ENSMUSG00000036948	9.02864	9.55339	BC037034	0.51701	0.00384137
11.6922	11.254	11.4079	11.4353	11.8017	11.7143	11.8409	11.6746	ENSMUSG00000037012	11.4473	11.7579	Hk1	0.30329	0.042251
10.4765	10.0571	10.5148	10.4881	10.9523	10.475	10.8978	10.8448	ENSMUSG00000037058	10.3841	10.7925	Paip2	0.408635	0.0469683
9.50293	9.21231	9.14577	9.02385	10.0399	10.0692	9.91705	9.62718	ENSMUSG00000037235	9.22122	9.91333	Mxd4	0.691676	8.88e-05
12.5211	12.1696	12.6286	12.7308	13.0568	12.8652	13.0015	12.8883	ENSMUSG00000037266	12.5125	12.9529	Rsrp1	0.427818	0.0113068
9.96954	9.74371	10.0363	9.95541	10.1624	10.2696	10.4467	10.2856	ENSMUSG00000037295	9.92624	10.2911	Ldlrap1	0.36481	0.00548387
9.40403	9.47219	9.56851	9.49197	9.53753	9.77947	10.0039	9.9396	ENSMUSG00000037321	9.48418	9.81513	Tap1	0.341328	0.0423779
8.65165	8.68731	8.56849	8.59092	9.02214	9.28998	9.25911	9.00804	ENSMUSG00000037573	8.6246	9.14482	Tob1	0.526052	5.24e-05
7.17329	6.52286	7.29926	7.14697	7.60346	7.41827	7.94762	7.56183	ENSMUSG00000037606	7.03559	7.63279	Osbpl5	0.586155	0.048889
7.58145	7.62515	7.37141	7.21407	7.78964	8.23528	7.80898	7.69637	ENSMUSG00000037649	7.44802	7.88257	H2-DMa	0.441275	0.0849742
8.29011	8.34495	8.7074	8.50932	8.8805	8.76106	9.0448	8.7413	ENSMUSG00000037661	8.46294	8.85692	Gpr160	0.392707	0.0363564
7.54815	7.04031	7.27124	7.28711	8.0602	7.88385	7.81529	7.69637	ENSMUSG00000037818	7.2867	7.86393	Abhd18	0.573868	0.00564056
9.59548	8.04013	8.98833	8.89541	10.0748	10.1804	9.86627	9.28173	ENSMUSG00000037820	8.87984	9.85082	Tgm2	0.909923	0.0279887
9.89204	10.0213	10.0961	10.2416	10.1218	10.5125	10.4527	10.3874	ENSMUSG00000037824	10.0628	10.3686	Tspan14	0.308106	0.0763603
5.61678	5.34596	5.40593	5.78077	6.41509	5.9219	6.45198	6.2264	ENSMUSG00000037972	5.53736	6.25384	Snn	0.734633	0.0210886
5.83128	5.78623	5.82105	5.53302	6.60352	6.14089	6.54609	6.44004	ENSMUSG00000038055	5.74289	6.43263	Dexi	0.707801	0.0116269
7.63951	7.63923	7.63592	7.50181	8.04402	8.68181	8.27068	7.8739	ENSMUSG00000038058	7.60412	8.2176	Nod1	0.646964	0.010352
8.07785	7.63221	7.84043	7.85405	8.31066	8.22467	8.19523	8.14701	ENSMUSG00000038141	7.85113	8.21939	Tmem181a	0.360974	0.050228
8.77191	8.7008	8.99691	8.86292	9.0682	9.40489	9.20964	9.17461	ENSMUSG00000038301	8.83313	9.21433	Snx10	0.382809	0.0129337
8.80612	8.7008	8.84046	8.91571	9.02214	9.00381	9.36188	9.40245	ENSMUSG00000038412	8.81577	9.19757	Higd1a	0.392525	0.0287192
4.45786	4.65479	3.18232	3.65152	5.68935	6.14089	5.06415	4.01877	ENSMUSG00000038456	3.98662	5.22829	Dennd2a	1.36848	0.0869514
4.27457	3.41631	3.18232	2.27963	5.4808	5.56611	4.67735	4.36142	ENSMUSG00000038508	3.28821	5.02142	Gdf15	1.73665	0.0163808
10.3842	10.065	10.3966	10.2633	10.7209	10.7714	10.6315	10.4014	ENSMUSG00000038623	10.2773	10.6313	Tm6sf1	0.355062	0.0287113
9.58238	9.43234	9.5492	9.54877	9.69434	10.0498	9.87082	9.81463	ENSMUSG00000038712	9.52817	9.85739	Mindy1	0.33355	0.0125556
6.81855	6.6534	6.42317	6.64789	7.14864	7.60986	7.28901	6.8327	ENSMUSG00000038807	6.63575	7.22005	Rap1gap2	0.60729	0.0370981
8.8695	8.80746	8.752	8.92432	9.10765	9.30517	9.25911	9.09373	ENSMUSG00000038855	8.83832	9.19142	Itpkb	0.354691	0.00435156
7.54815	6.25688	7.56846	7.90715	8.11802	8.90426	9.05551	8.599	ENSMUSG00000039062	7.32016	8.6692	Anpep	1.27847	0.00227659
6.85168	6.27502	6.834	7.00262	7.12832	7.312	7.45185	7.30858	ENSMUSG00000039382	6.74083	7.30019	Wdr45	0.542744	0.0462278
7.98634	7.94137	7.37141	7.66829	8.33746	8.55625	8.17573	8.17439	ENSMUSG00000039450	7.74185	8.31096	Dcxr	0.55755	0.0185461
7.27449	7.29264	7.28998	7.21407	7.58866	7.90394	7.51527	7.66582	ENSMUSG00000039461	7.26779	7.66842	Tcta	0.408196	0.0371429
7.96126	7.69418	7.72812	7.88966	8.38533	8.87062	8.67648	8.46792	ENSMUSG00000039616	7.81831	8.60009	Mocos	0.79113	6.39e-06
9.28578	9.33627	9.14577	9.00773	9.74526	9.7409	9.51517	9.22262	ENSMUSG00000039770	9.19389	9.55599	Ypel5	0.372286	0.0793628
8.06848	7.15249	7.81478	7.53967	8.28794	8.23528	8.16589	8.10778	ENSMUSG00000039787	7.64386	8.19922	Cercam	0.518965	0.0681613
8.16829	8.34495	8.03626	7.98056	8.51229	8.84313	8.60175	8.27396	ENSMUSG00000039853	8.13251	8.55778	Trim14	0.433548	0.0492615
11.0813	10.5801	10.8912	10.8895	11.5181	11.3549	11.2434	10.8593	ENSMUSG00000040061	10.8605	11.2439	Plcb2	0.392246	0.0996978
8.8505	8.63209	9.14062	8.92718	9.60893	9.47373	9.68509	9.46144	ENSMUSG00000040128	8.8876	9.5573	Pnrc1	0.663421	1.35e-05
6.29987	5.44542	5.79505	5.80584	7.30165	6.6651	6.74439	6.1622	ENSMUSG00000040557	5.83655	6.71833	Mettl27	0.916563	0.0285637
11.1965	11.2075	11.1795	11.294	11.7668	11.892	11.8336	11.7924	ENSMUSG00000040713	11.2194	11.8212	Creg1	0.601998	1.83e-21
5.02078	4.20296	4.59833	4.53414	5.84687	5.09282	5.40281	5.28628	ENSMUSG00000040714	4.58905	5.40719	Klc3	0.840659	0.0807195
12.4012	12.0737	12.4006	12.368	12.7202	12.4448	12.7065	12.5578	ENSMUSG00000040747	12.3109	12.6073	Cd53	0.294645	0.0520475
9.08682	8.94977	9.03351	9.01849	9.4965	9.46022	9.30693	9.3067	ENSMUSG00000040774	9.02215	9.39259	Cept1	0.372475	0.000917286
9.05398	9.05061	9.04182	8.96384	9.26017	9.49154	9.33137	9.23308	ENSMUSG00000040813	9.02756	9.32904	Tex264	0.304486	0.0138903
9.03488	9.3167	8.98258	9.02652	9.21993	9.27206	9.72084	9.65077	ENSMUSG00000040918	9.09017	9.4659	Slc19a2	0.387287	0.0818982
9.40589	9.09723	9.15091	9.20441	9.67521	9.9193	9.87536	9.54983	ENSMUSG00000040997	9.21461	9.75492	Abhd4	0.543334	0.00032765
9.34321	9.11497	9.19631	9.24622	9.66994	9.40489	9.70052	9.80765	ENSMUSG00000041126	9.22518	9.64575	H2afv	0.42606	0.00341848
9.0845	8.91259	9.15091	9.11193	9.26251	9.34736	9.73589	9.50739	ENSMUSG00000041187	9.06498	9.46329	Prkd2	0.407971	0.0203088
6.31579	6.06172	6.44005	6.28745	7.19822	6.6009	7.25226	6.73308	ENSMUSG00000041298	6.27625	6.94612	Katnal1	0.701448	0.0178748
6.94674	7.70091	5.82105	5.902	7.68919	8.57725	7.87695	7.89381	ENSMUSG00000041801	6.59267	8.0093	Phlda3	1.25147	0.0256568
9.15255	9.24719	9.28305	9.30456	9.60526	9.41892	9.7141	9.75964	ENSMUSG00000041881	9.24684	9.62448	Ndufa7	0.383661	0.00372598
8.8695	8.6461	8.62862	8.71854	9.04941	9.39309	8.97603	8.92986	ENSMUSG00000041895	8.71569	9.0871	Wipi1	0.379616	0.0448877
7.62681	7.21019	7.12237	7.16646	8.09726	7.89058	7.7705	7.40421	ENSMUSG00000041954	7.28146	7.79064	Tnfrsf18	0.517469	0.0718149
7.92021	7.61094	7.92677	7.85405	8.38533	8.39996	8.20488	7.88057	ENSMUSG00000042046	7.82799	8.21768	Dstyk	0.400407	0.0814323
9.63408	9.20524	9.80834	9.56171	10.1206	10.0883	10.019	9.84563	ENSMUSG00000042082	9.55234	10.0184	Arsb	0.454405	0.0161095
9.42986	8.50721	9.21849	9.06597	9.93561	9.69934	10.0299	9.6759	ENSMUSG00000042207	9.05538	9.83519	Kdm5b	0.750526	0.00242971
11.5548	11.3357	11.7118	11.6047	11.7696	11.7359	12.0286	11.8457	ENSMUSG00000042524	11.5517	11.845	Sun2	0.291591	0.0601557
3.62785	3.95551	2.33309	2.27963	4.98905	5.75495	3.88448	3.81113	ENSMUSG00000042607	3.04902	4.6099	Asb4	1.70386	0.077439
8.51701	8.18627	8.54918	8.47455	8.85908	8.9565	8.91267	8.71544	ENSMUSG00000042628	8.43176	8.86092	Zfyve1	0.426056	0.00650084
7.50715	7.31034	7.49768	7.56192	8.43581	8.37619	8.14097	7.97703	ENSMUSG00000042675	7.46927	8.2325	Ypel3	0.775261	1.2e-05
8.78626	8.58561	8.875	8.86292	9.04671	8.97561	9.38116	9.12494	ENSMUSG00000043008	8.77745	9.1321	Klhl6	0.359958	0.0444153
9.63408	9.19575	9.51775	9.55802	10.239	10.0437	9.90674	9.86592	ENSMUSG00000043157	9.4764	10.0139	Arl11	0.536087	0.00143332
7.87258	7.73407	7.99117	7.75453	8.38533	8.12548	8.27984	7.9708	ENSMUSG00000043257	7.83809	8.19036	Pigv	0.360107	0.0700226
6.71433	6.72112	6.8718	6.81776	7.1587	7.35155	7.35116	7.38558	ENSMUSG00000043421	6.78125	7.31175	Hilpda	0.535952	0.00458804
5.99838	5.70827	5.71412	5.902	6.60352	6.46324	6.75756	6.54447	ENSMUSG00000043993	5.83069	6.5922	2900052L18Rik	0.769784	0.00184125
8.79764	8.67028	8.5217	8.5507	9.03584	8.78654	8.93603	8.97104	ENSMUSG00000044030	8.63508	8.93236	Irf2bp1	0.296072	0.0568243
8.01099	7.95268	7.90263	8.00242	8.38961	8.62242	8.23345	8.35757	ENSMUSG00000044080	7.96718	8.40076	S100a1	0.439633	0.00578023
4.27457	3.8626	4.4056	5.03598	4.15925	6.53372	5.73131	5.70211	ENSMUSG00000044162	4.39469	5.5316	Tnip3	1.33342	0.0714541
6.65301	5.31122	5.96791	6.11761	7.37246	6.75634	7.23353	6.91293	ENSMUSG00000044303	6.01244	7.06881	Cdkn2a	1.00892	0.0106842
10.5456	10.065	10.6623	10.6448	10.8318	10.6694	11.1621	10.965	ENSMUSG00000044456	10.4794	10.9071	Rin3	0.420115	0.0715084
9.79885	9.14733	9.87191	9.87476	10.2787	9.84156	10.5953	10.3093	ENSMUSG00000045594	9.67321	10.2562	Glb1	0.57855	0.0427541
9.98829	9.95395	10.0224	9.98864	10.343	10.5027	10.4313	10.1882	ENSMUSG00000045679	9.98831	10.3663	Pqlc3	0.382908	0.000477604
6.45165	6.08246	6.42317	6.56219	7.44819	8.46903	7.87695	7.74101	ENSMUSG00000045763	6.37987	7.88379	Basp1	1.55306	6.09e-08
8.30214	8.38308	8.13801	7.91293	8.65761	9.2408	8.76067	8.4138	ENSMUSG00000045980	8.18404	8.76822	Tmem104	0.606566	0.0260418
8.51357	8.59647	8.42753	8.49011	8.7064	8.97244	8.64492	8.88083	ENSMUSG00000046229	8.50692	8.80115	Scand1	0.298074	0.0646535
7.15572	6.93015	6.97962	6.76759	7.37246	7.39005	7.39397	7.37618	ENSMUSG00000046731	6.95827	7.38317	Kctd11	0.419323	0.0390338
8.6006	8.79495	8.28068	8.47846	8.81527	9.39072	8.87388	8.82663	ENSMUSG00000046794	8.53867	8.97662	Ppp1r3b	0.447101	0.084876
8.19435	8.19106	7.99117	8.09178	8.43167	8.52632	8.3939	8.29407	ENSMUSG00000047123	8.11709	8.41149	Ticam1	0.294192	0.0608609
5.78629	4.59828	5.991	6.09744	6.38114	6.16329	6.84655	7.04934	ENSMUSG00000047264	5.61825	6.61008	Zfp358	0.942106	0.0645627
8.49621	8.37049	8.38894	8.49011	8.67171	8.68955	8.87085	8.84379	ENSMUSG00000047423	8.43644	8.76897	AI837181	0.33459	0.0126884
7.97636	7.90105	7.85309	7.91293	8.14355	8.36173	8.19038	8.06745	ENSMUSG00000047557	7.91086	8.19078	Lxn	0.283065	0.0957011
10.1142	9.75506	9.83251	10.0853	10.7217	10.8136	10.3769	10.3265	ENSMUSG00000047592	9.94676	10.5597	Nxpe5	0.620153	0.00087471
7.21633	7.50734	7.66492	7.91869	7.72346	8.28209	8.30248	8.31883	ENSMUSG00000047843	7.57682	8.15671	Bri3	0.580905	0.0421716
5.69188	5.41302	6.31755	6.32262	6.49661	6.5677	7.19531	6.92587	ENSMUSG00000048200	5.93627	6.79637	Cracr2b	0.847934	0.0320853
8.36468	8.17665	8.5608	8.35223	8.81844	8.7049	8.93892	8.4366	ENSMUSG00000048249	8.36359	8.72472	Crebrf	0.368675	0.0838623
5.76326	5.9756	5.37116	5.34053	6.25563	6.5677	6.95345	6.59399	ENSMUSG00000048458	5.61264	6.59269	Inka2	0.989453	0.00232097
8.04481	7.80445	7.97389	7.8298	8.26485	8.10826	8.4719	8.26889	ENSMUSG00000048707	7.91324	8.27847	Tprn	0.369461	0.0397189
5.13283	4.1251	4.1831	4.90287	6.23677	5.75495	5.83438	5.32589	ENSMUSG00000048965	4.58597	5.788	Mrgpre	1.19991	0.0115542
5.0591	5.73473	4.71385	4.03757	7.12832	8.34713	6.14624	6.2264	ENSMUSG00000049130	4.88631	6.96202	C5ar1	2.27624	0.000737948
9.2878	9.17416	9.3268	9.19019	9.67521	9.6878	9.66775	9.75964	ENSMUSG00000049686	9.24474	9.6976	Orai1	0.452212	4.99e-07
7.29069	6.06172	4.59833	5.80584	8.64693	9.90109	8.27526	8.38596	ENSMUSG00000049723	5.93914	8.80231	Mmp12	2.73564	0.00125094
10.1413	10.1362	10.3381	10.2519	10.4023	10.4839	10.6208	10.4693	ENSMUSG00000049744	10.2169	10.4941	Arhgap15	0.277681	0.0162063
8.01587	8.18627	7.82766	7.91869	8.48458	8.32743	8.20968	8.21188	ENSMUSG00000049755	7.98712	8.30839	Zfp672	0.320476	0.0978942
13.373	13.5418	13.5897	13.5474	13.5996	13.9607	13.7248	13.8719	ENSMUSG00000049775	13.513	13.7893	Tmsb4x	0.28052	0.0449116
7.62042	7.27472	8.05828	8.02395	8.55096	8.10826	8.76394	8.65839	ENSMUSG00000050138	7.74434	8.52039	Kcnk12	0.76595	0.00767604
7.4067	7.50734	7.6212	7.56926	7.80892	8.03727	7.90682	7.8401	ENSMUSG00000050188	7.52612	7.89828	Lsm10	0.375075	0.0284378
11.243	11.4373	10.8641	11.1043	11.5118	12.7209	11.6338	11.5342	ENSMUSG00000050335	11.1622	11.8502	Lgals3	0.771941	0.0408216
9.6901	9.70743	9.74185	9.86734	9.98023	10.0498	9.9942	10.2577	ENSMUSG00000050552	9.75168	10.0705	Lamtor4	0.321539	0.0113927
7.95619	7.85356	7.87807	7.63369	8.1884	8.15372	8.3159	8.05571	ENSMUSG00000050592	7.83038	8.17843	Fam78a	0.347822	0.0494315
10.6204	10.4353	10.6819	10.8166	11.0413	10.7759	10.9425	11.2806	ENSMUSG00000050732	10.6386	11.0101	Vamp8	0.376976	0.0423533
6.05637	6.10292	6.35362	6.45532	7.39815	7.82886	7.68345	7.56183	ENSMUSG00000050914	6.24206	7.61807	Ankrd37	1.38798	1.95e-12
9.54067	9.66336	9.69164	9.82043	9.95593	9.88938	10.1014	10.3326	ENSMUSG00000051154	9.67902	10.0698	Commd3	0.39818	0.0163808
7.28261	7.51499	7.45681	7.23268	7.65408	7.55161	7.91859	7.79846	ENSMUSG00000051319	7.37177	7.73069	Mtln	0.364767	0.0890047
7.88863	7.80445	7.67208	7.58383	8.22713	8.88754	8.02046	8.09063	ENSMUSG00000051439	7.73725	8.30644	Cd14	0.609216	0.0422024
8.15508	8.22411	7.78206	7.8359	8.61808	8.55201	8.22399	8.29906	ENSMUSG00000052369	7.99929	8.42328	Tmem106c	0.42098	0.0671043
7.4578	7.49191	7.6863	7.78637	7.88961	8.5133	8.02046	8.07328	ENSMUSG00000052688	7.60559	8.12416	Rab7b	0.53369	0.0268556
9.12571	9.01328	9.10667	8.81123	9.41077	9.35954	9.3002	9.31164	ENSMUSG00000053012	9.01422	9.34554	Krcc1	0.327021	0.0145558
11.3483	10.6009	11.3297	11.082	11.9161	11.2436	11.6135	11.7236	ENSMUSG00000053063	11.0902	11.6242	Clec12a	0.524707	0.0559655
10.1446	9.97906	10.2173	10.1194	10.6787	10.7298	10.7508	10.5246	ENSMUSG00000053470	10.1151	10.671	Kdm3a	0.556621	3.91e-08
9.53728	9.42017	9.45479	9.40028	9.7268	10.0883	9.72084	9.71372	ENSMUSG00000053898	9.45313	9.81242	Ech1	0.36715	0.0160329
6.40777	6.23851	5.6861	5.43998	7.08681	7.18638	6.43569	6.65747	ENSMUSG00000054612	5.94309	6.84159	Mgmt	0.884606	0.0270002
8.58097	8.571	8.80181	8.6124	9.26483	9.21154	9.20002	9.20945	ENSMUSG00000054733	8.64155	9.22146	Msra	0.579365	3.6e-08
6.21755	5.23913	5.65752	5.37445	7.06559	6.98733	6.4998	6.18392	ENSMUSG00000055493	5.62216	6.68416	Epm2a	1.06628	0.0097367
7.67697	7.46055	7.52166	7.68865	8.0762	7.91058	8.07935	7.77719	ENSMUSG00000055707	7.58696	7.96083	Klhl26	0.378307	0.0431852
9.14366	9.01328	8.91176	8.77994	9.63976	10.0854	9.30245	9.19882	ENSMUSG00000055782	8.96216	9.5566	Abcd2	0.631689	0.0209764
5.97852	5.95325	6.12227	6.19557	7.11806	6.79988	6.63443	6.4932	ENSMUSG00000056144	6.0624	6.76139	Trim34a	0.725448	0.00877212
10.2216	10.1362	10.3257	10.3414	10.4885	10.5702	10.7082	10.3398	ENSMUSG00000056234	10.2562	10.5267	Ncoa4	0.274827	0.0626997
4.89928	4.34711	4.5369	4.75621	5.5125	5.46154	5.22454	5.20363	ENSMUSG00000056687	4.63488	5.35055	Gm11696	0.726099	0.090878
11.4117	11.6049	11.4892	11.5763	11.7124	11.9362	11.8821	11.9361	ENSMUSG00000056888	11.5205	11.8667	Glipr1	0.347108	0.000777838
4.71952	4.34711	5.14283	4.90287	6.01123	6.71144	5.95364	5.24554	ENSMUSG00000057137	4.77808	5.98047	Tmem140	1.29745	0.00831275
8.29413	8.15723	8.31768	8.36072	8.82161	8.81511	8.66604	8.43207	ENSMUSG00000057143	8.28244	8.6837	Trim12c	0.409212	0.0146623
8.82848	8.81987	8.74523	8.65096	8.9046	9.12003	9.02315	9.15275	ENSMUSG00000057411	8.76114	9.05013	Fam173a	0.289688	0.0379026
8.69793	8.77915	8.67924	8.6475	8.99994	8.83269	8.89489	9.17732	ENSMUSG00000057506	8.70096	8.97621	Bloc1s2	0.280803	0.0722881
13.7039	13.6803	13.7554	13.7895	13.8661	14.1146	14.0179	14.0775	ENSMUSG00000057666	13.7323	14.019	Gapdh	0.289119	0.00202639
10.1357	9.67194	9.98691	10.045	10.3252	10.1927	10.3434	10.2109	ENSMUSG00000057948	9.95988	10.2681	Unc13d	0.299721	0.072088
4.71952	4.90824	4.87144	4.27156	5.15893	6.42668	5.06415	5.57637	ENSMUSG00000058046	4.69269	5.55653	4933430I17Rik	0.974768	0.0969157
10.9091	10.6443	11.221	11.0483	11.4735	11.6024	11.7606	11.5614	ENSMUSG00000058135	10.9556	11.5995	Gstm1	0.632864	9.15e-05
8.33375	8.41615	8.35375	8.39003	8.61077	9.1679	8.77045	8.66998	ENSMUSG00000059316	8.37342	8.80478	Slc27a4	0.448461	0.023683
8.31011	8.24727	8.42329	8.59092	8.67872	9.29507	9.16831	9.18542	ENSMUSG00000059479	8.3929	9.08188	B3gnt8	0.702773	0.000406705
5.53755	4.90824	5.84659	5.27021	6.41509	5.69471	6.4192	6.11775	ENSMUSG00000059554	5.39065	6.16169	Ccdc28a	0.776516	0.0657715
10.1244	10.1137	10.0012	10.0184	10.415	10.6448	10.396	10.146	ENSMUSG00000059555	10.0644	10.4004	Tor4a	0.345725	0.030218
9.34709	9.16932	9.37806	9.56905	9.83105	9.67811	10.4344	10.3117	ENSMUSG00000059895	9.36588	10.0638	Ptp4a3	0.726501	0.00225008
8.32198	8.17665	8.41478	8.43893	8.83107	8.49133	8.65903	8.76672	ENSMUSG00000060002	8.33809	8.68704	Chpt1	0.352851	0.0354719
9.9645	10.0754	9.81967	9.8281	10.3385	10.3166	10.1976	10.4391	ENSMUSG00000060032	9.92191	10.323	H2afj	0.399547	0.000830692
11.2498	11.3335	11.2953	11.3863	11.4228	11.956	11.6022	11.6688	ENSMUSG00000060063	11.3162	11.6624	Alox5ap	0.358271	0.0287113
8.98598	8.76638	9.19383	9.12693	9.40656	9.3102	9.68509	9.52239	ENSMUSG00000060376	9.01828	9.48106	Bckdha	0.46198	0.00855542
11.7402	11.7743	11.9535	11.9992	12.2517	12.7554	12.3475	12.4691	ENSMUSG00000060802	11.8668	12.4559	B2m	0.597649	0.000113947
7.90976	7.74061	7.9387	8.02928	8.25552	8.33238	8.22399	8.31391	ENSMUSG00000061046	7.90459	8.28145	Haghl	0.374544	0.012219
8.8505	8.65305	8.74523	8.5544	9.09985	8.85694	8.90084	9.09946	ENSMUSG00000061111	8.70079	8.98927	Mcrip1	0.288752	0.0829388
10.9757	10.9248	10.7705	10.8242	11.1173	11.3573	11.0943	11.0517	ENSMUSG00000061288	10.8738	11.1551	Taok3	0.283853	0.0326289
5.56445	4.954	5.47306	5.56274	5.98887	6.6651	6.4998	6.14015	ENSMUSG00000061411	5.38856	6.32348	Nol4l	0.953636	0.00564056
6.82968	6.94156	6.96803	7.16646	7.54334	7.55161	7.42733	7.8401	ENSMUSG00000061848	6.97643	7.59059	Gm5805	0.621017	0.00222871
13.634	13.2516	13.5277	13.6107	14.0805	14.0477	14.0638	14.1576	ENSMUSG00000062070	13.506	14.0874	Pgk1	0.574296	3.72e-07
5.16833	5.9756	6.01373	5.72927	5.77026	7.09612	6.56119	6.64186	ENSMUSG00000062127	5.72173	6.51736	Cttnbp2nl	0.845294	0.0776438
3.28393	3.12777	2.01047	1.5498	4.23722	6.88321	3.67828	2.68526	ENSMUSG00000062148	2.49299	4.37099	Ear6	2.81937	0.0306349
7.30671	7.39571	7.6863	7.65455	7.97173	7.79339	7.82783	8.24325	ENSMUSG00000062456	7.51082	7.95905	Rpl9-ps6	0.453347	0.0494554
9.35866	8.96381	9.74355	9.64744	10.0588	9.80819	10.379	9.9602	ENSMUSG00000062901	9.42836	10.0516	Klhl24	0.609344	0.0193089
9.77603	9.76312	9.92831	9.77513	9.88352	10.3789	10.0845	10.1251	ENSMUSG00000063065	9.81065	10.118	Mapk3	0.316535	0.0641348
7.65211	7.21019	7.45681	7.37351	8.13339	8.10247	8.26146	7.64248	ENSMUSG00000063146	7.42315	8.03495	Clip2	0.623928	0.00767878
7.33822	7.65316	8.00824	7.98606	7.56618	8.56469	8.84331	8.5286	ENSMUSG00000063193	7.74642	8.37569	Cd300lb	0.679233	0.0917673
14.5875	14.3018	14.5099	14.5275	14.8122	14.8478	14.8536	14.9521	ENSMUSG00000063229	14.4817	14.8664	Ldha	0.381764	8.88e-05
14.5827	14.4788	14.49	14.5371	14.7269	15.0263	14.8858	15.011	ENSMUSG00000063524	14.5221	14.9125	Eno1	0.394674	0.000104088
6.26751	6.31063	6.72806	6.28745	6.88361	7.09612	6.94196	6.77662	ENSMUSG00000064109	6.39841	6.92457	Hcst	0.524908	0.0447741
6.77316	6.70783	7.26178	6.80538	7.25555	7.65798	7.38551	7.38558	ENSMUSG00000064354	6.88704	7.42116	mt-Co2	0.528675	0.0413313
14.8589	14.9173	15.0297	15.0503	15.2139	15.155	15.3508	15.2315	ENSMUSG00000064370	14.9641	15.2378	mt-Cytb	0.273387	0.0047361
4.138	5.56819	4.26114	4.99296	6.07632	6.61722	6.26169	6.26767	ENSMUSG00000065037	4.74007	6.30573	Rn7sk	1.49436	0.000809681
6.49423	6.25688	6.53735	6.91315	7.10771	7.89728	7.49181	7.40421	ENSMUSG00000066026	6.5504	7.47525	Dhrs3	0.939526	0.0011123
8.13727	8.13753	8.09604	8.3437	8.73355	8.56889	8.60904	8.3953	ENSMUSG00000066258	8.17864	8.57669	Trim12a	0.401918	0.012219
8.38746	8.16211	8.56849	8.58731	8.81208	9.31271	9.31141	8.97728	ENSMUSG00000066621	8.42634	9.10337	Tecpr1	0.684848	0.000747976
9.84757	8.927	9.24274	9.31333	10.5103	9.72968	10.0204	9.70436	ENSMUSG00000067212	9.33266	9.99118	H2-T23	0.65825	0.0492615
11.9625	11.963	12.0648	12.1162	12.2298	12.2047	12.3094	12.5978	ENSMUSG00000067288	12.0266	12.3354	Rps28	0.316061	0.0306349
8.26983	8.21474	8.2379	8.32213	8.56615	8.87741	8.88592	8.86411	ENSMUSG00000067787	8.26115	8.7984	Blcap	0.543375	7.03e-05
7.614	7.76006	7.69335	7.67511	8.29707	8.73512	9.30469	8.91695	ENSMUSG00000068744	7.68563	8.81346	Psrc1	1.17603	1.25e-06
6.77316	6.81089	6.71425	6.74183	7.30165	7.19728	7.39397	7.14103	ENSMUSG00000069206	6.76003	7.25848	Zfp874a	0.506598	0.00883475
13.004	13.1957	12.6029	13.0241	13.3938	14.5487	13.5417	13.5772	ENSMUSG00000069516	12.9567	13.7653	Lyz2	0.87301	0.00783383
8.90938	8.84438	8.72127	9.14424	9.46849	9.24868	9.12323	9.29676	ENSMUSG00000070034	8.90482	9.28429	Sp110	0.376956	0.0341713
8.55103	8.88333	8.68633	8.59812	9.06553	9.93728	8.97038	9.09086	ENSMUSG00000071637	8.6797	9.26601	Cebpd	0.639086	0.0423533
8.63272	8.69744	8.46511	8.64055	8.89561	9.02843	8.74752	8.85398	ENSMUSG00000071649	8.60895	8.88139	B3gat3	0.272737	0.0773605
7.89394	8.01337	7.78867	7.93583	8.22713	8.20321	8.25683	8.37183	ENSMUSG00000071654	7.90795	8.26475	Uqcc3	0.356735	0.0162674
7.33822	6.98628	6.96803	7.08687	7.58121	7.60168	7.54596	7.56183	ENSMUSG00000071757	7.09485	7.57267	Zhx2	0.47009	0.0138903
5.09644	4.65479	3.01221	4.59295	5.41522	6.44508	5.70436	5.24554	ENSMUSG00000072812	4.33909	5.70255	Ahnak2	1.29387	0.0522428
6.97708	6.18195	6.56838	6.90156	7.58121	6.6009	7.54596	7.5701	ENSMUSG00000073002	6.65725	7.32454	Vamp5	0.693298	0.089436
8.31011	7.97504	8.07998	8.2092	8.51229	8.4187	8.4679	8.38596	ENSMUSG00000073987	8.14358	8.44621	Ggh	0.297936	0.0720615
4.67085	4.90824	5.101	4.40882	5.5125	6.22848	5.59118	5.54314	ENSMUSG00000074361	4.77223	5.71883	C5ar2	0.981884	0.0203088
8.38369	7.7076	8.88428	8.51313	9.26483	8.7537	9.50934	9.3791	ENSMUSG00000074604	8.37217	9.22674	Mgst2	0.82455	0.0143898
7.26633	7.51499	7.31764	7.2692	8.10767	7.78619	7.82157	8.17981	ENSMUSG00000074800	7.34204	7.97381	Gm4149	0.642012	0.000655724
10.2046	10.2111	10.1484	10.2913	10.5462	10.6576	10.5628	10.5478	ENSMUSG00000074884	10.2138	10.5786	Serf2	0.364536	3.55e-06
8.05432	7.46846	7.50572	7.88966	7.96028	8.72009	8.05288	8.42296	ENSMUSG00000075602	7.72954	8.28905	Ly6a	0.570094	0.0742457
10.7074	10.7518	10.6596	10.6167	10.9667	11.2902	10.9302	10.8406	ENSMUSG00000075705	10.6839	11.0069	Msrb1	0.332403	0.031356
10.7513	10.6642	10.8476	10.7822	11.048	11.1224	11.1346	11.3006	ENSMUSG00000075706	10.7613	11.1514	Gpx4	0.391693	9.01e-05
9.60036	10.6796	9.356	9.63874	10.6549	11.4168	10.4054	10.7981	ENSMUSG00000076258	9.81867	10.8188	Gm23935	0.952353	0.0214689
4.45786	3.65664	3.33448	2.54087	6.31076	4.13448	5.02111	4.28308	ENSMUSG00000076749	3.49747	4.93736	Tcrg-C1	1.63643	0.082894
10.7022	9.59641	10.418	10.4448	11.443	11.3204	11.215	11.3477	ENSMUSG00000078566	10.2903	11.3315	Bnip3	0.989305	6.22e-05
8.04002	7.9583	8.05828	7.70207	8.54714	8.19779	8.26608	8.33833	ENSMUSG00000078681	7.93967	8.33733	Tm2d3	0.398844	0.0373179
6.94674	6.72112	6.64316	6.86624	7.27417	7.25056	7.21454	7.31844	ENSMUSG00000079334	6.79431	7.26443	Naa80	0.466601	0.0199464
4.94093	4.04279	4.5369	4.64945	5.63278	5.13876	5.59118	5.4386	ENSMUSG00000079414	4.54252	5.45033	Gm11110	0.911785	0.0379015
11.4342	11.2187	11.5341	11.5626	11.7688	11.5635	11.9959	11.8889	ENSMUSG00000081534	11.4374	11.8043	Slc48a1	0.369784	0.027467
6.1658	5.78623	6.35362	6.09744	6.9313	6.61722	6.4681	6.4757	ENSMUSG00000082286	6.10077	6.62308	Pisd-ps1	0.528615	0.0948306
4.27457	2.28405	1.59427	1.96038	5.71683	5.09282	4.73176	3.56851	ENSMUSG00000083282	2.52832	4.77748	Ctsf	2.14272	0.0462883
7.22478	7.18163	7.26178	7.17611	7.7503	7.60168	7.62715	7.57832	ENSMUSG00000085882	7.21108	7.63936	2610507I01Rik	0.432955	0.00954061
5.61678	5.70827	4.96769	5.11836	6.48067	5.99865	6.24308	5.70211	ENSMUSG00000085912	5.35277	6.10613	Trp53cor1	0.761538	0.0678611
7.39176	7.01894	7.38018	7.33957	7.99996	7.51724	7.73764	7.91344	ENSMUSG00000086316	7.28261	7.79207	Nbdy	0.516427	0.0210886
9.03488	10.2414	8.48964	8.95546	10.7627	11.4558	10.2108	10.1432	ENSMUSG00000086324	9.18034	10.6431	Gm15564	1.40658	0.0483059
5.45372	5.4771	5.33552	5.07776	6.1386	5.94794	6.12607	5.70211	ENSMUSG00000086629	5.33603	5.97868	2810403D21Rik	0.659135	0.052066
4.8122	4.90824	5.47306	5.11836	5.82178	5.53209	6.04243	5.64061	ENSMUSG00000087543	5.07796	5.75923	Gm16576	0.694871	0.0849742
3.4079	3.8626	4.01307	4.59295	4.68957	5.38736	5.10595	4.97356	ENSMUSG00000089988	3.96913	5.03911	Gm16238	1.07901	0.0501476
7.1199	6.95287	7.1013	6.88988	7.58866	7.24006	7.51527	7.55351	ENSMUSG00000090266	7.01599	7.47437	Mettl23	0.46527	0.0231712
11.3893	11.3756	11.3437	11.4318	11.6317	11.8899	11.7128	11.9333	ENSMUSG00000090841	11.3851	11.7919	Myl6	0.411609	9.91e-05
5.64225	4.99835	5.33552	6.09744	6.61816	6.16329	6.67665	6.65747	ENSMUSG00000093765	5.51839	6.52889	Gm20658	0.982875	0.00840806
8.28607	8.02413	8.58755	8.54698	8.61443	8.69725	9.06878	9.20945	ENSMUSG00000096727	8.36119	8.89748	Psmb9	0.542041	0.0394299
6.29987	6.47658	6.67202	6.40698	7.08681	6.8282	6.80908	6.84638	ENSMUSG00000097061	6.46386	6.89262	9330151L19Rik	0.43447	0.0892667
6.88407	7.07178	7.04726	6.98077	7.1587	7.59345	7.50749	7.56183	ENSMUSG00000097062	6.99597	7.45537	Gm17586	0.470262	0.0299103
6.64043	6.0193	6.50564	6.53246	7.51232	6.81411	7.1856	6.91293	ENSMUSG00000097354	6.42446	7.10624	2310001H17Rik	0.696445	0.0279887
4.33829	3.27924	3.59775	3.95031	5.1183	5.22647	4.88368	4.69972	ENSMUSG00000097439	3.7914	4.98204	Gm16754	1.20004	0.0221586
12.1353	13.097	11.8014	12.1773	12.7092	13.997	13.3998	13.6363	ENSMUSG00000097971	12.3027	13.4356	Gm26917	1.11835	0.0553596
7.21633	7.2382	7.2233	7.28711	7.68919	7.20809	7.75088	8.10778	ENSMUSG00000099471	7.24124	7.68898	Gm8451	0.485201	0.0979456
8.36085	8.30579	8.29467	8.33511	8.73355	8.75	8.57223	8.54547	ENSMUSG00000101013	8.3241	8.65031	A630072M18Rik	0.329284	0.0141372
5.76326	5.37988	5.37116	5.53302	6.46455	5.97352	5.97636	6.02452	ENSMUSG00000102353	5.51183	6.10974	Gm38345	0.613948	0.0793628
6.25104	5.90747	5.50549	5.99214	6.41509	6.98733	7.17582	7.02548	ENSMUSG00000102813	5.91404	6.90093	Gm37795	0.997648	0.00162506
4.85639	4.1251	5.101	5.23372	5.94307	5.30916	6.22423	5.402	ENSMUSG00000103527	4.82905	5.71961	Gm37261	0.909688	0.0816915
7.81215	7.57479	8.19877	7.97504	8.32858	8.36173	8.57967	8.6891	ENSMUSG00000107369	7.89019	8.48977	Gstm2-ps1	0.5923	0.00669344
6.01797	6.63946	6.29917	6.23303	6.98878	6.771	6.99853	7.03746	ENSMUSG00000108366	6.29741	6.94894	Gm5586	0.64721	0.011988
6.78464	6.50759	6.95634	6.83003	7.18844	7.41827	7.67654	7.9708	ENSMUSG00000110935	6.76965	7.56351	Gm8834	0.819781	0.00253942
9.65143	9.46431	9.59324	9.74465	9.87897	10.3717	10.0245	9.85581	ENSMUSG00000111394	9.61341	10.0327	AC160637.1	0.431132	0.0221606
10.8759	10.7099	10.5942	10.8235	11.2396	12.3448	11.2042	11.0082	ENSMUSG00000112023	10.7509	11.4492	Lilr4b	0.800708	0.0296748
10.6011	10.4613	10.3726	10.8003	10.8933	12.0431	10.9984	10.6033	ENSMUSG00000112148	10.5588	11.1345	Lilrb4a	0.679527	0.0999842
6.40777	5.90747	6.55295	6.33989	6.98878	6.46324	7.04225	6.96404	ENSMUSG00000116165	6.30202	6.86458	Pdxp	0.568934	0.0744679
7.5414	7.63221	7.51371	7.70207	8.12828	8.47351	8.00398	8.13591	ENSMUSG00000116957	7.59735	8.18542	AC140186.1	0.598201	0.000893647
18.821	18.9907	18.861	18.8966	19.0252	19.5849	19.0251	19.1778	__not_aligned	18.8923	19.2032	NA	0.328541	0.0996978

## Sheet: 7d - IOX5 Down
MLL_WT_DMSO_1	MLL_WT_DMSO_2	MLL_WT_DMSO_3	MLL_WT_DMSO_4	MLL_WT_IOX5_1	MLL_WT_IOX5_2	MLL_WT_IOX5_3	MLL_WT_IOX5_4	ensemble	Mean_cont	Mean_exp	gene_name	MLL_dmso_v_MLL_trtd_log2FoldChange	MLL_dmso_v_MLL_trtd_padj
13.5743	13.914	13.8266	13.9364	13.351	13.477	13.5149	13.6206	ENSMUSG00000000787	13.8128	13.4909	Ddx3x	-0.325699	0.0218469
11.8145	11.9493	11.8233	11.9257	11.5905	11.5234	11.4282	11.3698	ENSMUSG00000000838	11.8782	11.478	Fmr1	-0.398967	9.73e-06
9.83933	9.98044	9.86724	9.74951	9.32633	9.78851	9.56285	9.53089	ENSMUSG00000001227	9.85913	9.55214	Sema6b	-0.300972	0.0767457
11.7614	11.924	11.7792	11.8429	11.3468	11.2703	11.4517	11.4715	ENSMUSG00000001228	11.8269	11.3851	Uhrf1	-0.440933	5.28e-07
11.283	11.2677	11.2337	11.3193	10.9407	10.8329	10.9633	10.7506	ENSMUSG00000001280	11.2759	10.8719	Sp1	-0.40161	1.4e-06
11.0573	11.094	11.0934	11.0278	10.7209	10.6537	10.7483	10.926	ENSMUSG00000001380	11.0681	10.7622	Hars	-0.302798	0.00245171
10.2836	10.3788	10.2678	10.2312	10.0602	9.95985	9.83709	10.1362	ENSMUSG00000001403	10.2904	9.99834	Ube2c	-0.289303	0.0167673
12.5277	12.622	12.5409	12.6354	12.1714	12.0778	12.2695	12.4341	ENSMUSG00000001416	12.5815	12.2382	Cct3	-0.338093	0.00422412
9.78033	9.77113	9.72989	9.74303	9.48256	9.17893	9.50739	9.53723	ENSMUSG00000001436	9.75609	9.42653	Slc19a1	-0.322635	0.0160022
13.3684	13.549	13.3978	13.4464	12.9797	12.953	13.1287	13.1772	ENSMUSG00000001440	13.4404	13.0596	Kpnb1	-0.379282	0.00010137
9.66236	9.69064	9.64692	9.59446	9.06018	9.22492	9.25911	9.19347	ENSMUSG00000001517	9.64859	9.18442	Foxm1	-0.463709	7.4e-07
14.2115	14.3591	14.2422	14.2873	13.8021	13.886	13.9028	14.0991	ENSMUSG00000001525	14.275	13.9225	Tubb5	-0.349497	0.0007112
9.98082	10.2263	10.0556	10.049	9.67521	9.69166	9.83399	9.9867	ENSMUSG00000001785	10.0779	9.79689	Pwp1	-0.27863	0.0626997
9.84483	9.95254	9.9955	9.97765	9.75358	9.36438	9.52676	9.74876	ENSMUSG00000002017	9.94263	9.59837	Fam98a	-0.336168	0.0283303
10.3964	10.2356	10.5068	10.4478	10.2091	9.98522	10.0858	10.1882	ENSMUSG00000002055	10.3967	10.1171	Spag5	-0.280212	0.0301303
11.4465	11.5764	11.3234	11.2604	11.0675	11.0001	11.0231	11.0135	ENSMUSG00000002129	11.4017	11.0261	Sf3a1	-0.380664	0.00040974
10.3547	10.3384	10.3291	10.3457	9.92534	9.96624	10.1091	10.078	ENSMUSG00000002221	10.342	10.0197	Paxip1	-0.320593	0.00023815
10.5431	10.6957	10.8084	10.7479	10.4192	10.1387	10.2683	10.4391	ENSMUSG00000002297	10.6987	10.3163	Dbf4	-0.380442	0.00372598
11.4822	11.6542	11.6542	11.7458	11.2764	11.0048	11.357	11.4566	ENSMUSG00000002718	11.6341	11.2737	Cse1l	-0.353957	0.0236978
11.9813	12.0656	12.0505	12.012	11.6813	11.5792	11.8417	11.795	ENSMUSG00000002870	12.0273	11.7243	Mcm2	-0.299706	0.00225056
10.9581	11.0439	10.9065	10.942	10.619	10.6217	10.618	10.8508	ENSMUSG00000002984	10.9626	10.6774	Tomm40	-0.283048	0.00923129
11.0531	11.0393	11.213	11.2049	10.8184	10.7576	10.9244	10.8744	ENSMUSG00000003131	11.1276	10.8437	Pafah1b2	-0.284601	0.00466399
8.73392	8.4879	8.63596	8.43492	8.29251	7.77169	7.91272	8.39995	ENSMUSG00000003355	8.57317	8.09421	Fkbp11	-0.462285	0.0533224
11.0924	11.168	11.2601	11.3023	10.7251	10.7052	10.851	10.9704	ENSMUSG00000003779	11.2057	10.8129	Kif20a	-0.391143	0.00057864
10.344	10.5167	10.3448	10.4043	9.92828	10.0468	10.0286	10.2869	ENSMUSG00000004393	10.4025	10.0726	Ddx56	-0.326113	0.0159265
11.6299	11.9205	11.5956	11.6573	11.3545	11.5692	11.2706	11.4994	ENSMUSG00000004460	11.7008	11.4234	Dnajb11	-0.278828	0.0753502
10.5707	10.6081	10.8165	10.8784	10.4066	10.225	10.5064	10.5096	ENSMUSG00000004591	10.7184	10.4119	Pkn2	-0.307743	0.0468162
6.49423	6.49217	6.26169	6.66169	6.1983	5.81277	5.67688	6.07189	ENSMUSG00000004748	6.47744	5.93996	Mtfp1	-0.537693	0.082167
9.81154	9.94831	9.69867	9.70021	9.3241	9.42125	9.40647	9.58495	ENSMUSG00000004929	9.78968	9.43419	Thop1	-0.357164	0.00669343
10.4524	10.5347	10.4009	10.392	10.2187	10.1101	10.1422	10.0293	ENSMUSG00000005371	10.445	10.1251	Fbxo11	-0.319298	0.00065562
12.4933	12.708	12.5907	12.628	12.1936	12.244	12.3554	12.5	ENSMUSG00000005410	12.605	12.3232	Mcm5	-0.279023	0.0268556
9.99571	10.1814	9.86411	9.92569	9.62533	9.74647	9.52676	9.533	ENSMUSG00000005470	9.99172	9.60789	Asf1b	-0.386913	0.00364368
11.1456	11.2123	11.2367	11.2277	10.9566	10.6792	10.6199	10.9025	ENSMUSG00000005667	11.2056	10.7895	Mthfd2	-0.409528	0.00066123
12.7672	12.9267	12.7638	12.7416	12.4152	12.4359	12.4444	12.3308	ENSMUSG00000006005	12.7998	12.4066	Tpr	-0.394492	3.87e-07
9.76447	9.79803	9.92981	10.0291	9.61806	9.53083	9.55155	9.48131	ENSMUSG00000006262	9.88036	9.54544	Mob1b	-0.337609	0.00422366
10.6854	10.7116	10.7771	10.8018	10.2959	10.1301	10.3114	10.5107	ENSMUSG00000006398	10.744	10.312	Cdc20	-0.42655	0.00031273
11.3101	11.4519	11.165	11.2073	10.9091	10.7185	10.8723	11.2287	ENSMUSG00000006442	11.2835	10.9321	Srm	-0.343735	0.0571112
10.2927	10.3798	10.3582	10.2655	9.74359	9.77947	9.96894	10.0575	ENSMUSG00000006585	10.3241	9.88739	Cdt1	-0.431922	0.00024371
8.84228	9.10486	8.88428	8.90704	8.50836	8.21933	8.66952	8.82663	ENSMUSG00000006732	8.93462	8.55596	Mettl1	-0.365521	0.0948306
12.3994	12.3378	12.1879	12.1112	11.9728	11.8751	11.9533	11.9623	ENSMUSG00000007029	12.2591	11.9409	Vars	-0.322433	0.00249133
11.624	11.6508	11.6401	11.6491	11.3196	11.2377	11.3269	11.3798	ENSMUSG00000007670	11.641	11.316	Khsrp	-0.32409	2.34e-07
10.3421	10.4424	10.3482	10.3242	9.86215	10.0453	10.0122	10.1194	ENSMUSG00000008035	10.3642	10.0098	Mid1ip1	-0.353015	0.00047288
7.06446	7.07178	7.36259	7.66829	6.41509	6.31105	6.83417	6.70331	ENSMUSG00000008307	7.29178	6.56591	1700109H08Rik	-0.736419	0.00993688
10.6172	10.6205	10.6819	10.6526	10.4013	10.3216	10.4689	10.2423	ENSMUSG00000008976	10.6431	10.3585	Gabpa	-0.28176	0.00271247
13.2151	13.2053	13.1429	13.1684	12.9456	12.8536	12.8721	12.6894	ENSMUSG00000009470	13.1829	12.8402	Tnpo1	-0.34002	7.85e-05
12.4973	12.3076	12.6663	12.7093	12.3327	11.9975	12.3459	12.1916	ENSMUSG00000009575	12.5451	12.2169	Cbx5	-0.329984	0.0564849
9.8503	10.1826	9.96667	10.1106	9.49253	9.56067	9.79778	9.91545	ENSMUSG00000010554	10.0275	9.69161	Mettl16	-0.331613	0.0789496
10.3186	10.2158	10.2795	10.2008	10.0358	9.86908	9.91852	10.0293	ENSMUSG00000010755	10.2537	9.96318	Cars	-0.289814	0.00254879
11.9832	12.2001	11.8808	11.8372	11.5751	11.5465	11.64	11.8432	ENSMUSG00000011257	11.9753	11.6512	Pabpc4	-0.326512	0.0349406
11.4905	11.5033	11.651	11.5768	11.2747	11.0476	11.2625	11.1782	ENSMUSG00000012443	11.5554	11.1907	Kif11	-0.362945	0.00020708
11.8624	12.0243	11.6636	11.674	11.0894	11.2613	11.4663	11.332	ENSMUSG00000013629	11.8061	11.2872	Cad	-0.520479	0.00047149
11.3313	11.6205	11.4449	11.4488	11.0426	11.0271	11.159	11.3447	ENSMUSG00000014226	11.4614	11.1434	Cacybp	-0.316152	0.0268556
11.6103	11.68	11.4677	11.6299	11.0887	11.4185	11.2985	11.1286	ENSMUSG00000014498	11.597	11.2336	Ankrd52	-0.359712	0.00513755
8.80893	8.76317	8.97681	8.9694	8.59975	8.36657	8.72087	8.51581	ENSMUSG00000014850	8.87958	8.55075	Msh3	-0.32518	0.0468582
11.9869	12.1402	12.0294	12.129	11.673	11.5635	11.8057	12.0086	ENSMUSG00000015176	12.0714	11.7627	Nolc1	-0.300536	0.0510944
8.00609	8.34495	8.17376	8.22788	7.12832	7.77169	7.59815	7.63462	ENSMUSG00000015312	8.18817	7.5332	Gadd45b	-0.64471	0.00253942
5.45372	5.65386	5.22302	5.72927	4.744	4.78142	4.67735	4.28308	ENSMUSG00000015501	5.51497	4.62146	Hivep2	-0.920105	0.0203088
14.0823	14.3144	14.0811	14.1431	13.8037	13.7802	13.8144	14.0634	ENSMUSG00000015656	14.1552	13.8654	Hspa8	-0.288331	0.0279887
7.06446	8.02949	7.5913	7.72196	6.03326	7.40892	6.36858	6.93871	ENSMUSG00000015947	7.6018	6.68737	Fcgr1	-0.866309	0.0624895
10.2581	10.414	10.1675	10.2091	9.93415	10.027	9.87082	9.98361	ENSMUSG00000016257	10.2622	9.95391	Prelid3b	-0.310979	0.00509329
9.67321	9.65645	9.78707	9.83421	9.41916	9.16235	9.47586	9.45699	ENSMUSG00000016477	9.73774	9.37859	E2f3	-0.355292	0.00812406
9.62452	9.78385	9.61384	9.56171	9.0548	9.15398	9.44972	9.30917	ENSMUSG00000016757	9.64598	9.24192	Ttll12	-0.398943	0.00815343
10.2363	10.2449	10.3051	10.2173	9.95449	9.86053	10.0871	9.82677	ENSMUSG00000017146	10.2509	9.93223	Brca1	-0.314829	0.00317066
11.5969	11.8066	11.46	11.4348	11.1225	11.3808	11.2084	11.3465	ENSMUSG00000017221	11.5746	11.2645	Psmd3	-0.314324	0.0440329
10.9987	10.979	11.0583	11.0568	10.6961	10.7298	10.7557	10.3471	ENSMUSG00000017291	11.0232	10.6322	Taok1	-0.382268	0.00490004
9.93904	10.1969	9.97827	10.0144	9.37241	9.42589	9.67645	9.70811	ENSMUSG00000017499	10.0322	9.54571	Cdc6	-0.482729	0.00076385
12.1633	12.3155	12.1238	12.1445	11.8188	11.7284	11.7275	11.6058	ENSMUSG00000017548	12.1868	11.7201	Suz12	-0.466651	1.82e-07
10.3027	10.2756	10.2924	10.3166	9.94144	9.85366	10.1219	9.76686	ENSMUSG00000017550	10.2968	9.92097	Atad5	-0.369431	0.00187831
10.3353	10.5337	10.5257	10.49	9.98164	9.86567	10.2911	10.359	ENSMUSG00000017861	10.4712	10.1244	Mybl2	-0.33433	0.0763355
11.5916	11.6196	11.7303	11.7675	11.1878	11.1281	11.2649	11.5728	ENSMUSG00000018362	11.6773	11.2884	Kpna2	-0.380437	0.012219
8.59409	8.54881	8.3582	8.39417	8.17856	8.10826	8.03135	8.26889	ENSMUSG00000018651	8.47381	8.14676	Tada2a	-0.330465	0.0385296
12.2294	12.4459	12.0412	12.0694	11.7688	12.091	11.8347	11.7406	ENSMUSG00000018654	12.1965	11.8588	Ikzf1	-0.340176	0.0535954
9.02281	9.1225	8.8309	8.88073	8.58863	8.67793	8.72087	8.61508	ENSMUSG00000018678	8.96423	8.65063	Sp2	-0.318492	0.0268773
11.2951	11.5561	11.2385	11.3462	11.0187	10.9422	10.9141	11.1639	ENSMUSG00000018848	11.359	11.0097	Rars	-0.351332	0.00784716
6.82968	6.81089	6.67202	7.00262	6.32868	5.81277	6.4681	6.45798	ENSMUSG00000019437	6.8288	6.26688	Tlcd1	-0.54724	0.0586371
9.00819	9.29464	8.93278	9.11695	8.09202	8.73886	8.47987	8.60706	ENSMUSG00000019947	9.08814	8.47945	Arid5b	-0.598245	0.00377248
12.2341	12.291	12.4079	12.3603	11.8877	11.79	12.0135	12.0954	ENSMUSG00000019961	12.3233	11.9466	Tmpo	-0.373441	0.00076599
12.7969	12.9334	12.7891	12.9134	12.5147	12.3727	12.5565	12.6514	ENSMUSG00000020075	12.8582	12.5238	Ddx21	-0.332425	0.00125094
9.1854	9.26318	8.97392	8.98321	8.74026	8.7793	8.62709	8.48988	ENSMUSG00000020185	9.10143	8.65913	E2f7	-0.4448	0.00350346
10.4132	10.509	10.2161	10.261	10.0762	10.0392	10.0858	10.1362	ENSMUSG00000020211	10.3498	10.0844	Sf3a2	-0.270344	0.028943
8.31408	8.14248	8.33583	8.17111	8.03858	7.9562	7.78344	7.74832	ENSMUSG00000020212	8.24087	7.88164	Mdm1	-0.357981	0.0366042
10.3479	10.2483	10.1826	10.2301	10.0138	9.80819	10.1181	9.96804	ENSMUSG00000020255	10.2522	9.97704	D10Wsu102e	-0.272068	0.0301194
9.29585	9.72569	9.21359	9.25535	8.68569	9.34246	8.78981	8.51581	ENSMUSG00000020275	9.37262	8.83344	Rel	-0.520972	0.0775858
12.2873	12.4731	12.4747	12.3961	12.0668	11.9616	12.1714	12.117	ENSMUSG00000020290	12.4078	12.0792	Xpo1	-0.32837	0.00064983
10.3566	10.529	10.6017	10.5404	10.1561	9.95022	10.194	10.1747	ENSMUSG00000020330	10.5069	10.1188	Hmmr	-0.387248	0.00087471
9.43897	9.43839	9.66138	9.71518	9.11283	8.93061	9.30469	9.34817	ENSMUSG00000020493	9.56348	9.17408	Prr11	-0.385468	0.0307156
8.17266	8.16697	7.89653	8.00783	7.84672	7.68919	7.67654	7.69637	ENSMUSG00000020527	8.061	7.7272	Myo19	-0.338754	0.0546883
11.3608	11.3308	11.5202	11.4798	10.9023	10.7222	11.206	10.9883	ENSMUSG00000020532	11.4229	10.9547	Acaca	-0.459692	0.00171817
10.1028	10.0934	10.0638	10.1491	9.77987	9.48043	9.81363	9.90405	ENSMUSG00000020534	10.1023	9.7445	Shmt1	-0.349623	0.0122309
11.5477	11.3394	11.4079	11.3648	11.0722	11.0172	11.1346	11.0465	ENSMUSG00000020538	11.4149	11.0676	Srebf1	-0.349154	6.94e-05
11.2637	11.5365	11.2488	11.3637	10.9696	10.9591	11.0067	11.0158	ENSMUSG00000020608	11.3532	10.9878	Smc6	-0.36992	0.00040974
7.07385	7.19122	7.24267	7.16646	7.04406	6.63336	6.53083	6.61012	ENSMUSG00000020623	7.16855	6.70459	Map2k6	-0.452167	0.0678611
12.1608	12.1146	12.2734	12.2987	11.6756	11.5066	11.7359	11.907	ENSMUSG00000020649	12.2119	11.7063	Rrm2	-0.500598	4.12e-05
10.0514	10.1777	10.0266	10.1698	9.79928	9.63067	9.89338	9.76866	ENSMUSG00000020697	10.1064	9.77299	Lig3	-0.331521	0.00334265
11.6991	11.8066	11.6766	11.7779	11.3783	11.2946	11.422	11.7347	ENSMUSG00000020706	11.74	11.4574	Ftsj3	-0.273855	0.084876
11.0883	11.254	11.0549	11.1018	10.7717	10.7841	10.735	11.0809	ENSMUSG00000020708	11.1247	10.8429	Psmc5	-0.277363	0.0570148
10.842	10.8306	10.9216	10.942	10.4955	10.3278	10.6324	10.8225	ENSMUSG00000020739	10.884	10.5696	Nup85	-0.303949	0.0646535
11.2876	11.3762	11.0026	11.1448	10.7072	10.8649	10.8761	10.783	ENSMUSG00000020741	11.2028	10.8078	Cluh	-0.40072	0.00192545
12.8029	12.973	12.851	12.8355	12.4525	12.6245	12.5354	12.5879	ENSMUSG00000020869	12.8656	12.5501	Lrrc59	-0.315656	0.00018581
10.6035	10.5864	10.6677	10.6238	10.2625	10.0869	10.4678	10.3386	ENSMUSG00000020897	10.6203	10.289	Aurkb	-0.324877	0.0097367
10.9789	10.9045	10.9328	10.9568	10.6034	10.3584	10.6902	10.695	ENSMUSG00000020899	10.9432	10.5868	Pfas	-0.350394	0.00317066
13.6368	13.5312	13.7591	13.7537	13.4447	13.1247	13.4127	13.4588	ENSMUSG00000020914	13.6702	13.3602	Top2a	-0.306701	0.0274059
9.57414	9.70074	9.75876	9.69015	9.25315	9.19261	9.10788	8.93307	ENSMUSG00000020962	9.68095	9.12168	Gtf2a1	-0.555764	1.66e-06
10.89	11.1155	10.9201	10.8463	10.5249	10.5427	10.6851	10.7268	ENSMUSG00000021048	10.943	10.6199	Mthfd1	-0.32431	0.0080839
8.26163	8.33634	8.30852	8.23251	7.82163	7.77169	7.80898	8.16896	ENSMUSG00000021177	8.28475	7.89281	Tdp1	-0.385429	0.0284549
11.5953	11.856	11.6194	11.6426	11.1908	11.3524	11.2923	11.5075	ENSMUSG00000021178	11.6783	11.3358	Psmc1	-0.342086	0.00940073
12.1226	12.3542	12.4465	12.4305	11.9487	11.7609	12.0306	12.1395	ENSMUSG00000021377	12.3384	11.9699	Dek	-0.367569	0.0147468
6.86256	6.73429	6.95634	6.70232	6.17867	6.18535	6.35131	6.26767	ENSMUSG00000021485	6.81388	6.24575	Mxd3	-0.57542	0.012219
8.6796	8.86248	8.78209	8.79254	8.2695	8.6934	8.34674	8.34798	ENSMUSG00000021556	8.77918	8.41441	Golm1	-0.358441	0.0394806
9.73666	9.93838	9.83411	9.72507	9.41497	9.05263	9.2889	9.51169	ENSMUSG00000021569	9.80855	9.31705	Trip13	-0.484273	0.00143432
12.4122	12.5739	12.4729	12.4929	12.107	12.0589	12.2387	12.3936	ENSMUSG00000021595	12.4879	12.1995	Nsun2	-0.283684	0.0253227
8.94563	9.04004	9.29237	9.20205	8.75027	8.41404	8.84022	8.63887	ENSMUSG00000021597	9.12002	8.66085	Slf1	-0.456041	0.00974121
7.77233	7.86558	7.77543	7.81135	7.38964	7.19728	7.51527	7.61876	ENSMUSG00000021694	7.80617	7.43024	Ercc8	-0.369113	0.053237
9.64672	9.85943	9.75202	9.75756	9.31289	9.16235	9.35539	9.52664	ENSMUSG00000021707	9.75393	9.33932	Dhfr	-0.410932	0.00187831
9.73814	9.75829	9.93428	10.1182	9.48456	9.27463	9.66251	9.69493	ENSMUSG00000021843	9.88722	9.52916	Ktn1	-0.356799	0.0675519
10.9543	10.9777	11.1776	11.2427	10.6371	10.4535	10.8949	10.7434	ENSMUSG00000021952	11.0881	10.6822	Xpo4	-0.402184	0.0128618
8.82292	8.81678	9.06648	8.87778	8.53947	8.32246	8.73426	8.65451	ENSMUSG00000021965	8.89599	8.56267	Ska3	-0.328148	0.0681613
8.13279	8.02413	8.11718	8.17593	7.46449	7.75703	7.55353	7.5865	ENSMUSG00000022048	8.11251	7.59039	Dpysl2	-0.52341	0.00044685
9.28174	9.45638	9.24033	9.5282	9.08938	8.82919	9.00945	9.25889	ENSMUSG00000022120	9.37666	9.04673	Rnf219	-0.327016	0.0697643
12.3706	12.355	12.3065	12.2954	12.0975	11.9759	12.073	11.9903	ENSMUSG00000022314	12.3319	12.0342	Rad21	-0.297025	6.48e-06
9.76447	9.91544	9.80834	9.8281	9.35065	9.28233	9.3002	9.47692	ENSMUSG00000022322	9.82909	9.35253	Shcbp1	-0.476236	7.12e-07
11.5744	11.6931	11.7617	11.7018	11.2999	11.1887	11.4169	11.1639	ENSMUSG00000022360	11.6828	11.2673	Atad2	-0.413159	4.77e-05
9.25722	9.32977	9.54335	9.48616	9.04128	8.80446	9.11301	9.10516	ENSMUSG00000022369	9.40413	9.01598	Mtbp	-0.386911	0.0113404
10.6762	10.8632	10.6323	10.7068	10.305	10.3178	10.4282	10.5225	ENSMUSG00000022407	10.7196	10.3934	Adsl	-0.326471	0.00445377
12.2531	12.2298	12.5272	12.3904	12.0362	11.9439	12.1958	12.0609	ENSMUSG00000022462	12.3501	12.0592	Slc38a2	-0.292948	0.0266144
10.2826	10.4751	10.3638	10.3177	10.0358	10.1555	10.008	9.99287	ENSMUSG00000022507	10.3598	10.0481	1810013L24Rik	-0.312437	0.00194078
9.36632	9.38301	9.28305	9.45678	8.79929	9.1679	8.96755	8.78815	ENSMUSG00000022521	9.37229	8.93072	Crebbp	-0.435959	0.00272237
12.0433	12.1494	12.1179	12.1643	11.6904	11.6039	11.8444	11.8798	ENSMUSG00000022673	12.1187	11.7547	Mcm4	-0.360421	0.00048886
12.006	12.196	12.1976	12.346	11.8717	11.7009	11.9052	12.035	ENSMUSG00000022698	12.1864	11.8782	Naa50	-0.308238	0.0332109
10.182	10.412	9.98834	10.1393	9.68393	10.1471	9.72252	9.36965	ENSMUSG00000022723	10.1804	9.7308	Crybg3	-0.431431	0.0869514
9.55079	9.48783	9.56082	9.50351	9.15613	8.94361	9.31587	9.21737	ENSMUSG00000022791	9.52574	9.15824	Tnk2	-0.361179	0.0056368
10.5019	10.5654	10.4423	10.3489	10.1346	10.1968	10.1964	10.0428	ENSMUSG00000022897	10.4646	10.1426	Dyrk1a	-0.323062	0.00143332
8.468	8.69744	8.41904	8.41061	8.22713	8.06132	8.19523	8.20658	ENSMUSG00000022960	8.49877	8.17257	Donson	-0.329973	0.040524
12.2024	12.3688	12.224	12.272	11.9327	11.8391	12.0588	12.1234	ENSMUSG00000022962	12.2668	11.9885	Gart	-0.275525	0.0168861
10.6708	10.8267	10.9276	10.8258	10.2271	10.254	10.4313	10.466	ENSMUSG00000023015	10.8127	10.3446	Racgap1	-0.467175	4.17e-05
9.42069	9.38092	9.3426	9.38164	9.0548	8.83618	9.12831	8.92986	ENSMUSG00000023018	9.38146	8.98729	Smarcd1	-0.389599	0.00089821
11.0644	10.9811	11.1567	11.2835	10.7872	10.5147	10.801	10.7314	ENSMUSG00000023025	11.1214	10.7086	Larp4	-0.412615	0.001459
6.85168	6.85978	7.28998	7.35664	6.68924	6.40804	6.67665	6.65747	ENSMUSG00000023045	7.08952	6.60785	Soat2	-0.497628	0.0788646
12.5068	12.5271	12.4685	12.5293	12.2009	12.2195	12.2518	12.144	ENSMUSG00000023169	12.5079	12.204	Slc38a1	-0.303561	6.79e-08
10.3363	10.4283	10.4897	10.5063	10.1037	9.98679	9.95185	10.3686	ENSMUSG00000023505	10.4401	10.1027	Cdca3	-0.32976	0.0343122
10.9606	10.9023	11.0321	11.0377	10.7402	10.5363	10.8494	10.553	ENSMUSG00000023852	10.9832	10.6698	Chd1	-0.308126	0.0158398
9.36823	9.5148	9.60638	9.61588	9.31738	8.8638	9.21203	9.29427	ENSMUSG00000023940	9.52632	9.17187	Sgo1	-0.346318	0.0544334
9.66081	9.91688	9.57807	9.54691	9.22233	9.19805	9.37262	9.53512	ENSMUSG00000023988	9.67567	9.33203	Bysl	-0.345405	0.053163
9.48545	9.7091	9.77714	9.74465	9.40656	9.23817	9.33577	9.47251	ENSMUSG00000024056	9.67909	9.36325	Ndc80	-0.317248	0.022885
9.61972	9.54501	9.52172	9.60878	9.28792	9.27206	9.34452	9.25633	ENSMUSG00000024251	9.57381	9.29021	Thada	-0.284236	0.00254879
13.4003	13.6043	13.5103	13.5449	13.1242	13.1115	13.2417	13.4558	ENSMUSG00000024359	13.5149	13.2333	Hspa9	-0.276795	0.0460365
10.2612	10.2506	10.269	10.4207	10.0166	9.98522	9.97459	10.0036	ENSMUSG00000024384	10.3004	9.995	Iws1	-0.307151	0.00049771
10.4461	10.6753	10.5932	10.7085	10.3572	10.2735	10.3379	10.259	ENSMUSG00000024491	10.6058	10.3069	Rbm27	-0.301388	0.00521686
11.0478	11.1735	11.187	11.3062	10.6752	10.8127	10.8708	11.0279	ENSMUSG00000024521	11.1786	10.8466	Pmaip1	-0.329508	0.0146115
12.6844	12.8142	12.7518	12.7671	12.469	12.408	12.429	12.598	ENSMUSG00000024587	12.7544	12.476	Nars	-0.277228	0.00100578
12.0772	12.3664	12.201	12.2271	11.6057	11.6075	11.7396	11.92	ENSMUSG00000024590	12.2179	11.7182	Lmnb1	-0.497669	6.58e-05
10.8699	10.9811	10.7325	10.6901	10.5044	10.4248	10.5161	10.6644	ENSMUSG00000024613	10.8184	10.5274	Tcof1	-0.293286	0.0277171
12.6668	12.5707	12.5038	12.5135	12.4396	11.9288	11.9739	12.242	ENSMUSG00000024640	12.5637	12.1461	Psat1	-0.404018	0.0167824
11.5311	11.58	11.619	11.6339	11.2671	11.2632	11.2934	11.4204	ENSMUSG00000024660	11.591	11.311	Incenp	-0.279151	0.00047149
10.8638	10.9609	10.9703	10.9914	10.4935	10.3765	10.52	10.9082	ENSMUSG00000024844	10.9466	10.5746	Banf1	-0.358716	0.0385296
8.60708	8.59647	8.67924	8.64055	8.41918	8.19779	8.28894	8.44562	ENSMUSG00000024878	8.63083	8.33788	Cbwd1	-0.289993	0.040876
11.7994	11.9655	11.9008	11.9424	11.5249	11.2914	11.5619	11.5604	ENSMUSG00000024974	11.902	11.4847	Smc3	-0.41432	7.53e-05
9.3947	9.22869	9.63963	9.64048	9.0548	8.72386	9.01494	9.28425	ENSMUSG00000024989	9.47588	9.01947	Cep55	-0.453588	0.0324843
11.0638	10.8534	10.9513	10.9062	10.8404	10.4761	10.735	10.6143	ENSMUSG00000025007	10.9437	10.6665	Aldh18a1	-0.272803	0.0578386
8.38746	8.49952	8.47743	8.66816	8.30614	8.21398	8.29347	7.98942	ENSMUSG00000025019	8.50814	8.20075	Lcor	-0.304848	0.0890047
11.1688	11.3166	11.2784	11.3695	10.856	10.8675	10.9802	11.2208	ENSMUSG00000025134	11.2833	10.9811	Alyref	-0.296607	0.0424728
13.6894	13.5258	13.6667	13.6216	13.193	13.116	13.4602	13.1134	ENSMUSG00000025153	13.6259	13.2206	Fasn	-0.399361	0.00127437
11.386	11.3566	11.4651	11.38	11.1505	10.9268	11.2132	11.0346	ENSMUSG00000025154	11.3969	11.0813	Arhgap19	-0.311764	0.00332692
9.34902	9.57277	9.12505	9.2824	8.88353	8.99759	8.7672	8.99274	ENSMUSG00000025190	9.33231	8.91027	Got1	-0.429762	0.00874086
8.99836	9.05849	8.95643	8.65442	8.35941	8.7049	8.49961	8.45904	ENSMUSG00000025192	8.91692	8.50574	Entpd7	-0.415663	0.0206039
14.621	14.3039	14.6147	14.5548	14.0651	13.5376	13.9784	13.7598	ENSMUSG00000025203	14.5236	13.8352	Scd2	-0.679754	2e-05
11.3893	11.2379	11.4217	11.4636	11.1975	10.943	11.1879	11.0664	ENSMUSG00000025326	11.3782	11.0987	Ube3a	-0.278015	0.0236831
12.7594	12.9933	12.8059	12.8478	12.4063	12.2984	12.5397	12.7755	ENSMUSG00000025364	12.8516	12.505	Pa2g4	-0.338207	0.0394104
12.0364	12.1184	12.0958	12.0542	11.5428	11.4284	11.5898	11.8108	ENSMUSG00000025403	12.0762	11.5929	Shmt2	-0.476929	1.7e-05
9.95691	9.99283	10.0921	9.93567	9.66819	9.51568	9.65725	9.78829	ENSMUSG00000025574	9.99437	9.65735	Tk1	-0.335016	0.00276498
10.211	10.2483	10.5038	10.4146	9.98023	9.70699	10.1066	10.1321	ENSMUSG00000025758	10.3444	9.98146	Plk4	-0.358174	0.0385296
10.0585	10.1448	10.1264	10.0411	9.7369	9.60431	9.78336	9.86256	ENSMUSG00000025764	10.0927	9.74678	Jade1	-0.343517	0.00087471
9.15476	9.25406	9.08269	9.03979	8.69262	8.88079	8.59809	8.79874	ENSMUSG00000025792	9.13283	8.74256	Slc25a10	-0.390857	0.00357492
8.37231	8.44448	8.49772	8.5544	8.02216	8.26147	8.02046	8.26889	ENSMUSG00000025959	8.46723	8.14325	Klf7	-0.322667	0.0464999
13.2792	13.6216	13.4002	13.4812	12.9098	12.833	13.0422	13.3013	ENSMUSG00000025980	13.4456	13.0216	Hspd1	-0.418156	0.0123631
8.56774	8.83829	8.7887	8.84186	8.38104	8.43721	8.60175	8.45458	ENSMUSG00000025986	8.75915	8.46864	Slc39a10	-0.291812	0.0687057
8.95328	9.26772	8.99405	9.11945	8.41918	9.01001	8.48384	8.5663	ENSMUSG00000026014	9.08363	8.61983	Raph1	-0.451564	0.0412288
10.4048	10.482	10.4927	10.4852	10.0748	9.95022	10.2024	10.4037	ENSMUSG00000026037	10.4662	10.1578	Orc2	-0.299116	0.0525373
8.72501	8.79809	9.20374	9.08658	8.42335	8.21398	8.43957	8.31883	ENSMUSG00000026039	8.95335	8.34893	Sgo2a	-0.615077	0.00050929
8.73983	8.75995	8.875	8.91282	8.1933	7.94331	8.05822	8.32373	ENSMUSG00000026196	8.8219	8.12964	Bard1	-0.688521	4.99e-07
14.9138	15.173	15.0416	15.156	14.6148	14.4315	14.6777	15.0482	ENSMUSG00000026234	15.0711	14.693	Ncl	-0.363858	0.0658006
9.50467	9.49752	9.54335	9.57271	9.23426	8.98193	9.30693	9.29427	ENSMUSG00000026283	9.52956	9.20435	Ing5	-0.319333	0.0146115
11.927	11.9911	12.1309	12.2181	11.4522	11.2876	11.4648	11.6159	ENSMUSG00000026434	12.0668	11.4551	Nucks1	-0.611574	2.53e-07
10.3889	10.3287	10.6793	10.6007	9.96455	9.64268	9.98723	9.81985	ENSMUSG00000026605	10.4994	9.85358	Cenpf	-0.646424	7.42e-06
10.1809	10.3693	10.2476	10.2439	9.74693	9.56699	9.6502	9.8676	ENSMUSG00000026622	10.2604	9.70793	Nek2	-0.550127	3.87e-07
10.9524	11.1218	11.0259	10.9413	10.6531	10.7967	10.7809	10.6083	ENSMUSG00000026663	11.0103	10.7098	Atf6	-0.300154	0.00372598
10.4844	10.5837	10.6231	10.6595	10.1511	10.081	10.3434	10.3117	ENSMUSG00000026669	10.5877	10.2218	Mcm10	-0.363019	0.0013891
9.67784	9.81828	9.90267	9.77354	9.41707	9.61653	9.32916	9.29925	ENSMUSG00000026675	9.79308	9.41551	Hsd17b7	-0.374928	0.00532641
7.34599	7.69418	7.6863	7.58383	6.98878	7.04878	7.1157	7.37618	ENSMUSG00000026723	7.57757	7.13236	Trdmt1	-0.446359	0.0448247
8.07317	8.15233	7.99688	8.12703	7.68919	7.68145	7.71756	7.74832	ENSMUSG00000026819	8.08735	7.70913	Slc25a25	-0.381076	0.00835346
10.097	10.2005	10.0446	10.1985	9.88201	9.60021	9.86931	10.0051	ENSMUSG00000026974	10.1351	9.83916	Zmynd19	-0.290172	0.0515915
8.21995	8.25643	8.41478	8.33941	7.72346	7.69688	7.90089	7.70391	ENSMUSG00000027115	8.30764	7.75628	Kif18a	-0.55085	7.74e-05
10.0395	10.087	10.2666	10.2032	9.83419	9.64068	9.71579	9.74511	ENSMUSG00000027122	10.1491	9.73394	Arl14ep	-0.415835	9.37e-05
10.0479	10.1485	10.1093	9.95541	9.80088	9.77038	9.81993	9.75964	ENSMUSG00000027164	10.0653	9.78771	Traf6	-0.279023	0.00350346
11.4029	11.4017	11.2701	11.2962	11.0575	11.207	11.0018	10.757	ENSMUSG00000027177	11.3427	11.0058	Hipk3	-0.32944	0.0236831
9.75137	9.84887	9.97248	10.0063	9.50046	9.25652	9.48974	9.75058	ENSMUSG00000027201	9.89476	9.49932	Myef2	-0.388512	0.0220708
7.47207	7.95268	7.88425	7.62667	6.52797	6.6651	6.35131	6.34683	ENSMUSG00000027313	7.73392	6.4728	Chac1	-1.27696	2.44e-10
7.76075	7.76649	7.80178	7.90134	7.28339	7.21883	7.50749	7.53672	ENSMUSG00000027324	7.80759	7.38661	Rpusd2	-0.416953	0.02152
10.4316	10.4965	10.6323	10.6517	10.0669	9.69358	10.0094	9.69304	ENSMUSG00000027326	10.553	9.86573	Knl1	-0.679452	1.17e-06
9.95437	9.95254	9.9313	9.91133	9.69088	9.39546	9.56472	9.68735	ENSMUSG00000027361	9.93738	9.5846	Gabpb1	-0.347959	0.00244284
11.3372	11.3975	11.4095	11.3446	10.9957	11.011	11.1428	11.203	ENSMUSG00000027367	11.3722	11.0881	Stard7	-0.281823	0.00225008
10.0514	9.95676	9.96958	10.1232	9.83263	9.45114	9.83554	9.84392	ENSMUSG00000027395	10.0252	9.74081	Polr1b	-0.276587	0.096231
10.3556	10.3683	10.2924	10.4548	9.76349	9.90109	9.85712	10.101	ENSMUSG00000027397	10.3678	9.90567	Slc20a1	-0.458944	6.58e-05
9.21541	9.32107	9.28071	9.22314	8.94291	8.73512	8.75739	8.88746	ENSMUSG00000027427	9.26008	8.83072	Polr3f	-0.427544	9.01e-05
11.4001	11.5152	11.6106	11.5885	11.176	11.0071	11.2328	11.3124	ENSMUSG00000027469	11.5286	11.1821	Tpx2	-0.344416	0.0035341
10.4141	10.4653	10.6157	10.6282	10.0575	9.91105	10.1283	10.3289	ENSMUSG00000027496	10.5308	10.1064	Aurka	-0.419598	0.00350346
10.7802	10.8321	10.8092	10.8747	10.4856	10.3178	10.6144	10.711	ENSMUSG00000027597	10.8241	10.5322	Ahcy	-0.284824	0.038487
10.6083	10.6089	10.5434	10.7591	10.1486	10.3216	10.2568	10.1706	ENSMUSG00000027630	10.6299	10.2244	Tbl1xr1	-0.40664	2.99e-05
7.58802	7.84751	7.8904	7.61253	7.18844	7.09612	6.91869	7.17396	ENSMUSG00000027654	7.73462	7.0943	Fam83d	-0.645969	0.00046122
10.1787	10.1644	10.377	10.3253	10.0399	9.75387	10.1181	9.86256	ENSMUSG00000027699	10.2613	9.94361	Ect2	-0.312908	0.04138
11.6418	11.7655	11.8225	11.7869	11.259	11.1625	11.4405	11.5774	ENSMUSG00000027715	11.7542	11.3599	Ccna2	-0.38698	0.00559301
10.2099	10.3819	10.1419	10.3274	9.88655	9.77584	9.84019	10.1949	ENSMUSG00000027787	10.2653	9.92438	Nmd3	-0.335253	0.0420492
11.1004	11.2586	11.1283	11.2352	10.8065	10.5931	10.8746	11.1335	ENSMUSG00000027804	11.1806	10.8519	Ppid	-0.317433	0.0692191
9.89204	9.99146	10.1738	10.1119	9.79284	9.49375	9.78979	9.87263	ENSMUSG00000027905	10.0423	9.73725	Ddx20	-0.301722	0.0652289
9.27565	9.27224	9.38461	9.46073	9.10506	8.90426	9.10014	8.93947	ENSMUSG00000027959	9.34831	9.01223	Sass6	-0.334488	0.00883475
9.03006	8.91548	9.21604	9.09677	8.73691	8.58142	8.86173	8.81623	ENSMUSG00000028018	9.06459	8.74907	Gstcd	-0.315317	0.0429107
11.1792	11.3139	11.2517	11.2404	10.9473	10.8294	10.9647	11.1195	ENSMUSG00000028156	11.2463	10.9652	Eif4e	-0.278204	0.0099679
7.82332	7.8952	8.15344	7.77372	7.37246	7.06076	7.1259	7.14103	ENSMUSG00000028175	7.91142	7.17504	Depdc1a	-0.740723	4.53e-05
8.22417	7.96949	8.2523	8.22788	7.83423	7.85662	7.92444	7.93281	ENSMUSG00000028256	8.16846	7.88703	Odf2l	-0.28656	0.0996737
10.2917	10.3395	10.2993	10.3404	9.88049	9.82936	10.0122	9.66821	ENSMUSG00000028282	10.3177	9.84756	Casp8ap2	-0.464742	1.32e-05
11.7654	11.9005	11.8951	11.9214	11.4113	11.1681	11.3981	11.4605	ENSMUSG00000028312	11.8706	11.3595	Smc2	-0.507994	3.8e-07
8.5273	8.25185	8.46923	8.51693	8.10248	7.89058	8.19038	7.90038	ENSMUSG00000028438	8.44133	8.02095	Kif24	-0.41879	0.0140267
11.4438	11.6642	11.6528	11.6007	11.2425	11.0993	11.29	11.371	ENSMUSG00000028560	11.5904	11.2507	Usp1	-0.338801	0.00295217
11.0655	11.1674	11.0948	11.1405	10.8224	10.7128	10.8183	10.9929	ENSMUSG00000028577	11.1171	10.8366	Plaa	-0.277559	0.0080839
9.52535	9.57826	9.65778	9.75112	9.2461	9.12289	9.19034	9.37438	ENSMUSG00000028630	9.62813	9.23343	Dyrk2	-0.394508	0.00112674
10.3643	10.5691	10.4579	10.4428	9.96312	9.83634	10.0204	10.2029	ENSMUSG00000028633	10.4585	10.0057	Ctps	-0.448824	0.00031104
8.97098	9.32543	9.20868	9.23704	8.47656	8.36657	8.67994	8.94901	ENSMUSG00000028683	9.18553	8.61802	Eif2b3	-0.556883	0.00521686
11.6626	11.8714	11.8337	11.844	11.2741	11.0847	11.3203	11.6703	ENSMUSG00000028693	11.8029	11.3373	Nasp	-0.452117	0.00883475
9.7083	9.79175	9.88737	9.84785	9.51618	9.28233	9.48182	9.36965	ENSMUSG00000028718	9.80882	9.4125	Stil	-0.393996	0.0004067
11.1468	11.2281	11.1782	11.1746	10.7815	10.741	10.8655	11.0324	ENSMUSG00000028811	11.1819	10.8551	Yars	-0.322907	0.00226123
13.1829	13.2865	13.1398	13.1711	12.8905	12.838	12.959	12.9839	ENSMUSG00000028820	13.1951	12.9178	Sfpq	-0.277179	0.00039194
10.4791	10.4731	10.6506	10.5159	10.1244	10.1968	10.2637	10.4244	ENSMUSG00000028873	10.5297	10.2523	Cdca8	-0.275093	0.031352
10.1568	10.262	10.3028	10.2439	9.9001	9.83111	9.99002	10.1138	ENSMUSG00000028882	10.2414	9.95875	Ppp1r8	-0.279659	0.0180106
11.0268	11.2806	11.0794	11.1293	10.4975	10.4783	10.7565	10.972	ENSMUSG00000028896	11.129	10.6761	Rcc1	-0.441815	0.0111094
8.03522	8.75995	8.20865	8.06607	7.25555	8.1869	7.54596	7.48517	ENSMUSG00000029086	8.26747	7.6184	Prom1	-0.640085	0.077439
11.845	11.9966	11.81	11.8448	11.5118	11.4828	11.542	11.7548	ENSMUSG00000029147	11.8741	11.5728	Ppm1g	-0.299175	0.0100877
10.8523	10.7814	11.0719	10.9811	10.5433	10.4085	10.6017	10.7813	ENSMUSG00000029177	10.9217	10.5837	Cenpa	-0.336162	0.0251417
12.1699	12.1411	12.1957	12.2502	11.957	11.8365	11.959	11.7941	ENSMUSG00000029202	12.1892	11.8866	Pds5a	-0.301082	0.000201
8.82848	9.11245	9.20374	9.22314	8.67872	8.85694	8.81208	8.47675	ENSMUSG00000029238	9.09195	8.70612	Clock	-0.386624	0.0423533
10.3662	10.6762	10.5148	10.5763	10.0788	10.4167	10.2786	10.2069	ENSMUSG00000029366	10.5334	10.2453	Dck	-0.287553	0.0587983
10.019	10.1374	9.99692	9.92998	9.70638	9.71649	9.67298	9.87263	ENSMUSG00000029388	10.0208	9.74212	Eif2b1	-0.279324	0.0148037
9.46061	9.4544	9.62125	9.52065	9.02489	9.08819	9.31587	9.41628	ENSMUSG00000029394	9.51423	9.2113	Cdk2ap1	-0.295903	0.0765661
13.1609	13.3215	13.1638	13.2036	12.7633	12.907	12.9712	12.9133	ENSMUSG00000029467	13.2125	12.8887	Atp2a2	-0.323296	0.00032553
9.57248	9.72569	9.40838	9.40028	9.11542	9.25912	9.17569	9.20945	ENSMUSG00000029594	9.52671	9.18992	Rbm19	-0.343353	0.0148037
10.3899	10.5431	10.4957	10.615	10.1435	10.0647	10.3103	10.3886	ENSMUSG00000029657	10.5109	10.2268	Hsph1	-0.280667	0.0487117
11.358	11.3887	11.3852	11.2968	11.1667	10.9218	10.9075	11.1611	ENSMUSG00000029752	11.3572	11.0393	Asns	-0.313041	0.006921
12.1691	12.1924	12.1681	12.1527	11.7896	11.7171	11.8128	12.0064	ENSMUSG00000029777	12.1706	11.8315	Gars	-0.335282	0.00048886
12.5328	12.6458	12.7018	12.6472	12.2039	12.1549	12.3683	12.5689	ENSMUSG00000030007	12.6319	12.324	Cct7	-0.299939	0.0445154
8.07785	8.20532	8.06917	8.03459	7.76353	7.77896	7.65558	7.74832	ENSMUSG00000030031	8.09673	7.7366	Kbtbd8	-0.362876	0.0151684
7.946	8.38726	8.14832	8.22788	7.4886	7.80768	7.75745	7.5865	ENSMUSG00000030203	8.17736	7.66006	Dusp16	-0.522069	0.00654785
11.3415	11.4479	11.1757	11.1472	10.8247	11.037	10.997	10.9595	ENSMUSG00000030216	11.2781	10.9545	Wbp11	-0.327028	0.01079
8.72798	8.7405	8.5608	8.49011	8.27413	8.00662	8.15597	8.28405	ENSMUSG00000030493	8.62985	8.18019	Faap24	-0.450719	0.00329824
12.5692	12.7848	12.6609	12.6901	12.0838	12.1278	12.2798	12.4557	ENSMUSG00000030662	12.6762	12.2368	Ipo5	-0.434151	0.00071874
9.92484	9.9983	10.1913	10.1479	9.75192	9.53083	9.77691	9.9774	ENSMUSG00000030677	10.0656	9.75926	Kif22	-0.30165	0.0838623
10.4827	10.6285	10.4169	10.4725	10.1024	10.254	10.2084	10.3495	ENSMUSG00000030689	10.5001	10.2286	Ino80e	-0.271654	0.0213836
11.6159	11.58	11.6092	11.6689	11.374	11.1969	11.3247	11.2293	ENSMUSG00000030779	11.6185	11.2812	Rbbp6	-0.335626	1.41e-05
10.5388	10.6258	10.6092	10.4627	9.87592	9.95985	10.0122	10.139	ENSMUSG00000030867	10.5591	9.99674	Plk1	-0.56132	7.71e-09
7.70745	7.57479	7.9087	7.96951	7.27417	7.43677	7.41075	7.4226	ENSMUSG00000030878	7.79011	7.38607	Cdr2	-0.413146	0.0389933
12.7459	12.8048	12.8659	12.8656	12.5152	12.3347	12.5607	12.6863	ENSMUSG00000030978	12.8206	12.5242	Rrm1	-0.291702	0.0138341
13.2832	13.3867	13.2911	13.2351	12.6745	12.6202	12.6879	12.4429	ENSMUSG00000031004	13.299	12.6064	Mki67	-0.690448	2.09e-16
10.2153	10.2879	10.2595	10.3144	9.9001	9.93566	10.0313	10.0203	ENSMUSG00000031095	10.2693	9.97183	Cul4b	-0.296869	0.00048886
9.49071	9.65645	9.72473	9.79561	9.42125	8.91089	9.24748	9.42998	ENSMUSG00000031245	9.66688	9.2524	Hmgn5	-0.403962	0.0379015
10.1557	10.1595	10.4307	10.4458	9.915	9.79749	9.92437	9.82331	ENSMUSG00000031278	10.2979	9.86504	Acsl4	-0.438352	0.00064092
10.37	10.4573	10.4682	10.3627	10.1024	9.89608	10.0648	10.2109	ENSMUSG00000031432	10.4146	10.0685	Prps1	-0.342397	0.00236769
10.3077	10.3798	10.3748	10.3155	10.0655	9.80285	10.0407	10.2628	ENSMUSG00000031657	10.3444	10.043	Heatr3	-0.29275	0.0521479
11.283	11.3614	11.3268	11.3553	10.8963	10.9679	11.1027	11.205	ENSMUSG00000031672	11.3316	11.043	Got2	-0.284208	0.0126783
8.39122	8.42836	8.66854	8.79567	7.88356	8.22467	8.32478	8.09637	ENSMUSG00000031732	8.57095	8.13234	Phlpp2	-0.440009	0.0368525
8.42829	8.484	8.5608	8.5245	8.12828	8.11976	8.23345	8.34798	ENSMUSG00000031756	8.4994	8.20737	Cenpn	-0.29037	0.0492615
9.93518	10.1693	10.0418	10.1306	9.51423	9.51132	9.92291	9.88262	ENSMUSG00000031826	10.0692	9.70777	Usp10	-0.351081	0.0558477
9.91704	9.9398	9.81806	9.95541	9.59048	9.36438	9.59256	9.76506	ENSMUSG00000031917	9.90758	9.57812	Nip7	-0.323833	0.0198999
10.6862	10.7591	10.8413	10.925	10.4002	10.3066	10.4262	10.7054	ENSMUSG00000031939	10.8029	10.4596	Taf1d	-0.338362	0.0243034
12.4195	12.5351	12.3663	12.351	12.0844	12.2131	12.0763	12.1481	ENSMUSG00000031960	12.418	12.1305	Aars	-0.288485	0.00092337
10.488	10.4323	10.5257	10.6664	10.2833	9.99306	10.3147	10.2768	ENSMUSG00000031976	10.5281	10.217	Urb2	-0.307799	0.0277171
9.85712	9.97629	9.83889	9.87624	9.20788	9.37161	9.55721	9.57676	ENSMUSG00000032185	9.88713	9.42837	Carm1	-0.452778	0.00065572
11.3733	11.5119	11.4407	11.4303	11.092	11.0461	11.1219	11.273	ENSMUSG00000032279	11.439	11.1333	Idh3a	-0.304166	0.00123698
11.4219	11.5778	11.5252	11.6723	11.1853	11.0803	11.266	11.3537	ENSMUSG00000032407	11.5493	11.2213	U2surp	-0.32723	0.00559186
10.3604	10.3587	10.3005	10.4105	9.95304	9.83982	10.0648	10.0531	ENSMUSG00000032477	10.3575	9.97769	Cdc25a	-0.377601	7.56e-05
10.2836	10.3903	10.3404	10.4267	9.96168	10.0362	10.1781	10.1124	ENSMUSG00000032624	10.3603	10.0721	Eml4	-0.286855	0.00517702
11.8295	11.7028	11.7805	11.861	11.487	11.5942	11.5401	11.4216	ENSMUSG00000032637	11.7934	11.5107	Atxn2l	-0.28269	0.00106729
10.8337	10.9219	10.5608	10.7791	10.281	10.5702	10.4251	10.5341	ENSMUSG00000032640	10.7739	10.4526	Chsy1	-0.323659	0.0320281
9.09376	9.10486	9.40838	9.15404	8.62535	8.67403	8.57595	8.74861	ENSMUSG00000032715	9.19026	8.65599	Trib3	-0.539671	4.88e-05
8.81734	8.54881	8.8935	8.90124	8.37243	8.46903	8.59809	8.4092	ENSMUSG00000032783	8.79022	8.46219	Troap	-0.332777	0.0513512
10.082	9.85943	9.9623	9.82043	9.6487	9.56489	9.55344	9.43451	ENSMUSG00000032815	9.93104	9.55039	Fanca	-0.382744	0.00140296
8.89885	9.10992	8.99119	9.02385	8.6682	8.76473	8.67648	8.83352	ENSMUSG00000032897	9.00595	8.73573	Nfyc	-0.271502	0.0413702
11.3381	11.363	11.6492	11.7559	10.9113	10.6064	11.1854	11.3405	ENSMUSG00000032902	11.5266	11.0109	Slc16a1	-0.500558	0.0391513
10.7644	10.9609	10.8277	10.9221	10.4378	10.5071	10.5962	10.7397	ENSMUSG00000032939	10.8688	10.5702	Nup93	-0.296418	0.0184729
10.3225	10.4068	10.6828	10.6212	10.1785	9.88601	10.266	10.308	ENSMUSG00000033031	10.5083	10.1596	Cip2a	-0.346977	0.061343
9.93904	9.82752	10.0961	10.1005	9.72849	9.39783	9.90082	9.61124	ENSMUSG00000033054	9.99079	9.65959	Npat	-0.323697	0.0890047
11.0585	10.7854	11.2167	11.1667	10.7132	10.5744	10.7565	10.6479	ENSMUSG00000033105	11.0568	10.673	Lss	-0.391447	0.00725826
8.20293	8.03482	8.12242	8.05565	7.85293	7.93682	7.60546	7.79141	ENSMUSG00000033147	8.10395	7.79665	Slc22a15	-0.306923	0.086373
10.4897	10.7542	10.5762	10.7135	10.2187	10.123	10.4106	10.5426	ENSMUSG00000033166	10.6334	10.3237	Dis3	-0.304328	0.077439
12.1112	12.2526	12.0981	12.0951	11.8763	11.8229	11.8989	11.8385	ENSMUSG00000033228	12.1392	11.8592	Scaf11	-0.281232	0.00020738
8.51011	8.39142	8.44435	8.63706	8.01664	7.90394	8.19038	8.07908	ENSMUSG00000033762	8.49574	8.04751	Recql4	-0.448085	0.00260864
10.0538	9.98458	10.1725	10.3361	9.74526	9.62463	10.0988	9.74876	ENSMUSG00000033799	10.1367	9.80437	Fam208b	-0.327063	0.098524
7.16453	7.39571	6.74173	7.16646	6.44825	6.89665	6.28007	6.32745	ENSMUSG00000033871	7.11711	6.4881	Ppargc1b	-0.634565	0.0404129
9.81714	9.84129	9.6757	9.66124	9.31963	9.4166	9.39387	9.50091	ENSMUSG00000033909	9.74884	9.40775	Usp36	-0.343288	0.00187831
9.79602	9.63379	10.0097	10.0144	9.41288	9.20616	9.6695	9.38848	ENSMUSG00000033952	9.86348	9.41925	Aspm	-0.443074	0.0163808
8.94051	8.78865	9.03072	8.9694	8.59235	8.38097	8.56476	8.22241	ENSMUSG00000033964	8.93232	8.44012	Zbtb41	-0.486826	0.00143332
8.93021	8.91837	8.86253	8.98595	8.50048	8.5133	8.51908	8.81971	ENSMUSG00000033970	8.92427	8.58814	Rfc3	-0.33217	0.0263094
10.7447	10.7775	10.5599	10.6203	10.0521	10.1429	10.0108	9.8575	ENSMUSG00000034158	10.6756	10.0158	Lrrc58	-0.659558	3.44e-10
9.29986	9.31231	9.61384	9.4548	9.17854	8.7537	9.13589	9.15824	ENSMUSG00000034206	9.4202	9.05659	Polq	-0.358583	0.0567951
11.4365	11.4058	11.4334	11.579	11.239	11.2191	11.203	10.9906	ENSMUSG00000034297	11.4637	11.1629	Med13	-0.298893	0.00652628
10.2897	10.4058	10.3313	10.3446	9.92534	9.8433	9.95185	9.86088	ENSMUSG00000034311	10.3429	9.89534	Kif4	-0.447018	4.11e-09
12.5851	12.7566	12.6217	12.6659	12.2865	12.1887	12.1753	12.2398	ENSMUSG00000034349	12.6573	12.2226	Smc4	-0.435503	9.4e-10
8.40987	8.35778	8.42753	8.47846	8.21755	7.93031	8.25218	8.03793	ENSMUSG00000034575	8.41841	8.10949	Tent4a	-0.302496	0.0668028
8.92762	9.03739	9.03906	8.92145	8.56237	8.65044	8.73426	8.45458	ENSMUSG00000034653	8.98138	8.60041	Ythdc2	-0.37814	0.00338893
10.6348	10.6443	10.5599	10.6569	10.3163	10.3645	10.3401	10.2705	ENSMUSG00000034663	10.6239	10.3228	Bmp2k	-0.301564	3.56e-05
9.54574	9.63905	9.63781	9.70188	9.22233	9.24343	9.41481	9.52877	ENSMUSG00000034674	9.63112	9.35233	Tdg	-0.274563	0.051728
9.35096	9.49752	9.41693	9.35215	8.98024	9.09694	9.11557	9.26145	ENSMUSG00000035198	9.40439	9.11355	Tubg1	-0.289489	0.0245518
9.78033	9.65645	10.0611	9.83725	9.41916	9.31271	9.609	9.33367	ENSMUSG00000035293	9.83377	9.41864	G2e3	-0.417466	0.00886699
9.12797	9.32543	9.19383	9.25763	8.92535	8.68955	8.74752	9.0706	ENSMUSG00000035683	9.22621	8.85826	Melk	-0.362484	0.0202849
8.20721	8.16211	8.28536	8.27353	7.98874	8.01896	7.73098	7.86047	ENSMUSG00000035762	8.23205	7.89979	Tmem161b	-0.330466	0.041287
9.04207	8.87145	9.07461	9.06337	8.81844	8.53922	8.77045	8.81275	ENSMUSG00000035834	9.01288	8.73522	Polr3g	-0.275351	0.0726035
10.0178	10.1324	10.0321	10.0278	9.6717	9.47373	9.63422	9.47251	ENSMUSG00000036109	10.0525	9.56304	Mbnl3	-0.486855	4.38e-07
11.1378	11.1162	11.2093	11.2818	10.8513	10.5049	10.9696	10.775	ENSMUSG00000036202	11.1863	10.7752	Rif1	-0.402429	0.00532641
8.23677	8.27006	8.37145	8.17593	7.83423	7.77169	7.8526	8.14701	ENSMUSG00000036223	8.26355	7.90138	Ska1	-0.357987	0.0441599
11.6119	11.5506	11.4439	11.5799	11.1822	11.1819	11.134	10.9476	ENSMUSG00000036698	11.5466	11.1114	Ago2	-0.43354	6.12e-06
12.5453	12.4883	12.4871	12.5173	12.2663	12.1601	12.183	12.2686	ENSMUSG00000036752	12.5095	12.2195	Tubb4b	-0.289462	2.21e-06
10.6513	10.5626	10.846	10.8349	10.3648	10.113	10.5694	10.5107	ENSMUSG00000036768	10.7237	10.3895	Kif15	-0.32866	0.0691011
10.5507	10.5782	10.7161	10.6457	10.2993	10.1927	10.3822	10.2436	ENSMUSG00000036777	10.6227	10.2795	Anln	-0.342324	0.00031112
11.8159	11.7611	11.81	11.8953	11.4165	11.2812	11.5049	11.3763	ENSMUSG00000036990	11.8206	11.3947	Otud4	-0.424232	3.17e-07
9.88406	9.29464	9.93874	9.84634	8.47254	7.55161	7.9873	7.81943	ENSMUSG00000037071	9.74095	7.95772	Scd1	-1.76766	2.02e-13
12.0998	12.214	12.1419	12.1743	11.9027	11.6537	11.8552	11.9425	ENSMUSG00000037236	12.1575	11.8385	Matr3	-0.315325	0.00241719
10.3624	10.4771	10.3154	10.2846	9.91648	9.95825	10.1027	10.0158	ENSMUSG00000037275	10.3599	9.9983	Gemin5	-0.361942	0.00031104
10.9993	11.101	11.1303	11.1842	10.584	10.7128	10.8057	10.9618	ENSMUSG00000037313	11.1037	10.7661	Tacc3	-0.332805	0.0121202
12.6473	12.7907	12.5015	12.5815	12.1549	12.1969	12.2648	12.4367	ENSMUSG00000037331	12.6303	12.2633	Larp1	-0.366959	0.00315422
10.3992	10.5515	10.3911	10.4146	10.0548	10.024	9.95757	10.3956	ENSMUSG00000037376	10.4391	10.108	Trmt6	-0.32288	0.0462821
8.43923	8.74702	8.27599	8.25544	7.97173	8.20321	7.85872	7.93921	ENSMUSG00000037434	8.42942	7.99322	Slc30a1	-0.446818	0.0397189
9.79176	10.0792	9.67214	9.55618	9.36375	9.54156	9.34234	9.22786	ENSMUSG00000037447	9.77483	9.36888	Arid5a	-0.415731	0.0279818
10.2394	10.3903	10.5068	10.5044	9.91796	9.65261	10.1434	10.059	ENSMUSG00000037474	10.4102	9.94325	Dtl	-0.459144	0.0056368
10.1689	10.3178	10.3313	10.3457	9.92975	9.95344	9.94611	9.95547	ENSMUSG00000037544	10.2909	9.94619	Dlgap5	-0.346255	5.55e-05
8.18138	8.17665	7.90263	7.86602	7.63261	7.55161	7.32486	7.67352	ENSMUSG00000037628	8.03167	7.54565	Cdkn3	-0.491565	0.0121202
8.76323	8.99971	9.03906	8.98869	8.58491	8.36657	8.66254	8.73396	ENSMUSG00000037725	8.94767	8.58699	Ckap2	-0.35771	0.0315751
16.0519	15.8979	15.9632	15.9708	15.8774	15.5056	15.5068	15.6318	ENSMUSG00000037742	15.9709	15.6304	Eef1a1	-0.333401	0.0126783
6.2005	5.86019	6.18367	5.78077	5.15893	5.66362	5.18609	5.20363	ENSMUSG00000037754	6.00628	5.30307	Ppp1r16b	-0.718031	0.0423533
10.8631	10.9009	10.9976	11.0942	10.5366	10.6166	10.6044	10.5299	ENSMUSG00000037857	10.964	10.5719	Nufip2	-0.394359	1.7e-05
8.98846	9.20996	9.12244	9.02918	8.61808	8.78292	8.74422	8.57865	ENSMUSG00000037885	9.08751	8.68097	Stk35	-0.406991	0.00140296
9.15255	9.35557	9.33585	9.23934	8.97456	8.90426	9.01768	8.91695	ENSMUSG00000038174	9.27083	8.95336	Fam126b	-0.318133	0.00645537
8.7834	8.72739	8.68633	8.65442	8.12828	8.22467	8.43957	8.39064	ENSMUSG00000038214	8.71289	8.29579	Bend3	-0.414019	0.00336619
8.93021	9.1275	8.72127	8.71193	8.50442	8.72009	8.15597	8.07908	ENSMUSG00000038594	8.87273	8.36489	Cep85l	-0.496354	0.0492615
9.46061	9.58918	9.64874	9.64396	9.28103	9.0436	9.39597	9.37202	ENSMUSG00000038736	9.58562	9.27316	Nudcd1	-0.307268	0.0408904
7.56822	7.43658	7.41474	7.52464	7.19822	6.93621	6.91869	7.25828	ENSMUSG00000038816	7.48605	7.07785	Ctnnal1	-0.405257	0.0512767
10.972	10.9651	11.1795	11.2266	10.7276	10.5597	10.8238	10.8406	ENSMUSG00000038943	11.0858	10.7379	Prc1	-0.348334	0.0115543
11.4383	11.5346	11.2081	11.3231	11.2295	11.0766	10.844	10.9821	ENSMUSG00000038991	11.376	11.0331	Txndc5	-0.341554	0.0287269
10.456	10.5599	10.4998	10.4919	10.2199	9.86053	9.6954	10.0693	ENSMUSG00000039221	10.5019	9.96128	Rpl22l1	-0.527707	0.00053287
10.0299	10.125	10.0528	10.0463	9.7268	9.58577	9.74254	10.0218	ENSMUSG00000039356	10.0635	9.76922	Exosc2	-0.286269	0.0618632
8.03522	8.43644	8.22821	8.30024	7.52791	8.08498	7.56107	7.75559	ENSMUSG00000039470	8.25003	7.73239	Zdhhc2	-0.510663	0.0267004
10.0263	10.1086	10.2025	10.0801	9.76184	9.58162	9.94323	9.8909	ENSMUSG00000039509	10.1044	9.7944	Nup133	-0.304357	0.031352
9.72777	9.70409	9.7638	9.72343	9.41916	9.17618	9.58703	9.58086	ENSMUSG00000039748	9.72977	9.44081	Exo1	-0.279513	0.0791239
10.6677	10.8796	10.6623	10.7052	10.4725	10.3463	10.3864	10.5373	ENSMUSG00000039756	10.7287	10.4356	Dnttip2	-0.294036	0.00883475
8.50665	9.03739	8.57996	8.78625	7.91355	8.55201	7.99288	7.91993	ENSMUSG00000039782	8.72756	8.09459	Cpeb2	-0.624486	0.0167824
8.63272	8.56732	8.67569	8.75762	8.30161	7.93031	8.35543	8.45458	ENSMUSG00000039842	8.65834	8.26048	Mcph1	-0.386632	0.040524
11.0201	11.1411	10.8804	10.9378	10.4614	10.7814	10.8238	10.7434	ENSMUSG00000039844	10.9949	10.7025	Rapgef1	-0.28935	0.0582582
12.6241	12.8424	12.413	12.41	11.7614	11.9755	11.924	11.986	ENSMUSG00000040010	12.5724	11.9117	Slc7a5	-0.669368	1.26e-06
9.93775	9.95535	9.96375	9.97212	9.59419	9.60839	9.55533	9.44579	ENSMUSG00000040021	9.95725	9.55093	Lats1	-0.405104	9.31e-07
10.5921	10.7306	10.8349	10.8281	10.397	10.3777	10.4907	10.5748	ENSMUSG00000040028	10.7464	10.4601	Elavl1	-0.287344	0.0162317
10.8523	10.956	10.9991	10.97	10.4594	10.4179	10.6081	10.6342	ENSMUSG00000040084	10.9443	10.5299	Bub1b	-0.412449	1.55e-05
12.9097	13.0386	12.9019	12.9194	12.5271	12.5232	12.7294	12.7559	ENSMUSG00000040463	12.9424	12.6339	Mybbp1a	-0.305488	0.00452149
8.86409	8.78232	9.10138	8.9694	8.56237	8.71252	8.7866	8.44111	ENSMUSG00000040651	8.9293	8.62565	Fam208a	-0.302223	0.0971578
10.3861	10.3577	10.4381	10.4518	10.2079	10.1639	10.104	9.77583	ENSMUSG00000040865	10.4084	10.0629	Ino80d	-0.336334	0.0229233
10.5847	10.7322	10.6596	10.8799	10.1384	10.5713	10.3412	10.273	ENSMUSG00000040943	10.7141	10.331	Tet2	-0.379141	0.0163808
12.897	12.9804	12.9036	12.8874	12.4825	12.4174	12.696	12.7375	ENSMUSG00000040945	12.9171	12.5833	Rcc2	-0.327863	0.00581955
8.74277	8.77597	9.10667	9.00231	8.21755	8.31747	8.36407	8.38596	ENSMUSG00000041064	8.90693	8.32126	Pif1	-0.593182	6.45e-05
9.38152	9.28124	9.35822	9.20205	8.88656	8.56889	8.78981	8.52435	ENSMUSG00000041147	9.30576	8.6924	Brca2	-0.607049	7.42e-06
11.5439	11.6503	11.5267	11.5867	11.1473	11.0942	11.1621	11.1314	ENSMUSG00000041219	11.5769	11.1338	Arhgap11a	-0.443668	6.97e-13
10.8726	10.7331	11.2234	11.2846	10.4522	9.97418	10.6971	10.7759	ENSMUSG00000041220	11.0284	10.4748	Elovl6	-0.540097	0.0510944
12.1409	12.1825	12.0012	12.041	11.6904	11.6172	11.7541	11.6703	ENSMUSG00000041313	12.0914	11.683	Slc7a1	-0.409497	2.89e-07
10.4844	10.5764	10.7588	10.6483	10.3341	10.2277	10.4778	10.2615	ENSMUSG00000041328	10.617	10.3253	Pcf11	-0.291342	0.0263094
11.0195	11.036	11.2379	11.289	10.6734	10.5081	10.7259	10.9236	ENSMUSG00000041431	11.1456	10.7078	Ccnb1	-0.435217	0.00350346
9.47308	9.52431	9.5237	9.57818	9.10506	8.9142	8.95331	8.87082	ENSMUSG00000041498	9.52482	8.96085	Kif14	-0.561435	1.61e-08
6.95692	7.31034	6.50564	6.87811	5.89577	6.46324	5.29851	5.7611	ENSMUSG00000041608	6.91275	5.85466	Entpd3	-1.04207	0.0065516
12.5411	12.5407	12.5676	12.5758	12.2088	12.0722	12.3453	12.4216	ENSMUSG00000041859	12.5563	12.262	Mcm3	-0.288297	0.0147396
11.3699	11.5365	11.4952	11.4002	11.0588	11.258	11.0661	11.1391	ENSMUSG00000041920	11.4505	11.1305	Slc16a6	-0.319618	0.00106729
7.10166	7.32782	7.1534	7.50946	6.73027	6.37002	6.74439	6.64186	ENSMUSG00000041961	7.27308	6.62163	Znrf3	-0.655315	0.00377248
11.2683	11.3577	11.4892	11.4641	11.1334	10.9471	11.1775	11.0059	ENSMUSG00000042029	11.3948	11.066	Ncapg2	-0.328112	0.00372598
11.0268	11.2425	11.0968	11.1049	10.8428	10.7288	10.8309	10.9074	ENSMUSG00000042133	11.1177	10.8275	Ppig	-0.290917	0.00332692
11.1545	11.2648	11.2025	11.1607	10.9738	11.0179	10.8799	10.8234	ENSMUSG00000042410	11.1956	10.9238	Agps	-0.270608	0.00282034
10.7224	10.8019	10.8132	10.6968	10.5337	10.4364	10.4608	10.5128	ENSMUSG00000042489	10.7586	10.4859	Clspn	-0.272814	0.0005846
8.80612	8.93273	8.84996	8.76083	8.48058	8.25105	8.68684	8.63493	ENSMUSG00000044149	8.83741	8.51335	Nkrf	-0.315472	0.0765661
11.1986	11.2851	11.0314	10.992	10.9261	10.7859	10.8464	10.5717	ENSMUSG00000044791	11.1268	10.7825	Setd2	-0.343454	0.0215795
8.69793	8.77278	8.7074	8.74795	8.56615	8.47799	8.29347	8.2638	ENSMUSG00000044906	8.73151	8.40035	4930503L19Rik	-0.326447	0.026772
8.87756	8.75995	9.05831	9.01043	8.62172	8.47799	8.72423	8.7413	ENSMUSG00000044934	8.92656	8.64131	Zfp367	-0.285917	0.0877674
11.282	11.0908	11.3605	11.3579	11.0069	10.7922	10.8889	10.9033	ENSMUSG00000045294	11.2728	10.8978	Insig1	-0.376985	0.00087471
10.6692	10.783	10.9057	10.838	10.2127	10.1245	10.2775	10.1869	ENSMUSG00000045328	10.799	10.2004	Cenpe	-0.599784	1.24e-11
9.51159	9.78859	9.66318	9.67831	9.26017	8.92407	9.35756	9.3838	ENSMUSG00000045624	9.66042	9.2314	Esf1	-0.420975	0.012738
9.61491	9.71908	9.52765	9.55063	9.05211	9.17618	9.26373	9.05005	ENSMUSG00000045671	9.60307	9.13552	Spred2	-0.467259	2.99e-05
13.694	13.8441	13.5931	13.6362	13.3127	13.359	13.3839	13.4617	ENSMUSG00000045983	13.6918	13.3793	Eif4g1	-0.314718	0.00113834
11.8219	11.8714	11.6668	11.6804	11.5054	11.6348	11.3923	11.2857	ENSMUSG00000046062	11.7601	11.4545	Ppp1r15b	-0.302653	0.027467
10.4397	10.5042	10.4856	10.3542	9.99853	10.081	10.1117	10.0938	ENSMUSG00000046179	10.446	10.0713	E2f8	-0.375529	4.53e-06
8.22838	8.13257	8.29002	8.19028	7.76353	7.85662	7.80898	8.03196	ENSMUSG00000046295	8.21031	7.86527	Ankle1	-0.345041	0.0289818
8.53072	8.58924	8.7621	8.71854	8.42335	8.1704	8.30697	8.32373	ENSMUSG00000046404	8.65015	8.30611	Yod1	-0.34339	0.0218444
9.6962	9.72404	9.68104	9.80186	9.30386	9.30517	9.50349	9.23828	ENSMUSG00000046591	9.72578	9.3377	Ticrr	-0.385055	0.00050281
8.58754	8.60725	8.60262	8.52072	8.03858	8.04934	8.02046	8.13033	ENSMUSG00000046798	8.57953	8.05968	Cldn12	-0.521869	4.07e-06
8.74571	8.94694	8.82448	8.77677	8.35941	8.46903	8.61266	8.36234	ENSMUSG00000047466	8.82348	8.45086	8030462N17Rik	-0.370885	0.00876831
9.57909	9.58918	9.80834	9.80963	9.24374	8.92407	9.20243	9.23308	ENSMUSG00000047534	9.69656	9.15083	Mis18bp1	-0.544063	8.06e-05
9.95818	10.036	9.79036	9.91709	9.61624	9.64864	9.62347	9.71372	ENSMUSG00000047710	9.92541	9.65052	Champ1	-0.278066	0.0112631
9.948	10.151	10.2038	10.1601	9.59233	9.50695	9.76554	9.49441	ENSMUSG00000048109	10.1157	9.58981	Rbm15	-0.524485	1.35e-05
9.61972	9.43839	9.6451	9.69183	9.35722	9.02537	9.35756	9.36014	ENSMUSG00000048371	9.59876	9.27507	Pdp2	-0.319701	0.0432354
9.29785	9.40377	9.3426	9.31115	8.96313	8.67793	8.7994	8.49858	ENSMUSG00000049164	9.33884	8.73476	Zfp518a	-0.594373	1.88e-05
9.46775	9.54127	9.356	9.38995	8.99994	9.18168	9.26834	9.13334	ENSMUSG00000049504	9.43874	9.14583	Proser1	-0.29225	0.0255251
9.05398	9.17657	9.18134	8.98046	8.67872	8.56469	8.70055	8.61108	ENSMUSG00000049764	9.09809	8.63876	Zfp280b	-0.460473	6.22e-05
9.82967	10.0132	9.96667	10.062	9.58303	9.35468	9.64134	9.59512	ENSMUSG00000051220	9.9679	9.54354	Ercc6l	-0.422267	0.0005846
9.37204	9.40171	9.52172	9.50159	9.03856	8.94038	8.97038	9.10231	ENSMUSG00000051235	9.44926	9.01291	Gen1	-0.436612	1.95e-05
9.74256	9.5746	9.69164	9.57453	9.21512	9.25652	9.35972	9.42542	ENSMUSG00000051378	9.64584	9.3142	Kif18b	-0.332096	0.00442505
4.71952	4.86099	4.59833	4.70382	3.79686	3.83295	3.30033	3.27666	ENSMUSG00000052675	4.72066	3.5517	Zfp112	-1.22042	0.0206039
10.8482	10.9797	10.8704	10.9364	10.6647	10.4478	10.5229	10.5891	ENSMUSG00000052798	10.9086	10.5561	Nup107	-0.35108	0.00012747
7.03592	7.08212	6.7687	6.91315	6.23677	6.61722	6.33383	6.57767	ENSMUSG00000053080	6.94997	6.44137	2700081O15Rik	-0.51405	0.0389076
10.8939	10.9212	10.6802	10.6825	10.3352	10.426	10.5373	10.4448	ENSMUSG00000053293	10.7944	10.4358	Pom121	-0.361759	0.00232097
12.1226	12.1187	12.2001	12.3312	11.8556	11.589	11.8517	12.1213	ENSMUSG00000053907	12.1931	11.8544	Mat2a	-0.329105	0.0549185
8.32984	8.25643	8.08535	8.15657	7.95452	8.06727	7.80898	7.73367	ENSMUSG00000054027	8.20705	7.89111	Nt5dc3	-0.315821	0.0893406
9.33542	9.26091	9.63047	9.36697	9.10245	8.89425	9.13589	9.16098	ENSMUSG00000054115	9.39844	9.0734	Skp2	-0.327826	0.0488292
13.001	13.2635	13.157	13.2185	12.7051	12.6006	12.8533	13.1407	ENSMUSG00000054766	13.16	12.8249	Set	-0.323832	0.0871168
9.04923	8.95821	9.17631	9.20676	8.75359	8.50016	8.69028	8.7413	ENSMUSG00000055240	9.09763	8.67133	Zfp101	-0.426099	0.00184125
10.3007	10.3523	10.0665	10.3478	9.84979	9.83285	9.97741	9.95072	ENSMUSG00000055491	10.2668	9.90269	Pprc1	-0.367944	0.00219965
9.33542	9.44241	9.46719	9.58362	9.31289	9.0436	9.28663	9.02017	ENSMUSG00000055884	9.45716	9.16582	Fancm	-0.286768	0.0727532
9.37584	9.52051	9.4713	9.45083	9.03037	9.30013	9.31587	9.03519	ENSMUSG00000056268	9.45462	9.17039	Dennd1b	-0.27876	0.0627415
11.1367	11.2885	11.0941	11.0357	10.7831	10.7137	10.6971	10.9704	ENSMUSG00000056394	11.1387	10.7911	Lig1	-0.346914	0.00533773
11.6754	11.7481	11.8397	11.7798	11.2514	11.2554	11.218	11.1515	ENSMUSG00000056537	11.7608	11.2191	Rlim	-0.5422	1.68e-15
12.5163	12.6192	12.4945	12.4778	12.1757	12.2613	12.2903	12.2591	ENSMUSG00000056851	12.527	12.2466	Pcbp2	-0.280884	9.79e-05
11.6014	11.7141	11.7567	11.7893	11.2479	11.26	11.4608	11.3597	ENSMUSG00000057406	11.7154	11.3321	Nsd2	-0.382276	7.85e-05
9.67321	9.68726	9.70392	9.69015	9.43786	9.22492	9.36188	9.62122	ENSMUSG00000057497	9.68863	9.41147	Fam136a	-0.270379	0.0602385
11.4769	11.4383	11.4286	11.5768	11.1257	11.0309	11.3917	11.0649	ENSMUSG00000058006	11.4801	11.1533	Mdn1	-0.320699	0.0166499
10.0238	9.99693	10.046	9.98453	9.45427	9.44887	9.62347	9.52452	ENSMUSG00000058290	10.0128	9.51278	Espl1	-0.498572	2.95e-09
12.3615	12.5529	12.4003	12.429	12.1887	11.9747	12.1985	12.2199	ENSMUSG00000058355	12.4359	12.1454	Abce1	-0.288903	0.0083055
9.54574	9.58373	9.4713	9.37327	9.13592	9.33508	9.19034	9.14446	ENSMUSG00000058638	9.49351	9.20145	Zfp110	-0.293271	0.0186707
9.74403	9.67536	9.84523	9.79561	9.65936	9.2669	9.41896	9.52877	ENSMUSG00000059811	9.76506	9.4685	Atl2	-0.290425	0.0535586
7.92021	8.10748	8.14832	7.93583	7.80892	7.32199	7.7108	7.51974	ENSMUSG00000059834	8.02796	7.59036	Sclt1	-0.428044	0.0387071
9.83933	9.94406	9.82931	9.86137	9.49253	9.34736	9.64666	9.77583	ENSMUSG00000060098	9.86852	9.5656	Prmt7	-0.294886	0.058145
9.55415	9.65125	9.50578	9.54133	9.23426	8.85005	9.13589	9.23047	ENSMUSG00000061458	9.56313	9.11267	Nol10	-0.443306	0.00138769
10.3633	10.6081	10.2511	10.3001	9.86522	10.0347	9.95471	9.86088	ENSMUSG00000061607	10.3807	9.92887	Mdc1	-0.457292	0.00044538
11.6192	11.7232	11.5728	11.5899	11.3202	11.0993	11.2156	11.4442	ENSMUSG00000062867	11.6263	11.2698	Impdh2	-0.35212	0.00302599
9.93131	10.0545	10.0349	9.99001	9.63436	9.3692	9.66601	9.87763	ENSMUSG00000062937	10.0027	9.6368	Mtap	-0.355574	0.0264028
9.33152	9.33843	9.47745	9.44685	9.11283	8.98821	9.10014	8.76311	ENSMUSG00000063108	9.39856	8.99108	Zfp26	-0.401602	0.00372194
11.7773	11.9401	11.8555	11.903	11.4895	11.3414	11.5736	11.7679	ENSMUSG00000063273	11.869	11.5431	Naa15	-0.31891	0.0240699
9.35096	9.19575	9.3268	9.40849	9.17111	9.01309	9.11813	8.83695	ENSMUSG00000063317	9.3205	9.03482	Usp31	-0.281825	0.0649533
10.4416	10.6821	10.6587	10.7324	10.2103	10.2036	10.3575	10.25	ENSMUSG00000064127	10.6287	10.2554	Med14	-0.375883	0.00090824
5.78629	5.70827	6.14303	5.92507	5.44838	5.13876	5.06415	4.9228	ENSMUSG00000064372	5.89066	5.14352	mt-Tp	-0.756053	0.0320456
12.3103	12.3196	12.4777	12.4673	12.1501	11.846	12.2477	12.1649	ENSMUSG00000066232	12.3937	12.1022	Ipo7	-0.285783	0.0528487
9.9105	10.0741	9.97538	10.0607	9.67345	9.55856	9.65725	9.81115	ENSMUSG00000067873	10.0052	9.6751	Htatsf1	-0.328877	0.00331776
9.39282	9.51098	9.34708	9.44086	9.04128	9.17893	9.20964	9.18272	ENSMUSG00000068856	9.42293	9.15314	Sf3b4	-0.270367	0.0182836
9.36823	9.53939	9.38896	9.41257	8.88353	9.2513	9.09756	8.94266	ENSMUSG00000070639	9.42729	9.04376	Lrrc8b	-0.379	0.00883475
10.1766	10.3276	10.2866	10.368	9.96025	9.87588	9.96469	10.1909	ENSMUSG00000070697	10.2897	9.99793	Utp3	-0.288824	0.0282211
8.02073	8.13257	8.31768	8.22788	7.98874	7.70454	7.75745	7.61876	ENSMUSG00000071267	8.17471	7.76737	Zfp942	-0.403971	0.0299103
8.74277	8.63209	8.84996	8.81123	8.34628	8.10247	8.4065	8.4501	ENSMUSG00000072889	8.75901	8.32634	Nfxl1	-0.429035	0.00422503
9.31972	9.26998	9.29469	9.34362	9.05749	8.68181	8.96755	8.95534	ENSMUSG00000073542	9.307	8.91555	Cep76	-0.384688	0.00372598
7.47916	7.55265	7.65773	7.65455	6.98878	7.13063	7.16597	7.24801	ENSMUSG00000074873	7.58602	7.13335	AI606181	-0.454289	0.012008
10.1831	10.1669	10.2	10.2091	9.90757	9.78309	10.0819	9.74876	ENSMUSG00000074994	10.1898	9.88033	Qser1	-0.30295	0.0162063
9.64829	9.54874	9.77548	9.87328	9.51423	9.42125	9.49761	9.28676	ENSMUSG00000075376	9.71145	9.42996	Rc3h2	-0.283587	0.0601706
10.139	10.2494	9.89044	9.96379	9.79122	9.95183	9.68681	9.62916	ENSMUSG00000078517	10.0607	9.76476	Emc1	-0.298381	0.0849924
9.25928	9.37041	9.56851	9.51875	8.83734	8.40936	8.98165	8.73764	ENSMUSG00000079470	9.42924	8.7415	Utp14b	-0.677662	0.00010409
10.0562	10.0294	10.1342	10.1068	9.83263	9.72404	9.92583	9.74876	ENSMUSG00000079509	10.0816	9.80781	Zfx	-0.271498	0.00800523
8.64852	8.58197	8.89043	8.62654	8.37674	8.34223	8.37266	8.29407	ENSMUSG00000083161	8.68686	8.34642	Gm11427	-0.344973	0.0200711
9.08913	9.29908	9.1172	9.14915	8.76351	8.71631	8.84022	9.02017	ENSMUSG00000085241	9.16364	8.83505	Snhg3	-0.326851	0.0247618
8.41727	8.54133	8.42753	8.47455	8.15364	8.05534	8.24284	7.89381	ENSMUSG00000090673	8.46517	8.08641	Gm340	-0.373172	0.0151781
6.66549	7.02966	6.97962	6.96971	6.31076	6.24957	6.66271	6.4757	ENSMUSG00000095193	6.91112	6.42469	Gm20939	-0.485697	0.066185
8.101	8.73068	8.30392	8.16143	7.01115	8.19235	7.29806	7.31844	ENSMUSG00000098188	8.32426	7.455	Sowahc	-0.822481	0.0281547
8.99342	8.91837	9.52962	9.65952	8.60711	8.46001	8.5685	8.51581	ENSMUSG00000101609	9.27523	8.53785	Kcnq1ot1	-0.773375	0.00089365
5.61678	5.68132	5.7416	5.99214	4.744	4.38376	5.22454	5.402	ENSMUSG00000105161	5.75796	4.93858	Gm42595	-0.789844	0.0656493
7.48621	7.07178	7.56846	7.88966	7.01115	6.89665	6.82168	6.3078	ENSMUSG00000107320	7.50403	6.75932	Gm42549	-0.754058	0.015412
11.3046	11.416	11.2866	11.3489	10.8971	10.9845	10.9781	11.1153	ENSMUSG00000109511	11.339	10.9937	Nup62	-0.344426	8.89e-05
7.24154	6.88362	7.13278	7.05585	6.73027	6.40804	6.57614	6.64186	ENSMUSG00000110605	7.07845	6.58908	Gm32856	-0.494462	0.0332109
9.50467	9.84887	9.61011	9.62472	9.29705	9.28998	9.33577	9.50523	ENSMUSG00000116564	9.64709	9.35701	Riok2	-0.293239	0.0540072

## Sheet: 7e - MOLM 13
	1	2	3	4	5	6	7	8	9	10	11	12	13	14	15	16	17	18	19	20	21	22	23	24
	ctrl1	ctrl1	ctrl2	ctrl2	ctrl3	ctrl3	ctrl4	ctrl4	IOX5 1	IOX5 1	IOX5 2	IOX5 2	IOX5 3	IOX5 3	IOX5 4	IOX5 4	ddH2O	ddH2O	Dap 2	Dap 2	Dap 3	Dap 3	Dap 4	Dap 4
																									sample 1
BNIP3	24.2786	24.0737	23.9203	22.6214	22.5782	24.5239	25.6659	24.223	21.5062	21.7078	20.9871	28.0147	28.0518	21.4622	20.323	20.6508			21.6709	20.2819	20.761	19.4914	23.4841	23.8121
																									sample 2
																									sample 3
																									sample 4
																									sample 5
ACTB	18.3875	18.2458	16.9525	16.3671	16.0256	18.1148	20.1277	17.4928	16.3616	16.2986	15.9143	20.7775	22.6858	15.3268	15.9038	15.7681			16.8234	16.2301	16.7589	16.1869	19.044	19.0281
Ct average
	1	2	3	4	5	6	7	8	9	10	11	12	13	14	15	16	17	18	19	20	21	22	23	24
				BNIP3											ACTB
ctrl 1				24.1762											18.3166
ctrl 2				23.2709											16.6598
ctrl 3				23.551											17.0702
ctrl4				24.9444											18.8103
IOX5 1				21.607											16.3301
IOX5 2				24.5009											18.3459
IOX5 3				24.757											19.0063
IOX5 4				20.4869											15.8359
Dap 2				20.9764											16.5267
Dap 3				20.1262											16.4729
Dap 4				23.6481											19.0361
delta Ct (housekeeping gene)
	1	2	3	4	5	6	7	8	9	10	11	12	13	14	15	16	17	18	19	20	21	22	23	24
				BNIP3											ACTB
ctrl 1				5.8595											0
ctrl 2				6.61106											0
ctrl 3				6.48084											0
ctrl4				6.13419											0
IOX5 1				5.27696											0
IOX5 2				6.155											0
IOX5 3				5.7507											0
IOX5 4				4.65095											0
Dap 2				4.44967											0
Dap 3				3.65334											0
Dap 4				4.61203											0
2delta Ct (reference sample)
	1	2	3	4	5	6	7	8	9	10	11	12	13	14	15	16	17	18	19	20	21	22	23	24
				BNIP3											ACTB
ctrl 1				0											0
ctrl 2				0											0
ctrl 3				0											0
ctrl4				0											0
IOX5 1				-0.582548											0
IOX5 2				-0.456057											0
IOX5 3				-0.730146											0
IOX5 4				-1.48323											0
Dap 2				-2.16139											0
Dap 3				-2.82751											0
Dap 4				-1.52216											0
2^(-2deltaCt)
	1	2	3	4	5	6	7	8	9	10	11	12	13	14	15	16	17	18	19	20	21	22	23	24
				BNIP3											ACTB
ctrl 1				1											1
ctrl 2				1											1
ctrl 3				1											1
ctrl4				1											1
IOX5 1				1.49749											1
IOX5 2				1.37179											1
IOX5 3				1.65881											1
IOX5 4				2.79575											1
Dap 2				4.47347											1
Dap 3				7.09847											1
Dap 4				2.87221											1

## Sheet: 7e - THP-1
	1	2	3	4							11	12	13	14	15	16	17	18	19	20	21	22	23	24
			BNIP3	BNIP3							ACTB	ACTB
A	H2O	H2O	H2O	H2O							H2O	H2O
B			27.41	24.89							16.02	16.27
C			28.22	25.59							15.94	15.97
D			30.49	24.91							15.86	16.04
E			28.04	21.09							15.95	16.38
F			30.92	23.64							18	18.26
G			27.81	20.71							15.52	16.01
H			29.02	23.32							17.36	17.71
I			27	23.25							16.31	16.48
J			26.27	22.78							16.22	16.71
K
L
M
N
O
P
Ct average
	1	2	3	4	5	6	7	8	9	10	11	12	13	14	15	16	17	18	19	20	21	22	23	24
		BNIP3				ACTB
ctrl1		26.15				16.14
ctrl2		26.9				15.95
ctrl3		27.7				15.95
DAP1		24.57				16.17
DAP2		27.28				18.13
DAP2		24.26				15.77
C13 1		26.17				17.53
C13 2		25.12				16.4
C13 3		24.53				16.46
delta Ct (housekeeping gene)
	1	2	3	4	5	6	7	8	9	10	11	12	13	14	15	16	17	18	19	20	21	22	23	24
		BNIP3				ACTB
ctrl1		10.01				0
ctrl2		10.95				0
ctrl3		11.75				0
DAP1		8.4				0
DAP2		9.14				0
DAP2		8.49				0
C13 1		8.64				0
C13 2		8.73				0
C13 3		8.06				0
2delta Ct (reference sample)
	1	2	3	4	5	6	7	8	9	10	11	12	13	14	15	16	17	18	19	20	21	22	23	24
		BNIP3				ACTB
ctrl1		0				0
ctrl2		0				0
ctrl3		0				0
DAP1		-1.61				0
DAP2		-1.81				0
DAP2		-3.25				0
C13 1		-1.37				0
C13 2		-2.22				0
C13 3		-3.68				0
2^(-2deltaCt)
	1	2	3	4	5	6	7	8	9	10	11	12	13	14	15	16	17	18	19	20	21	22	23	24
		BNIP3				ACTB
ctrl1		1				1
ctrl2		1				1
ctrl3		1				1
DAP1		3.05				1
DAP2		3.5				1
DAP2		9.54				1
C13 1		2.58				1
C13 2		4.67				1
C13 3		12.86				1

## Sheet: 7e - MV411
	1	2	3	4	5	6	7	8	9	10	11	12	13	14	15	16	17	18	19	20	21	22	23	24
			BNIP3	BNIP3							ACTB	ACTB
A			H2O	H2O							H2O	H2O
B			23.8897	23.4327							18.4601	17.1757													BAK	BAK	BAX	BAX
C			31.3389	30.8045							25.6799	22.1984													36.4768	33.0365	32.6757	30.1354
D			27.7795	26.4263							20.9058	18.5212
E			21.8219	21.0701							19.3089	17.1056
F			22.2699	21.715							19.9986	17.6692
G			21.7841	21.1929							18.4785	17.1315
H			22.5082	22.0976							17.9004	17.2739
I			22.4352	21.9635							17.4797	17.231
J			22.9834	22.4246							17.653	17.5978
K
L
M
N
O
P
Ct average
	1	2	3	4	5	6	7	8	9	10	11	12	13	14	15	16	17	18	19	20	21	22	23	24
		BNIP3				ACTB
ctrl1		23.6612				17.8179
ctrl2		31.0717				23.9391
ctrl3		27.1029				19.7135
DAP1		21.446				18.2072
DAP2		21.9925				18.8339
DAP2		21.4885				17.805
C13 1		22.3029				17.5872
C13 2		22.1993				17.3554
C13 3		22.704				17.6254
delta Ct (housekeeping gene)
	1	2	3	4	5	6	7	8	9	10	11	12	13	14	15	16	17	18	19	20	21	22	23	24
		BNIP3				ACTB
ctrl1		5.84335				0
ctrl2		7.13257				0
ctrl3		7.38936				0
DAP1		3.23876				0
DAP2		3.15857				0
DAP2		3.68347				0
C13 1		4.71577				0
C13 2		4.84398				0
C13 3		5.07859				0
2delta Ct (reference sample)
		2				6	7	8	9	10	11	12	13	14	15	16	17	18	19	20	21	22	23	24
		BNIP3				ACTB
ctrl1		0				0
ctrl2		0				0
ctrl3		0				0
DAP1		-2.60458				0
DAP2		-3.974				0
DAP2		-3.70589				0
C13 1		-1.12757				0
C13 2		-2.28859				0
C13 3		-2.31077				0
2^(-2deltaCt)
		2				6	7	8	9	10	11	12	13	14	15	16	17	18	19	20	21	22	23	24
		BNIP3				ACTB
ctrl1		1				1
ctrl2		1				1
ctrl3		1				1
DAP1		6.08216				1
DAP2		15.7142				1
DAP2		13.0492				1
C13 1		2.18491				1
C13 2		4.88577				1
C13 3		4.96148				1

## Sheet: 7e - OCI AML3
			3	4							11	12	13	14	15	16	17	18	19	20	21	22	23	24
			BNIP3	BNIP3							ACTB	ACTB
A			H2O	H2O							H2O	H2O
B			26.1245	25.1859							17.929	17.7331
C			23.0918	23.1869							16.304	16.0851
D			24.2049	24.1606							18.8779	18.9743
E			21.5732	21.2455							20.2029	20.7157
F			28.4071	28.0988							24.6651	25.1774
G			27.2461	27.1843							23.7429	23.6687
H			27.4884	27.5891							23.1579	23.287
I			23.8205	24.4057							19.9015	19.4841
J			21.8035	21.5706							16.9203	17.0041
K
L
M
N
O
P
Ct average
		2				6	7	8	9	10	11	12	13	14	15	16	17	18	19	20	21	22	23	24
		BNIP3				ACTB
ctrl1		25.6552				17.831
ctrl2		23.1393				16.1945
ctrl3		24.1827				18.9261
DAP1		21.4094				20.4593
DAP2		28.2529				24.9212
DAP2		27.2152				23.7058
C13 1		27.5388				23.2225
C13 2		24.1131				19.6928
C13 3		21.6871				16.9622
delta Ct (housekeeping gene)
	1	2	3	4	5	6	7	8	9	10	11	12	13	14	15	16	17	18	19	20	21	22	23	24
		BNIP3				ACTB
ctrl1		7.82415				0
ctrl2		6.9448				0
ctrl3		5.25664				0
DAP1		0.950086				0
DAP2		3.33171				0
DAP2		3.50941				0
C13 1		4.3163				0
C13 2		4.42029				0
C13 3		4.72486				0
2delta Ct (reference sample)
	1	2	3	4	5	6	7	8	9	10	11	12	13	14	15	16	17	18	19	20	21	22	23	24
		BNIP3				ACTB
ctrl1		0				0
ctrl2		0				0
ctrl3		0				0
DAP1		-6.87406				0
DAP2		-3.61309				0
DAP2		-1.74723				0
C13 1		-3.50785				0
C13 2		-2.52451				0
C13 3		-0.531781				0
2^(-2deltaCt)
	1	2	3	4	5	6	7	8	9	10	11	12	13	14	15	16	17	18	19	20	21	22	23	24
		BNIP3				ACTB
ctrl1		1				1
ctrl2		1				1
ctrl3		1				1
DAP1		117.3				1
DAP2		12.2363				1
DAP2		3.35712				1
C13 1		11.3754				1
C13 2		5.75378				1
C13 3		1.44571				1

## Sheet: 7g
			DMSO			IOX5
	shCTRL		3.63	4.53	4.42	56.1	64.3	52.6
	shBNIP3_2		3.79	4.66	4.36	17.4	28.7	11.5
