# Supplementary material for: The selective prolyl hydroxylase inhibitor IOX5 stabilizes HIF-1α and compromises development and progression of acute myeloid leukemia
Source: Nat Cancer. 2024 Apr 18;5(6):916–37. doi: 10.1038/s43018-024-00761-w (PMC11208159; doi:10.1038/s43018-024-00761-w)
Supplement: Supplementary file 10 — Statistical source data for Fig. 8. [file 43018_2024_761_MOESM10_ESM.xlsx]

## Sheet: 8a
THP-1
	DMSO				Daprodustat				IOX5				Venetoclax				Daprodustat + Venetoclax				IOX5 + Venetoclax
0	300000	300000	300000	300000	300000	300000	300000	300000	300000	300000	300000	300000	300000	300000	300000	300000	300000	300000	300000	300000	300000	300000	300000	300000
48	1170000	510000	1340000	1340000	820000	500000	740000	730000	880000	320000	300000	960000	950000	440000	210000	650000	400000	210000	230000	410000	370000	160000	90000	190000
72	1700000	880000	1920000	2120000	1370000	660000	260000	1010000	1470000	340000	790000	1130000	1630000	810000	640000	1030000	220000	110000	320000	390000	200000	80000	120000	100000
MV411
	DMSO				Daprodustat				IOX5				Venetoclax				Daprodustat + Venetoclax				IOX5 + Venetoclax
0	300000	300000	300000	300000	300000	300000	300000	300000	300000	300000	300000	300000	300000	300000	300000	300000	300000	300000	300000	300000	300000	300000	300000	300000
48	650000	590000	410000	630000	420000	380000	440000	300000	410000	180000	300000	420000	710000	510000	330000	300000	350000	150000	450000	380000	260000	210000	100000	100000
72	1410000	710000	1520000	2100000	760000	310000	280000	350000	160000	100000	90000	150000	1930000	980000	600000	980000	250000	150000	330000	320000	90000	50000	0	10000
MOLM13
	DMSO				Daprodustat				IOX5				Venetoclax				Daprodustat + Venetoclax				IOX5 + Venetoclax
0	300000	300000	300000	300000	300000	300000	300000	300000	300000	300000	300000	300000	300000	300000	300000	300000	300000	300000	300000	300000	300000	300000	300000	300000
48	530000	520000	380000	670000	520000	240000	210000	320000	230000	120000	230000	220000	520000	230000	200000	270000	280000	120000	190000	240000	170000	90000	50000	80000
72	850000	620000	830000	1190000	730000	640000	290000	430000	120000	100000	170000	100000	900000	580000	480000	550000	310000	120000	230000	310000	60000	50000	60000	40000
OCI-AML3
	DMSO				Daprodustat				IOX5				Venetoclax				Daprodustat + Venetoclax				IOX5 + Venetoclax
0	300000	300000	300000	300000	300000	300000	300000	300000	300000	300000	300000	300000	300000	300000	300000	300000	300000	300000	300000	300000	300000	300000	300000	300000
48	1760000	2040000	630000	1820000	1130000	720000	1270000	670000	1180000	420000	350000	890000	1140000	610000	320000	1250000	690000	300000	230000	580000	1000000	670000	410000	890000
72	2320000	1130000	2610000	2900000	1040000	740000	640000	990000	1030000	460000	1410000	1670000	2580000	2070000	1170000	1740000	550000	320000	1060000	570000	950000	1260000	420000	770000

## Sheet: 8b
	THP-1
		AnnexinV- , DAPI+	AnnexinV+ , DAPI+	AnnexinV+ , DAPI-	AnnexinV-, DAPI-
	PHDi THP-1 061022_IOX5+V_001_022.fcs	0.0462	0.903	0.0025	0.048
	PHDi THP-1 061022_IOX5+V_002_023.fcs	0.0531	0.911	0.0023	0.0336
	PHDi THP-1 061022_IOX5+V_003_024.fcs	0.0777	0.882	0.0019	0.0389
	PHDi THP-1 061022_IOX5+V_021.fcs	0.0925	0.878	0.00039	0.0292
	PHDi THP-1 061022_IOX5_001_010.fcs	0.0424	0.294	0.0113	0.653
	PHDi THP-1 061022_IOX5_002_011.fcs	0.0433	0.288	0.0101	0.659
	PHDi THP-1 061022_IOX5_003_012.fcs	0.0412	0.173	0.0064	0.78
	PHDi THP-1 061022_IOX5_009.fcs	0.0089	0.0672	0.0078	0.916
	PHDi THP-1 061022_D+V_001_018.fcs	0.0676	0.789	0.0053	0.138
	PHDi THP-1 061022_D+V_002_019.fcs	0.0411	0.839	0.0034	0.117
	PHDi THP-1 061022_D+V_003_020.fcs	0.0438	0.761	0.0044	0.191
	PHDi THP-1 061022_D+V_017.fcs	0.0383	0.795	0.0044	0.162
	PHDi THP-1 061022_DAP_001_006.fcs	0.0192	0.393	0.0127	0.575
	PHDi THP-1 061022_DAP_002_007.fcs	0.0172	0.321	0.0196	0.642
	PHDi THP-1 061022_DAP_003_008.fcs	0.0271	0.296	0.011	0.666
	PHDi THP-1 061022_DAP_005.fcs	0.0089	0.117	0.0159	0.858
	PHDi THP-1 061022_DMSO_001_002.fcs	0.0127	0.0356	0.01	0.942
	PHDi THP-1 061022_DMSO_001.fcs	0.0113	0.0344	0.0074	0.947
	PHDi THP-1 061022_DMSO_002_003.fcs	0.0395	0.0327	0.0081	0.92
	PHDi THP-1 061022_DMSO_003_004.fcs	0.0561	0.0327	0.0082	0.903
	PHDi THP-1 061022_Ven_001_014.fcs	0.0199	0.216	0.0171	0.747
	PHDi THP-1 061022_Ven_002_015.fcs	0.021	0.217	0.0129	0.749
	PHDi THP-1 061022_Ven_003_016.fcs	0.0194	0.199	0.0112	0.77
	PHDi THP-1 061022_Ven_013.fcs	0.0229	0.164	0.0094	0.803
	Mean	0.0363	0.402	0.0085	0.554
	SD	0.0221	0.335	0.005	0.348
	MOLM13
		AnnexinV- , DAPI+	AnnexinV+ , DAPI+	AnnexinV+ , DAPI-	AnnexinV- , DAPI-
	PHDi MOLM13 061022_IOX5+V_001_070.fcs	0.0788	0.88	0.0039	0.0375
	PHDi MOLM13 061022_IOX5+V_002_071.fcs	0.0761	0.914	0.0028	0.0072
	PHDi MOLM13 061022_IOX5+V_003_072.fcs	0.048	0.922	0.0021	0.0282
	PHDi MOLM13 061022_IOX5+V_069.fcs	0.133	0.855	0.0034	0.0093
	PHDi MOLM13 061022_IOX5_001_058.fcs	0.107	0.741	0.0169	0.135
	PHDi MOLM13 061022_IOX5_002_059.fcs	0.098	0.835	0.0083	0.0586
	PHDi MOLM13 061022_IOX5_003_060.fcs	0.0837	0.845	0.009	0.0626
	PHDi MOLM13 061022_IOX5_057.fcs	0.0862	0.821	0.0124	0.0803
	PHDi MOLM13 061022_D+V_001_066.fcs	0.103	0.592	0.0195	0.285
	PHDi MOLM13 061022_D+V_002_067.fcs	0.103	0.617	0.0251	0.256
	PHDi MOLM13 061022_D+V_003_068.fcs	0.112	0.644	0.0174	0.227
	PHDi MOLM13 061022_D+V_065.fcs	0.145	0.489	0.0219	0.345
	PHDi MOLM13 061022_DAP_001_054.fcs	0.047	0.156	0.0319	0.765
	PHDi MOLM13 061022_DAP_002_055.fcs	0.0553	0.163	0.0233	0.759
	PHDi MOLM13 061022_DAP_003_056.fcs	0.0816	0.205	0.0264	0.687
	PHDi MOLM13 061022_DAP_053.fcs	0.0553	0.179	0.0288	0.737
	PHDi MOLM13 061022_DMSO_001_050.fcs	0.0361	0.0967	0.0064	0.861
	PHDi MOLM13 061022_DMSO_002_051.fcs	0.0368	0.0928	0.0069	0.864
	PHDi MOLM13 061022_DMSO_003_052.fcs	0.0474	0.0982	0.0057	0.849
	PHDi MOLM13 061022_DMSO_049.fcs	0.0372	0.0824	0.0044	0.876
	PHDi MOLM13 061022_Ven_001_062.fcs	0.276	0.224	0.0053	0.495
	PHDi MOLM13 061022_Ven_002_063.fcs	0.296	0.211	0.0062	0.486
	PHDi MOLM13 061022_Ven_003_064.fcs	0.353	0.285	0.0055	0.356
	PHDi MOLM13 061022_Ven_061.fcs	0.217	0.264	0.0066	0.512
	Mean	0.113	0.467	0.0125	0.407
	SD	0.0866	0.321	0.0094	0.322
	MV411
		AnnexinV- , DAPI+	AnnexinV+ , DAPI+	AnnexinV+ , DAPI-	AnnexinV- , DAPI-
	PHDi MV411 061022_IOX5+V_001_094.fcs	0.0309	0.908	0.0455	0.0152
	PHDi MV411 061022_IOX5+V_002_095.fcs	0.0413	0.907	0.0377	0.0142
	PHDi MV411 061022_IOX5+V_003_096.fcs	0.018	0.923	0.0482	0.0105
	PHDi MV411 061022_IOX5+V_093.fcs	0.0292	0.892	0.041	0.0384
	PHDi MV411 061022_IOX5_001_082.fcs	0.106	0.671	0.0214	0.202
	PHDi MV411 061022_IOX5_002_083.fcs	0.0936	0.766	0.0116	0.129
	PHDi MV411 061022_IOX5_003_084.fcs	0.119	0.702	0.0121	0.168
	PHDi MV411 061022_IOX5_081.fcs	0.124	0.711	0.0179	0.147
	PHDi MV411 061022_D+V_001_090.fcs	0.0308	0.463	0.0414	0.464
	PHDi MV411 061022_D+V_002_091.fcs	0.0372	0.437	0.0409	0.485
	PHDi MV411 061022_D+V_003_092.fcs	0.0336	0.462	0.0377	0.467
	PHDi MV411 061022_D+V_089.fcs	0.0296	0.462	0.0439	0.464
	PHDi MV411 061022_DAP_001_078.fcs	0.0277	0.297	0.0193	0.656
	PHDi MV411 061022_DAP_002_079.fcs	0.0401	0.272	0.0193	0.668
	PHDi MV411 061022_DAP_003_080.fcs	0.0344	0.275	0.015	0.676
	PHDi MV411 061022_DAP_077.fcs	0.0387	0.219	0.015	0.727
	PHDi MV411 061022_DMSO_001_074.fcs	0.147	0.102	0.0108	0.74
	PHDi MV411 061022_DMSO_002_075.fcs	0.177	0.12	0.0123	0.691
	PHDi MV411 061022_DMSO_003_076.fcs	0.194	0.109	0.0122	0.684
	PHDi MV411 061022_DMSO_073.fcs	0.135	0.107	0.013	0.745
	PHDi MV411 061022_Ven_001_086.fcs	0.125	0.202	0.013	0.66
	PHDi MV411 061022_Ven_002_087.fcs	0.239	0.201	0.0156	0.544
	PHDi MV411 061022_Ven_003_088.fcs	0.268	0.197	0.0128	0.522
	PHDi MV411 061022_Ven_085.fcs	0.12	0.164	0.0277	0.688
	Mean	0.0933	0.44	0.0244	0.442
	SD	0.0727	0.294	0.0134	0.271
	OCI-AML3
		AnnexinV+ , DAPI+	AnnexinV- , DAPI+	AnnexinV+ , DAPI-	AnnexinV- , DAPI-
	PHDi OCI AML3 061022_IOX5+V_001_046.fcs	0.273	0.0702	0.0048	0.652
	PHDi OCI AML3 061022_IOX5+V_002_047.fcs	0.346	0.0827	0.0049	0.566
	PHDi OCI AML3 061022_IOX5+V_003_048.fcs	0.331	0.0513	0.0089	0.609
	PHDi OCI AML3 061022_IOX5+V_045.fcs	0.232	0.0525	0.0104	0.705
	PHDi OCI AML3 061022_IOX5_001_034.fcs	0.112	0.0208	0.0091	0.858
	PHDi OCI AML3 061022_IOX5_002_035.fcs	0.107	0.0264	0.0095	0.857
	PHDi OCI AML3 061022_IOX5_003_036.fcs	0.0942	0.0227	0.011	0.872
	PHDi OCI AML3 061022_IOX5_033.fcs	0.114	0.0175	0.014	0.855
	PHDi OCI AML3 061022_D+V_001_042.fcs	0.462	0.126	0.0178	0.395
	PHDi OCI AML3 061022_D+V_002_043.fcs	0.16	0.0361	0.0143	0.79
	PHDi OCI AML3 061022_D+V_003_044.fcs	0.455	0.0856	0.0143	0.445
	PHDi OCI AML3 061022_D+V_041.fcs	0.454	0.0881	0.0136	0.445
	PHDi OCI AML3 061022_DAP_001_030.fcs	0.373	0.0604	0.0054	0.561
	PHDi OCI AML3 061022_DAP_002_031.fcs	0.181	0.0404	0.0157	0.763
	PHDi OCI AML3 061022_DAP_003_032.fcs	0.188	0.0323	0.0095	0.771
	PHDi OCI AML3 061022_DAP_029.fcs	0.428	0.0558	0.0068	0.51
	PHDi OCI AML3 061022_DMSO_001_026.fcs	0.0846	0.0222	0.0082	0.885
	PHDi OCI AML3 061022_DMSO_002_027.fcs	0.0614	0.0203	0.0086	0.91
	PHDi OCI AML3 061022_DMSO_003_028.fcs	0.0505	0.0102	0.0126	0.927
	PHDi OCI AML3 061022_DMSO_025.fcs	0.0551	0.0224	0.0083	0.914
	PHDi OCI AML3 061022_Ven_001_038.fcs	0.218	0.0544	0.0068	0.721
	PHDi OCI AML3 061022_Ven_002_039.fcs	0.223	0.0409	0.0057	0.731
	PHDi OCI AML3 061022_Ven_003_040.fcs	0.224	0.0483	0.006	0.722
	PHDi OCI AML3 061022_Ven_037.fcs	0.206	0.0642	0.0058	0.724
	Mean	0.226	0.048	0.0097	0.716
	SD	0.136	0.0281	0.0037	0.161

## Sheet: 8c
	Control	Venetoclax (0.1uM)	IOX5 (50uM)	Daprodustat (50uM)	IOX5 + Venetoclax (50uM, 0.1uM)	Daprodustat + Venetoclax (50uM, 0.1uM)
	3.32	18.7	16.4	9.43	36	42.2
	3.09	3.14	5.88	52.1	10.5	69.7
	1.2	1.76	11.4	15.3	8.2	21.6
	7.73	21.9	20.9	35.9	59.2	65.5
	5.79	8.97	26.1	36	13.5	37.9
	14.7	30	21.7	30.1	42.3	46.1
	16.7	11.4	23.6	26.1	42.4	39.7

## Sheet: 8e
	BM CD33					BM CD14
	Control	Venetoclax	IOX5	IOX5 + Venetoclax		Control	Venetoclax	IOX5	IOX5 + Venetoclax
	58.4	6.31	10.9	0.54		0.52	0.12	0.2	0.097
	17.6	30.9	5.79	1.98		0.55	0.038	0.21	0.064
	36.3	13.85	10.4	8.77		0.15	0.11	0.17	0.049
	15.68	11.7	7.63	2.77		0.51	0.039	0.14	0.077
	19.5	12.33	0.94	6.75		0.29	0.176	0.14	0.054

## Sheet: 8f
	Spleen CD33					Spleen CD14
	Control	Venetoclax	IOX5	IOX5 + Venetoclax		Control	Venetoclax	IOX5	IOX5 + Venetoclax
	0.87	0.037	0.55	0.081		0.24	0.046	0.14	0.01
	0.28	0.54	0.6	0.071		0.2	0.072	0.09	0.011
	0.65	0.4	0.1	0.056		0.3	0.02	0.12	0.03
	0.53	0.048	0.26	0.029		0.18	0.046	0.12	0
	0.13	0.26	0.1	0.074		0.17	0.037	0.13	0.028

## Sheet: 8g
		Liver CD33					Liver CD14
		Control	Venetoclax	IOX5	IOX5 + Venetoclax		Control	Venetoclax	IOX5	IOX5 + Venetoclax
		38	8.87	29.1	10.93		0.21	0.045	0.19	0.071
		32.5	18.7	11.9	4.79		0.21	0.19	0.16	0
		15.4	32.6	20.1	11.3		0.068	0.074	0.15	0.013
		41.4	18.5	18	7.25		0.17	0.16	0.11	0.043
		18	12.6	10.2	10.7		0.13	0.17	0.066	0.15

## Sheet: 8h
	Days	Control	Venetoclax	IOX5	IOX5 + Venetoclax
	23	1
	24	1
	24	1
	24	1
	24	1
	24	1
	25	1
	24		1
	24		1
	24		1
	28		1
	29		1
	29		1
	24			1
	25			1
	27			1
	29			1
	31			1
	32			1
	24				1
	27				1
	31				1
	32				1
	36				1
	38				1

## Sheet: 8i
	IOX5,DM-NOFD, 0.1uM Venetoclax
x10^4	DMSO						50μM IOX5						100μM DM-NOFD						0.1μM Venetoclax						50μM IOX5+ 100μM DM-NOFD						50μM IOX5+ 0.1μM Venetoclax						100μM DM-NOFD+ 0.1μM Venetoclax						50μM IOX5+ 100μM DM-NOFD+ 0.1μM Venetoclax
0h	20	20	20	20	20	20	20	20	20	20	20	20	20	20	20	20	20	20	20	20	20	20	20	20	20	20	20	20	20	20	20	20	20	20	20	20	20	20	20	20	20	20	20	20	20	20	20	20
24h	13	19	19	12	18	13	14	11	26	8	9	27	12	7	40	6	11	18	12	9	26	9	18	27	13	11	17	12	12	23	13	13	23	11	8	16	9	8	13	14	17	19	9	7	12	4	9	11
48h	19	30	42	10	29	32	18	18	22	26	17	30	14	21	30	25	11	23	13	13	22	24	15	27	12	10	35	16	17	15	16	20	30	14	22	23	13	19	22	18	9	8	2	4	5	1	8	4
72h	101	37	93	67	43	60	62	19	17	47	39	34	47	29	72	43	37	58	64	26	59	55	26	59	28	18	26	23	18	32	40	12	55	29	29	39	34	20	36	27	21	22	11	1	4	4	5	5
96h	108	125	146	77	102	108	67	84		46	48	83	144	110	129	76	139	148	79	91	143	72	90	153	37	47	22	30	49		55	51	57	31	34	67	37	45	66	55	49	51	7	7	9	3	7	8

## Sheet: 8j
Name	Statistic
thp1 96h_IOX5 1_007.fcs					% of Annexin+/DAPI+
thp1 96h_IOX5 1_007.fcs/Lymphocytes	97.8
thp1 96h_IOX5 1_007.fcs/Lymphocytes/Single Cells	97.8				IOX5			IOX5+NOFD			IOX5+NOFD+ 0.1VENET
thp1 96h_IOX5 1_007.fcs/Lymphocytes/Single Cells/-	85.7				1	8.56		1	19.4		1	73.8
thp1 96h_IOX5 1_007.fcs/Lymphocytes/Single Cells/AnnexinV+	13.1				2	7.88		2	15.9		2	68
thp1 96h_IOX5 1_007.fcs/Lymphocytes/Single Cells/AnnexinV+ DAPI+	8.56				3	7.5		3	20.9		3	66.3
thp1 96h_IOX5 1_007.fcs/Lymphocytes/Single Cells/AnnexinV+ DAPI-	4.58				4	7.36		4	17.8		4	65.8
thp1 96h_IOX5 1_007.fcs/Lymphocytes/Single Cells/AnnexinV- DAPI+	1.14				5	7.55		5	17.2		5	64.1
thp1 96h_IOX5 1_007.fcs/Lymphocytes/Single Cells/DAPI+	9.43				6	6.91		6	20.6		6	72.3
thp1 96h_IOX5 2_008.fcs
thp1 96h_IOX5 2_008.fcs/Lymphocytes	96.9
thp1 96h_IOX5 2_008.fcs/Lymphocytes/Single Cells	98.3
thp1 96h_IOX5 2_008.fcs/Lymphocytes/Single Cells/-	86.2
thp1 96h_IOX5 2_008.fcs/Lymphocytes/Single Cells/AnnexinV+	12.8				IOX5+ 0.1VENET						DMSO			NOFD
thp1 96h_IOX5 2_008.fcs/Lymphocytes/Single Cells/AnnexinV+ DAPI+	7.88				1	24.4					1	5.5		1	4.63
thp1 96h_IOX5 2_008.fcs/Lymphocytes/Single Cells/AnnexinV+ DAPI-	5				2	19.3					2	4.02		2	4.19
thp1 96h_IOX5 2_008.fcs/Lymphocytes/Single Cells/AnnexinV- DAPI+	0.95				3	18.1					3	4.2		3	3.78
thp1 96h_IOX5 2_008.fcs/Lymphocytes/Single Cells/DAPI+	8.5				4	22.2					4	3.48		4	3.79
thp1 96h_IOX5 3_009.fcs					5	17.3					5	3.26		5	4.14
thp1 96h_IOX5 3_009.fcs/Lymphocytes	97				6	21.3					6	4.25		6	5.01
thp1 96h_IOX5 3_009.fcs/Lymphocytes/Single Cells	98
thp1 96h_IOX5 3_009.fcs/Lymphocytes/Single Cells/-	87.4
thp1 96h_IOX5 3_009.fcs/Lymphocytes/Single Cells/AnnexinV+	11.4
thp1 96h_IOX5 3_009.fcs/Lymphocytes/Single Cells/AnnexinV+ DAPI+	7.5
thp1 96h_IOX5 3_009.fcs/Lymphocytes/Single Cells/AnnexinV+ DAPI-	3.95				NOFD+ 0.1VENET						0.1VENET
thp1 96h_IOX5 3_009.fcs/Lymphocytes/Single Cells/AnnexinV- DAPI+	1.15				1	29					1	18.2
thp1 96h_IOX5 3_009.fcs/Lymphocytes/Single Cells/DAPI+	8.4				2	19.7					2	12.4
thp1 96h_IOX5 4_010.fcs					3	17.3					3	10.4
thp1 96h_IOX5 4_010.fcs/Lymphocytes	96				4	18					4	10.1
thp1 96h_IOX5 4_010.fcs/Lymphocytes/Single Cells	97.9				5	16.3					5	11.8
thp1 96h_IOX5 4_010.fcs/Lymphocytes/Single Cells/-	87.6				6	21.9					6	14
thp1 96h_IOX5 4_010.fcs/Lymphocytes/Single Cells/AnnexinV+	11.3
thp1 96h_IOX5 4_010.fcs/Lymphocytes/Single Cells/AnnexinV+ DAPI+	7.36
thp1 96h_IOX5 4_010.fcs/Lymphocytes/Single Cells/AnnexinV+ DAPI-	4.02
thp1 96h_IOX5 4_010.fcs/Lymphocytes/Single Cells/AnnexinV- DAPI+	1.06
thp1 96h_IOX5 4_010.fcs/Lymphocytes/Single Cells/DAPI+	8.04
thp1 96h_IOX5 5_011.fcs
thp1 96h_IOX5 5_011.fcs/Lymphocytes	97.1
thp1 96h_IOX5 5_011.fcs/Lymphocytes/Single Cells	98.2
thp1 96h_IOX5 5_011.fcs/Lymphocytes/Single Cells/-	87.4
thp1 96h_IOX5 5_011.fcs/Lymphocytes/Single Cells/AnnexinV+	11.4
thp1 96h_IOX5 5_011.fcs/Lymphocytes/Single Cells/AnnexinV+ DAPI+	7.55
thp1 96h_IOX5 5_011.fcs/Lymphocytes/Single Cells/AnnexinV+ DAPI-	3.85
thp1 96h_IOX5 5_011.fcs/Lymphocytes/Single Cells/AnnexinV- DAPI+	1.25
thp1 96h_IOX5 5_011.fcs/Lymphocytes/Single Cells/DAPI+	8.47
thp1 96h_IOX5 6_012.fcs
thp1 96h_IOX5 6_012.fcs/Lymphocytes	97.4
thp1 96h_IOX5 6_012.fcs/Lymphocytes/Single Cells	98.2
thp1 96h_IOX5 6_012.fcs/Lymphocytes/Single Cells/-	88.7
thp1 96h_IOX5 6_012.fcs/Lymphocytes/Single Cells/AnnexinV+	10.3
thp1 96h_IOX5 6_012.fcs/Lymphocytes/Single Cells/AnnexinV+ DAPI+	6.91
thp1 96h_IOX5 6_012.fcs/Lymphocytes/Single Cells/AnnexinV+ DAPI-	3.41
thp1 96h_IOX5 6_012.fcs/Lymphocytes/Single Cells/AnnexinV- DAPI+	0.94
thp1 96h_IOX5 6_012.fcs/Lymphocytes/Single Cells/DAPI+	7.66
thp1 96h_IOX5+ NOFD 1_031.fcs
thp1 96h_IOX5+ NOFD 1_031.fcs/Lymphocytes	96.8
thp1 96h_IOX5+ NOFD 1_031.fcs/Lymphocytes/Single Cells	98.1
thp1 96h_IOX5+ NOFD 1_031.fcs/Lymphocytes/Single Cells/-	72.6
thp1 96h_IOX5+ NOFD 1_031.fcs/Lymphocytes/Single Cells/AnnexinV+	25.3
thp1 96h_IOX5+ NOFD 1_031.fcs/Lymphocytes/Single Cells/AnnexinV+ DAPI+	19.4
thp1 96h_IOX5+ NOFD 1_031.fcs/Lymphocytes/Single Cells/AnnexinV+ DAPI-	5.98
thp1 96h_IOX5+ NOFD 1_031.fcs/Lymphocytes/Single Cells/AnnexinV- DAPI+	2.11
thp1 96h_IOX5+ NOFD 1_031.fcs/Lymphocytes/Single Cells/DAPI+	20.7
thp1 96h_IOX5+ NOFD 2_032.fcs
thp1 96h_IOX5+ NOFD 2_032.fcs/Lymphocytes	97.3
thp1 96h_IOX5+ NOFD 2_032.fcs/Lymphocytes/Single Cells	97.9
thp1 96h_IOX5+ NOFD 2_032.fcs/Lymphocytes/Single Cells/-	76.5
thp1 96h_IOX5+ NOFD 2_032.fcs/Lymphocytes/Single Cells/AnnexinV+	21.8
thp1 96h_IOX5+ NOFD 2_032.fcs/Lymphocytes/Single Cells/AnnexinV+ DAPI+	15.9
thp1 96h_IOX5+ NOFD 2_032.fcs/Lymphocytes/Single Cells/AnnexinV+ DAPI-	5.98
thp1 96h_IOX5+ NOFD 2_032.fcs/Lymphocytes/Single Cells/AnnexinV- DAPI+	1.66
thp1 96h_IOX5+ NOFD 2_032.fcs/Lymphocytes/Single Cells/DAPI+	16.9
thp1 96h_IOX5+ NOFD 3_033.fcs
thp1 96h_IOX5+ NOFD 3_033.fcs/Lymphocytes	95.9
thp1 96h_IOX5+ NOFD 3_033.fcs/Lymphocytes/Single Cells	96.4
thp1 96h_IOX5+ NOFD 3_033.fcs/Lymphocytes/Single Cells/-	69.8
thp1 96h_IOX5+ NOFD 3_033.fcs/Lymphocytes/Single Cells/AnnexinV+	28.3
thp1 96h_IOX5+ NOFD 3_033.fcs/Lymphocytes/Single Cells/AnnexinV+ DAPI+	20.9
thp1 96h_IOX5+ NOFD 3_033.fcs/Lymphocytes/Single Cells/AnnexinV+ DAPI-	7.52
thp1 96h_IOX5+ NOFD 3_033.fcs/Lymphocytes/Single Cells/AnnexinV- DAPI+	1.82
thp1 96h_IOX5+ NOFD 3_033.fcs/Lymphocytes/Single Cells/DAPI+	22
thp1 96h_IOX5+ NOFD 4_034.fcs
thp1 96h_IOX5+ NOFD 4_034.fcs/Lymphocytes	96.9
thp1 96h_IOX5+ NOFD 4_034.fcs/Lymphocytes/Single Cells	97.3
thp1 96h_IOX5+ NOFD 4_034.fcs/Lymphocytes/Single Cells/-	73.5
thp1 96h_IOX5+ NOFD 4_034.fcs/Lymphocytes/Single Cells/AnnexinV+	24.7
thp1 96h_IOX5+ NOFD 4_034.fcs/Lymphocytes/Single Cells/AnnexinV+ DAPI+	17.8
thp1 96h_IOX5+ NOFD 4_034.fcs/Lymphocytes/Single Cells/AnnexinV+ DAPI-	6.87
thp1 96h_IOX5+ NOFD 4_034.fcs/Lymphocytes/Single Cells/AnnexinV- DAPI+	1.81
thp1 96h_IOX5+ NOFD 4_034.fcs/Lymphocytes/Single Cells/DAPI+	18.9
thp1 96h_IOX5+ NOFD 5_035.fcs
thp1 96h_IOX5+ NOFD 5_035.fcs/Lymphocytes	96.8
thp1 96h_IOX5+ NOFD 5_035.fcs/Lymphocytes/Single Cells	97.9
thp1 96h_IOX5+ NOFD 5_035.fcs/Lymphocytes/Single Cells/-	74.4
thp1 96h_IOX5+ NOFD 5_035.fcs/Lymphocytes/Single Cells/AnnexinV+	23.9
thp1 96h_IOX5+ NOFD 5_035.fcs/Lymphocytes/Single Cells/AnnexinV+ DAPI+	17.2
thp1 96h_IOX5+ NOFD 5_035.fcs/Lymphocytes/Single Cells/AnnexinV+ DAPI-	6.78
thp1 96h_IOX5+ NOFD 5_035.fcs/Lymphocytes/Single Cells/AnnexinV- DAPI+	1.57
thp1 96h_IOX5+ NOFD 5_035.fcs/Lymphocytes/Single Cells/DAPI+	17.7
thp1 96h_IOX5+ NOFD 6_036.fcs
thp1 96h_IOX5+ NOFD 6_036.fcs/Lymphocytes	97.6
thp1 96h_IOX5+ NOFD 6_036.fcs/Lymphocytes/Single Cells	98.1
thp1 96h_IOX5+ NOFD 6_036.fcs/Lymphocytes/Single Cells/-	70.3
thp1 96h_IOX5+ NOFD 6_036.fcs/Lymphocytes/Single Cells/AnnexinV+	28.1
thp1 96h_IOX5+ NOFD 6_036.fcs/Lymphocytes/Single Cells/AnnexinV+ DAPI+	20.6
thp1 96h_IOX5+ NOFD 6_036.fcs/Lymphocytes/Single Cells/AnnexinV+ DAPI-	7.52
thp1 96h_IOX5+ NOFD 6_036.fcs/Lymphocytes/Single Cells/AnnexinV- DAPI+	1.57
thp1 96h_IOX5+ NOFD 6_036.fcs/Lymphocytes/Single Cells/DAPI+	21.4
thp1 96h_IOX5+ NOFD+ 01 VENETOCLAX 1_067.fcs
thp1 96h_IOX5+ NOFD+ 01 VENETOCLAX 1_067.fcs/Lymphocytes	97.5
thp1 96h_IOX5+ NOFD+ 01 VENETOCLAX 1_067.fcs/Lymphocytes/Single Cells	99
thp1 96h_IOX5+ NOFD+ 01 VENETOCLAX 1_067.fcs/Lymphocytes/Single Cells/-	17.2
thp1 96h_IOX5+ NOFD+ 01 VENETOCLAX 1_067.fcs/Lymphocytes/Single Cells/AnnexinV+	79.2
thp1 96h_IOX5+ NOFD+ 01 VENETOCLAX 1_067.fcs/Lymphocytes/Single Cells/AnnexinV+ DAPI+	73.8
thp1 96h_IOX5+ NOFD+ 01 VENETOCLAX 1_067.fcs/Lymphocytes/Single Cells/AnnexinV+ DAPI-	5.39
thp1 96h_IOX5+ NOFD+ 01 VENETOCLAX 1_067.fcs/Lymphocytes/Single Cells/AnnexinV- DAPI+	3.57
thp1 96h_IOX5+ NOFD+ 01 VENETOCLAX 1_067.fcs/Lymphocytes/Single Cells/DAPI+	76.7
thp1 96h_IOX5+ NOFD+ 01 VENETOCLAX 2_068.fcs
thp1 96h_IOX5+ NOFD+ 01 VENETOCLAX 2_068.fcs/Lymphocytes	97
thp1 96h_IOX5+ NOFD+ 01 VENETOCLAX 2_068.fcs/Lymphocytes/Single Cells	99
thp1 96h_IOX5+ NOFD+ 01 VENETOCLAX 2_068.fcs/Lymphocytes/Single Cells/-	21.8
thp1 96h_IOX5+ NOFD+ 01 VENETOCLAX 2_068.fcs/Lymphocytes/Single Cells/AnnexinV+	73.7
thp1 96h_IOX5+ NOFD+ 01 VENETOCLAX 2_068.fcs/Lymphocytes/Single Cells/AnnexinV+ DAPI+	68
thp1 96h_IOX5+ NOFD+ 01 VENETOCLAX 2_068.fcs/Lymphocytes/Single Cells/AnnexinV+ DAPI-	5.74
thp1 96h_IOX5+ NOFD+ 01 VENETOCLAX 2_068.fcs/Lymphocytes/Single Cells/AnnexinV- DAPI+	4.48
thp1 96h_IOX5+ NOFD+ 01 VENETOCLAX 2_068.fcs/Lymphocytes/Single Cells/DAPI+	71.7
thp1 96h_IOX5+ NOFD+ 01 VENETOCLAX 3_069.fcs
thp1 96h_IOX5+ NOFD+ 01 VENETOCLAX 3_069.fcs/Lymphocytes	96.4
thp1 96h_IOX5+ NOFD+ 01 VENETOCLAX 3_069.fcs/Lymphocytes/Single Cells	98.8
thp1 96h_IOX5+ NOFD+ 01 VENETOCLAX 3_069.fcs/Lymphocytes/Single Cells/-	23.1
thp1 96h_IOX5+ NOFD+ 01 VENETOCLAX 3_069.fcs/Lymphocytes/Single Cells/AnnexinV+	72.8
thp1 96h_IOX5+ NOFD+ 01 VENETOCLAX 3_069.fcs/Lymphocytes/Single Cells/AnnexinV+ DAPI+	66.3
thp1 96h_IOX5+ NOFD+ 01 VENETOCLAX 3_069.fcs/Lymphocytes/Single Cells/AnnexinV+ DAPI-	6.53
thp1 96h_IOX5+ NOFD+ 01 VENETOCLAX 3_069.fcs/Lymphocytes/Single Cells/AnnexinV- DAPI+	4.06
thp1 96h_IOX5+ NOFD+ 01 VENETOCLAX 3_069.fcs/Lymphocytes/Single Cells/DAPI+	69.3
thp1 96h_IOX5+ NOFD+ 01 VENETOCLAX 4_070.fcs
thp1 96h_IOX5+ NOFD+ 01 VENETOCLAX 4_070.fcs/Lymphocytes	96.8
thp1 96h_IOX5+ NOFD+ 01 VENETOCLAX 4_070.fcs/Lymphocytes/Single Cells	98.7
thp1 96h_IOX5+ NOFD+ 01 VENETOCLAX 4_070.fcs/Lymphocytes/Single Cells/-	23.7
thp1 96h_IOX5+ NOFD+ 01 VENETOCLAX 4_070.fcs/Lymphocytes/Single Cells/AnnexinV+	72.7
thp1 96h_IOX5+ NOFD+ 01 VENETOCLAX 4_070.fcs/Lymphocytes/Single Cells/AnnexinV+ DAPI+	65.8
thp1 96h_IOX5+ NOFD+ 01 VENETOCLAX 4_070.fcs/Lymphocytes/Single Cells/AnnexinV+ DAPI-	7.07
thp1 96h_IOX5+ NOFD+ 01 VENETOCLAX 4_070.fcs/Lymphocytes/Single Cells/AnnexinV- DAPI+	3.49
thp1 96h_IOX5+ NOFD+ 01 VENETOCLAX 4_070.fcs/Lymphocytes/Single Cells/DAPI+	68.1
thp1 96h_IOX5+ NOFD+ 01 VENETOCLAX 5_071.fcs
thp1 96h_IOX5+ NOFD+ 01 VENETOCLAX 5_071.fcs/Lymphocytes	96.8
thp1 96h_IOX5+ NOFD+ 01 VENETOCLAX 5_071.fcs/Lymphocytes/Single Cells	99
thp1 96h_IOX5+ NOFD+ 01 VENETOCLAX 5_071.fcs/Lymphocytes/Single Cells/-	25.6
thp1 96h_IOX5+ NOFD+ 01 VENETOCLAX 5_071.fcs/Lymphocytes/Single Cells/AnnexinV+	71
thp1 96h_IOX5+ NOFD+ 01 VENETOCLAX 5_071.fcs/Lymphocytes/Single Cells/AnnexinV+ DAPI+	64.1
thp1 96h_IOX5+ NOFD+ 01 VENETOCLAX 5_071.fcs/Lymphocytes/Single Cells/AnnexinV+ DAPI-	6.89
thp1 96h_IOX5+ NOFD+ 01 VENETOCLAX 5_071.fcs/Lymphocytes/Single Cells/AnnexinV- DAPI+	3.4
thp1 96h_IOX5+ NOFD+ 01 VENETOCLAX 5_071.fcs/Lymphocytes/Single Cells/DAPI+	66.6
thp1 96h_IOX5+ NOFD+ 01 VENETOCLAX 6_072.fcs
thp1 96h_IOX5+ NOFD+ 01 VENETOCLAX 6_072.fcs/Lymphocytes	97.8
thp1 96h_IOX5+ NOFD+ 01 VENETOCLAX 6_072.fcs/Lymphocytes/Single Cells	99.1
thp1 96h_IOX5+ NOFD+ 01 VENETOCLAX 6_072.fcs/Lymphocytes/Single Cells/-	18.6
thp1 96h_IOX5+ NOFD+ 01 VENETOCLAX 6_072.fcs/Lymphocytes/Single Cells/AnnexinV+	78
thp1 96h_IOX5+ NOFD+ 01 VENETOCLAX 6_072.fcs/Lymphocytes/Single Cells/AnnexinV+ DAPI+	72.3
thp1 96h_IOX5+ NOFD+ 01 VENETOCLAX 6_072.fcs/Lymphocytes/Single Cells/AnnexinV+ DAPI-	5.77
thp1 96h_IOX5+ NOFD+ 01 VENETOCLAX 6_072.fcs/Lymphocytes/Single Cells/AnnexinV- DAPI+	3.37
thp1 96h_IOX5+ NOFD+ 01 VENETOCLAX 6_072.fcs/Lymphocytes/Single Cells/DAPI+	74.9
thp1 96h_IOX5+ 01 VENETOCLAX 1_055.fcs
thp1 96h_IOX5+ 01 VENETOCLAX 1_055.fcs/Lymphocytes	96.4
thp1 96h_IOX5+ 01 VENETOCLAX 1_055.fcs/Lymphocytes/Single Cells	97.6
thp1 96h_IOX5+ 01 VENETOCLAX 1_055.fcs/Lymphocytes/Single Cells/-	64.2
thp1 96h_IOX5+ 01 VENETOCLAX 1_055.fcs/Lymphocytes/Single Cells/AnnexinV+	33.5
thp1 96h_IOX5+ 01 VENETOCLAX 1_055.fcs/Lymphocytes/Single Cells/AnnexinV+ DAPI+	24.4
thp1 96h_IOX5+ 01 VENETOCLAX 1_055.fcs/Lymphocytes/Single Cells/AnnexinV+ DAPI-	9.15
thp1 96h_IOX5+ 01 VENETOCLAX 1_055.fcs/Lymphocytes/Single Cells/AnnexinV- DAPI+	2.18
thp1 96h_IOX5+ 01 VENETOCLAX 1_055.fcs/Lymphocytes/Single Cells/DAPI+	26
thp1 96h_IOX5+ 01 VENETOCLAX 2_056.fcs
thp1 96h_IOX5+ 01 VENETOCLAX 2_056.fcs/Lymphocytes	95.9
thp1 96h_IOX5+ 01 VENETOCLAX 2_056.fcs/Lymphocytes/Single Cells	98
thp1 96h_IOX5+ 01 VENETOCLAX 2_056.fcs/Lymphocytes/Single Cells/-	70.7
thp1 96h_IOX5+ 01 VENETOCLAX 2_056.fcs/Lymphocytes/Single Cells/AnnexinV+	27.3
thp1 96h_IOX5+ 01 VENETOCLAX 2_056.fcs/Lymphocytes/Single Cells/AnnexinV+ DAPI+	19.3
thp1 96h_IOX5+ 01 VENETOCLAX 2_056.fcs/Lymphocytes/Single Cells/AnnexinV+ DAPI-	8.02
thp1 96h_IOX5+ 01 VENETOCLAX 2_056.fcs/Lymphocytes/Single Cells/AnnexinV- DAPI+	1.99
thp1 96h_IOX5+ 01 VENETOCLAX 2_056.fcs/Lymphocytes/Single Cells/DAPI+	20.7
thp1 96h_IOX5+ 01 VENETOCLAX 3_057.fcs
thp1 96h_IOX5+ 01 VENETOCLAX 3_057.fcs/Lymphocytes	96
thp1 96h_IOX5+ 01 VENETOCLAX 3_057.fcs/Lymphocytes/Single Cells	97.7
thp1 96h_IOX5+ 01 VENETOCLAX 3_057.fcs/Lymphocytes/Single Cells/-	72.5
thp1 96h_IOX5+ 01 VENETOCLAX 3_057.fcs/Lymphocytes/Single Cells/AnnexinV+	25.7
thp1 96h_IOX5+ 01 VENETOCLAX 3_057.fcs/Lymphocytes/Single Cells/AnnexinV+ DAPI+	18.1
thp1 96h_IOX5+ 01 VENETOCLAX 3_057.fcs/Lymphocytes/Single Cells/AnnexinV+ DAPI-	7.75
thp1 96h_IOX5+ 01 VENETOCLAX 3_057.fcs/Lymphocytes/Single Cells/AnnexinV- DAPI+	1.69
thp1 96h_IOX5+ 01 VENETOCLAX 3_057.fcs/Lymphocytes/Single Cells/DAPI+	19.2
thp1 96h_IOX5+ 01 VENETOCLAX 4_058.fcs
thp1 96h_IOX5+ 01 VENETOCLAX 4_058.fcs/Lymphocytes	95.7
thp1 96h_IOX5+ 01 VENETOCLAX 4_058.fcs/Lymphocytes/Single Cells	97.7
thp1 96h_IOX5+ 01 VENETOCLAX 4_058.fcs/Lymphocytes/Single Cells/-	66.7
thp1 96h_IOX5+ 01 VENETOCLAX 4_058.fcs/Lymphocytes/Single Cells/AnnexinV+	31.3
thp1 96h_IOX5+ 01 VENETOCLAX 4_058.fcs/Lymphocytes/Single Cells/AnnexinV+ DAPI+	22.2
thp1 96h_IOX5+ 01 VENETOCLAX 4_058.fcs/Lymphocytes/Single Cells/AnnexinV+ DAPI-	9.24
thp1 96h_IOX5+ 01 VENETOCLAX 4_058.fcs/Lymphocytes/Single Cells/AnnexinV- DAPI+	1.87
thp1 96h_IOX5+ 01 VENETOCLAX 4_058.fcs/Lymphocytes/Single Cells/DAPI+	23.4
thp1 96h_IOX5+ 01 VENETOCLAX 5_059.fcs
thp1 96h_IOX5+ 01 VENETOCLAX 5_059.fcs/Lymphocytes	96.4
thp1 96h_IOX5+ 01 VENETOCLAX 5_059.fcs/Lymphocytes/Single Cells	98.2
thp1 96h_IOX5+ 01 VENETOCLAX 5_059.fcs/Lymphocytes/Single Cells/-	73.9
thp1 96h_IOX5+ 01 VENETOCLAX 5_059.fcs/Lymphocytes/Single Cells/AnnexinV+	24.7
thp1 96h_IOX5+ 01 VENETOCLAX 5_059.fcs/Lymphocytes/Single Cells/AnnexinV+ DAPI+	17.3
thp1 96h_IOX5+ 01 VENETOCLAX 5_059.fcs/Lymphocytes/Single Cells/AnnexinV+ DAPI-	7.43
thp1 96h_IOX5+ 01 VENETOCLAX 5_059.fcs/Lymphocytes/Single Cells/AnnexinV- DAPI+	1.37
thp1 96h_IOX5+ 01 VENETOCLAX 5_059.fcs/Lymphocytes/Single Cells/DAPI+	18.1
thp1 96h_IOX5+ 01 VENETOCLAX 6_060.fcs
thp1 96h_IOX5+ 01 VENETOCLAX 6_060.fcs/Lymphocytes	96.1
thp1 96h_IOX5+ 01 VENETOCLAX 6_060.fcs/Lymphocytes/Single Cells	98.1
thp1 96h_IOX5+ 01 VENETOCLAX 6_060.fcs/Lymphocytes/Single Cells/-	69.6
thp1 96h_IOX5+ 01 VENETOCLAX 6_060.fcs/Lymphocytes/Single Cells/AnnexinV+	28.5
thp1 96h_IOX5+ 01 VENETOCLAX 6_060.fcs/Lymphocytes/Single Cells/AnnexinV+ DAPI+	21.3
thp1 96h_IOX5+ 01 VENETOCLAX 6_060.fcs/Lymphocytes/Single Cells/AnnexinV+ DAPI-	7.26
thp1 96h_IOX5+ 01 VENETOCLAX 6_060.fcs/Lymphocytes/Single Cells/AnnexinV- DAPI+	1.83
thp1 96h_IOX5+ 01 VENETOCLAX 6_060.fcs/Lymphocytes/Single Cells/DAPI+	22.5
thp1 96h_DMSO1_001.fcs
thp1 96h_DMSO1_001.fcs/Lymphocytes	95.6
thp1 96h_DMSO1_001.fcs/Lymphocytes/Single Cells	98.6
thp1 96h_DMSO1_001.fcs/Lymphocytes/Single Cells/-	91
thp1 96h_DMSO1_001.fcs/Lymphocytes/Single Cells/AnnexinV+	8.33
thp1 96h_DMSO1_001.fcs/Lymphocytes/Single Cells/AnnexinV+ DAPI+	5.5
thp1 96h_DMSO1_001.fcs/Lymphocytes/Single Cells/AnnexinV+ DAPI-	2.91
thp1 96h_DMSO1_001.fcs/Lymphocytes/Single Cells/AnnexinV- DAPI+	0.58
thp1 96h_DMSO1_001.fcs/Lymphocytes/Single Cells/DAPI+	5.94
thp1 96h_DMSO2_002.fcs
thp1 96h_DMSO2_002.fcs/Lymphocytes	95
thp1 96h_DMSO2_002.fcs/Lymphocytes/Single Cells	98.7
thp1 96h_DMSO2_002.fcs/Lymphocytes/Single Cells/-	92.8
thp1 96h_DMSO2_002.fcs/Lymphocytes/Single Cells/AnnexinV+	6.67
thp1 96h_DMSO2_002.fcs/Lymphocytes/Single Cells/AnnexinV+ DAPI+	4.02
thp1 96h_DMSO2_002.fcs/Lymphocytes/Single Cells/AnnexinV+ DAPI-	2.71
thp1 96h_DMSO2_002.fcs/Lymphocytes/Single Cells/AnnexinV- DAPI+	0.52
thp1 96h_DMSO2_002.fcs/Lymphocytes/Single Cells/DAPI+	4.43
thp1 96h_DMSO3_003.fcs
thp1 96h_DMSO3_003.fcs/Lymphocytes	95.1
thp1 96h_DMSO3_003.fcs/Lymphocytes/Single Cells	98.7
thp1 96h_DMSO3_003.fcs/Lymphocytes/Single Cells/-	92.6
thp1 96h_DMSO3_003.fcs/Lymphocytes/Single Cells/AnnexinV+	6.81
thp1 96h_DMSO3_003.fcs/Lymphocytes/Single Cells/AnnexinV+ DAPI+	4.2
thp1 96h_DMSO3_003.fcs/Lymphocytes/Single Cells/AnnexinV+ DAPI-	2.63
thp1 96h_DMSO3_003.fcs/Lymphocytes/Single Cells/AnnexinV- DAPI+	0.6
thp1 96h_DMSO3_003.fcs/Lymphocytes/Single Cells/DAPI+	4.67
thp1 96h_DMSO4_004.fcs
thp1 96h_DMSO4_004.fcs/Lymphocytes	95.4
thp1 96h_DMSO4_004.fcs/Lymphocytes/Single Cells	98.4
thp1 96h_DMSO4_004.fcs/Lymphocytes/Single Cells/-	93.8
thp1 96h_DMSO4_004.fcs/Lymphocytes/Single Cells/AnnexinV+	5.74
thp1 96h_DMSO4_004.fcs/Lymphocytes/Single Cells/AnnexinV+ DAPI+	3.48
thp1 96h_DMSO4_004.fcs/Lymphocytes/Single Cells/AnnexinV+ DAPI-	2.28
thp1 96h_DMSO4_004.fcs/Lymphocytes/Single Cells/AnnexinV- DAPI+	0.45
thp1 96h_DMSO4_004.fcs/Lymphocytes/Single Cells/DAPI+	3.78
thp1 96h_DMSO5_005.fcs
thp1 96h_DMSO5_005.fcs/Lymphocytes	95.9
thp1 96h_DMSO5_005.fcs/Lymphocytes/Single Cells	98.3
thp1 96h_DMSO5_005.fcs/Lymphocytes/Single Cells/-	94.2
thp1 96h_DMSO5_005.fcs/Lymphocytes/Single Cells/AnnexinV+	5.36
thp1 96h_DMSO5_005.fcs/Lymphocytes/Single Cells/AnnexinV+ DAPI+	3.26
thp1 96h_DMSO5_005.fcs/Lymphocytes/Single Cells/AnnexinV+ DAPI-	2.12
thp1 96h_DMSO5_005.fcs/Lymphocytes/Single Cells/AnnexinV- DAPI+	0.38
thp1 96h_DMSO5_005.fcs/Lymphocytes/Single Cells/DAPI+	3.56
thp1 96h_DMSO6_006.fcs
thp1 96h_DMSO6_006.fcs/Lymphocytes	96.3
thp1 96h_DMSO6_006.fcs/Lymphocytes/Single Cells	98.4
thp1 96h_DMSO6_006.fcs/Lymphocytes/Single Cells/-	92.8
thp1 96h_DMSO6_006.fcs/Lymphocytes/Single Cells/AnnexinV+	6.55
thp1 96h_DMSO6_006.fcs/Lymphocytes/Single Cells/AnnexinV+ DAPI+	4.25
thp1 96h_DMSO6_006.fcs/Lymphocytes/Single Cells/AnnexinV+ DAPI-	2.33
thp1 96h_DMSO6_006.fcs/Lymphocytes/Single Cells/AnnexinV- DAPI+	0.64
thp1 96h_DMSO6_006.fcs/Lymphocytes/Single Cells/DAPI+	4.75
thp1 96h_NOFD 1_013.fcs
thp1 96h_NOFD 1_013.fcs/Lymphocytes	97.6
thp1 96h_NOFD 1_013.fcs/Lymphocytes/Single Cells	98.5
thp1 96h_NOFD 1_013.fcs/Lymphocytes/Single Cells/-	91.9
thp1 96h_NOFD 1_013.fcs/Lymphocytes/Single Cells/AnnexinV+	7.26
thp1 96h_NOFD 1_013.fcs/Lymphocytes/Single Cells/AnnexinV+ DAPI+	4.63
thp1 96h_NOFD 1_013.fcs/Lymphocytes/Single Cells/AnnexinV+ DAPI-	2.66
thp1 96h_NOFD 1_013.fcs/Lymphocytes/Single Cells/AnnexinV- DAPI+	0.79
thp1 96h_NOFD 1_013.fcs/Lymphocytes/Single Cells/DAPI+	5.17
thp1 96h_NOFD 2_014.fcs
thp1 96h_NOFD 2_014.fcs/Lymphocytes	96.3
thp1 96h_NOFD 2_014.fcs/Lymphocytes/Single Cells	98.5
thp1 96h_NOFD 2_014.fcs/Lymphocytes/Single Cells/-	92.9
thp1 96h_NOFD 2_014.fcs/Lymphocytes/Single Cells/AnnexinV+	6.48
thp1 96h_NOFD 2_014.fcs/Lymphocytes/Single Cells/AnnexinV+ DAPI+	4.19
thp1 96h_NOFD 2_014.fcs/Lymphocytes/Single Cells/AnnexinV+ DAPI-	2.3
thp1 96h_NOFD 2_014.fcs/Lymphocytes/Single Cells/AnnexinV- DAPI+	0.62
thp1 96h_NOFD 2_014.fcs/Lymphocytes/Single Cells/DAPI+	4.66
thp1 96h_NOFD 3_015.fcs
thp1 96h_NOFD 3_015.fcs/Lymphocytes	95.7
thp1 96h_NOFD 3_015.fcs/Lymphocytes/Single Cells	98.1
thp1 96h_NOFD 3_015.fcs/Lymphocytes/Single Cells/-	93.1
thp1 96h_NOFD 3_015.fcs/Lymphocytes/Single Cells/AnnexinV+	6.19
thp1 96h_NOFD 3_015.fcs/Lymphocytes/Single Cells/AnnexinV+ DAPI+	3.78
thp1 96h_NOFD 3_015.fcs/Lymphocytes/Single Cells/AnnexinV+ DAPI-	2.44
thp1 96h_NOFD 3_015.fcs/Lymphocytes/Single Cells/AnnexinV- DAPI+	0.69
thp1 96h_NOFD 3_015.fcs/Lymphocytes/Single Cells/DAPI+	4.27
thp1 96h_NOFD 4_016.fcs
thp1 96h_NOFD 4_016.fcs/Lymphocytes	96.4
thp1 96h_NOFD 4_016.fcs/Lymphocytes/Single Cells	98.3
thp1 96h_NOFD 4_016.fcs/Lymphocytes/Single Cells/-	92.9
thp1 96h_NOFD 4_016.fcs/Lymphocytes/Single Cells/AnnexinV+	6.47
thp1 96h_NOFD 4_016.fcs/Lymphocytes/Single Cells/AnnexinV+ DAPI+	3.79
thp1 96h_NOFD 4_016.fcs/Lymphocytes/Single Cells/AnnexinV+ DAPI-	2.69
thp1 96h_NOFD 4_016.fcs/Lymphocytes/Single Cells/AnnexinV- DAPI+	0.58
thp1 96h_NOFD 4_016.fcs/Lymphocytes/Single Cells/DAPI+	4.25
thp1 96h_NOFD 5_017.fcs
thp1 96h_NOFD 5_017.fcs/Lymphocytes	96.2
thp1 96h_NOFD 5_017.fcs/Lymphocytes/Single Cells	98.4
thp1 96h_NOFD 5_017.fcs/Lymphocytes/Single Cells/-	92.4
thp1 96h_NOFD 5_017.fcs/Lymphocytes/Single Cells/AnnexinV+	6.92
thp1 96h_NOFD 5_017.fcs/Lymphocytes/Single Cells/AnnexinV+ DAPI+	4.14
thp1 96h_NOFD 5_017.fcs/Lymphocytes/Single Cells/AnnexinV+ DAPI-	2.84
thp1 96h_NOFD 5_017.fcs/Lymphocytes/Single Cells/AnnexinV- DAPI+	0.64
thp1 96h_NOFD 5_017.fcs/Lymphocytes/Single Cells/DAPI+	4.63
thp1 96h_NOFD 6_018.fcs
thp1 96h_NOFD 6_018.fcs/Lymphocytes	96.5
thp1 96h_NOFD 6_018.fcs/Lymphocytes/Single Cells	98.4
thp1 96h_NOFD 6_018.fcs/Lymphocytes/Single Cells/-	91.5
thp1 96h_NOFD 6_018.fcs/Lymphocytes/Single Cells/AnnexinV+	7.92
thp1 96h_NOFD 6_018.fcs/Lymphocytes/Single Cells/AnnexinV+ DAPI+	5.01
thp1 96h_NOFD 6_018.fcs/Lymphocytes/Single Cells/AnnexinV+ DAPI-	2.94
thp1 96h_NOFD 6_018.fcs/Lymphocytes/Single Cells/AnnexinV- DAPI+	0.59
thp1 96h_NOFD 6_018.fcs/Lymphocytes/Single Cells/DAPI+	5.49
thp1 96h_NOFD+ 01 VENETOCLAX 1_061.fcs
thp1 96h_NOFD+ 01 VENETOCLAX 1_061.fcs/Lymphocytes	97.2
thp1 96h_NOFD+ 01 VENETOCLAX 1_061.fcs/Lymphocytes/Single Cells	98.6
thp1 96h_NOFD+ 01 VENETOCLAX 1_061.fcs/Lymphocytes/Single Cells/-	58.6
thp1 96h_NOFD+ 01 VENETOCLAX 1_061.fcs/Lymphocytes/Single Cells/AnnexinV+	39.5
thp1 96h_NOFD+ 01 VENETOCLAX 1_061.fcs/Lymphocytes/Single Cells/AnnexinV+ DAPI+	29
thp1 96h_NOFD+ 01 VENETOCLAX 1_061.fcs/Lymphocytes/Single Cells/AnnexinV+ DAPI-	10.5
thp1 96h_NOFD+ 01 VENETOCLAX 1_061.fcs/Lymphocytes/Single Cells/AnnexinV- DAPI+	1.9
thp1 96h_NOFD+ 01 VENETOCLAX 1_061.fcs/Lymphocytes/Single Cells/DAPI+	30.4
thp1 96h_NOFD+ 01 VENETOCLAX 2_062.fcs
thp1 96h_NOFD+ 01 VENETOCLAX 2_062.fcs/Lymphocytes	97.1
thp1 96h_NOFD+ 01 VENETOCLAX 2_062.fcs/Lymphocytes/Single Cells	98.4
thp1 96h_NOFD+ 01 VENETOCLAX 2_062.fcs/Lymphocytes/Single Cells/-	72.4
thp1 96h_NOFD+ 01 VENETOCLAX 2_062.fcs/Lymphocytes/Single Cells/AnnexinV+	25.4
thp1 96h_NOFD+ 01 VENETOCLAX 2_062.fcs/Lymphocytes/Single Cells/AnnexinV+ DAPI+	19.7
thp1 96h_NOFD+ 01 VENETOCLAX 2_062.fcs/Lymphocytes/Single Cells/AnnexinV+ DAPI-	5.71
thp1 96h_NOFD+ 01 VENETOCLAX 2_062.fcs/Lymphocytes/Single Cells/AnnexinV- DAPI+	2.16
thp1 96h_NOFD+ 01 VENETOCLAX 2_062.fcs/Lymphocytes/Single Cells/DAPI+	21.4
thp1 96h_NOFD+ 01 VENETOCLAX 3_063.fcs
thp1 96h_NOFD+ 01 VENETOCLAX 3_063.fcs/Lymphocytes	96
thp1 96h_NOFD+ 01 VENETOCLAX 3_063.fcs/Lymphocytes/Single Cells	98.7
thp1 96h_NOFD+ 01 VENETOCLAX 3_063.fcs/Lymphocytes/Single Cells/-	74.2
thp1 96h_NOFD+ 01 VENETOCLAX 3_063.fcs/Lymphocytes/Single Cells/AnnexinV+	24.4
thp1 96h_NOFD+ 01 VENETOCLAX 3_063.fcs/Lymphocytes/Single Cells/AnnexinV+ DAPI+	17.3
thp1 96h_NOFD+ 01 VENETOCLAX 3_063.fcs/Lymphocytes/Single Cells/AnnexinV+ DAPI-	7.21
thp1 96h_NOFD+ 01 VENETOCLAX 3_063.fcs/Lymphocytes/Single Cells/AnnexinV- DAPI+	1.29
thp1 96h_NOFD+ 01 VENETOCLAX 3_063.fcs/Lymphocytes/Single Cells/DAPI+	18.2
thp1 96h_NOFD+ 01 VENETOCLAX 4_064.fcs
thp1 96h_NOFD+ 01 VENETOCLAX 4_064.fcs/Lymphocytes	96.8
thp1 96h_NOFD+ 01 VENETOCLAX 4_064.fcs/Lymphocytes/Single Cells	98.4
thp1 96h_NOFD+ 01 VENETOCLAX 4_064.fcs/Lymphocytes/Single Cells/-	73.8
thp1 96h_NOFD+ 01 VENETOCLAX 4_064.fcs/Lymphocytes/Single Cells/AnnexinV+	24.4
thp1 96h_NOFD+ 01 VENETOCLAX 4_064.fcs/Lymphocytes/Single Cells/AnnexinV+ DAPI+	18
thp1 96h_NOFD+ 01 VENETOCLAX 4_064.fcs/Lymphocytes/Single Cells/AnnexinV+ DAPI-	6.46
thp1 96h_NOFD+ 01 VENETOCLAX 4_064.fcs/Lymphocytes/Single Cells/AnnexinV- DAPI+	1.77
thp1 96h_NOFD+ 01 VENETOCLAX 4_064.fcs/Lymphocytes/Single Cells/DAPI+	19.3
thp1 96h_NOFD+ 01 VENETOCLAX 5_065.fcs
thp1 96h_NOFD+ 01 VENETOCLAX 5_065.fcs/Lymphocytes	96.8
thp1 96h_NOFD+ 01 VENETOCLAX 5_065.fcs/Lymphocytes/Single Cells	98.6
thp1 96h_NOFD+ 01 VENETOCLAX 5_065.fcs/Lymphocytes/Single Cells/-	75.3
thp1 96h_NOFD+ 01 VENETOCLAX 5_065.fcs/Lymphocytes/Single Cells/AnnexinV+	23.5
thp1 96h_NOFD+ 01 VENETOCLAX 5_065.fcs/Lymphocytes/Single Cells/AnnexinV+ DAPI+	16.3
thp1 96h_NOFD+ 01 VENETOCLAX 5_065.fcs/Lymphocytes/Single Cells/AnnexinV+ DAPI-	7.23
thp1 96h_NOFD+ 01 VENETOCLAX 5_065.fcs/Lymphocytes/Single Cells/AnnexinV- DAPI+	1.13
thp1 96h_NOFD+ 01 VENETOCLAX 5_065.fcs/Lymphocytes/Single Cells/DAPI+	17
thp1 96h_NOFD+ 01 VENETOCLAX 6_066.fcs
thp1 96h_NOFD+ 01 VENETOCLAX 6_066.fcs/Lymphocytes	97.6
thp1 96h_NOFD+ 01 VENETOCLAX 6_066.fcs/Lymphocytes/Single Cells	98.4
thp1 96h_NOFD+ 01 VENETOCLAX 6_066.fcs/Lymphocytes/Single Cells/-	68.5
thp1 96h_NOFD+ 01 VENETOCLAX 6_066.fcs/Lymphocytes/Single Cells/AnnexinV+	30.2
thp1 96h_NOFD+ 01 VENETOCLAX 6_066.fcs/Lymphocytes/Single Cells/AnnexinV+ DAPI+	21.9
thp1 96h_NOFD+ 01 VENETOCLAX 6_066.fcs/Lymphocytes/Single Cells/AnnexinV+ DAPI-	8.43
thp1 96h_NOFD+ 01 VENETOCLAX 6_066.fcs/Lymphocytes/Single Cells/AnnexinV- DAPI+	1.15
thp1 96h_NOFD+ 01 VENETOCLAX 6_066.fcs/Lymphocytes/Single Cells/DAPI+	22.4
thp1 96h_01 VENETOCLAX 1_025.fcs
thp1 96h_01 VENETOCLAX 1_025.fcs/Lymphocytes	96.7
thp1 96h_01 VENETOCLAX 1_025.fcs/Lymphocytes/Single Cells	98.7
thp1 96h_01 VENETOCLAX 1_025.fcs/Lymphocytes/Single Cells/-	68.7
thp1 96h_01 VENETOCLAX 1_025.fcs/Lymphocytes/Single Cells/AnnexinV+	30.4
thp1 96h_01 VENETOCLAX 1_025.fcs/Lymphocytes/Single Cells/AnnexinV+ DAPI+	18.2
thp1 96h_01 VENETOCLAX 1_025.fcs/Lymphocytes/Single Cells/AnnexinV+ DAPI-	12.3
thp1 96h_01 VENETOCLAX 1_025.fcs/Lymphocytes/Single Cells/AnnexinV- DAPI+	0.84
thp1 96h_01 VENETOCLAX 1_025.fcs/Lymphocytes/Single Cells/DAPI+	18.7
thp1 96h_01 VENETOCLAX 2_026.fcs
thp1 96h_01 VENETOCLAX 2_026.fcs/Lymphocytes	96.8
thp1 96h_01 VENETOCLAX 2_026.fcs/Lymphocytes/Single Cells	98.5
thp1 96h_01 VENETOCLAX 2_026.fcs/Lymphocytes/Single Cells/-	78.7
thp1 96h_01 VENETOCLAX 2_026.fcs/Lymphocytes/Single Cells/AnnexinV+	20.5
thp1 96h_01 VENETOCLAX 2_026.fcs/Lymphocytes/Single Cells/AnnexinV+ DAPI+	12.4
thp1 96h_01 VENETOCLAX 2_026.fcs/Lymphocytes/Single Cells/AnnexinV+ DAPI-	8.04
thp1 96h_01 VENETOCLAX 2_026.fcs/Lymphocytes/Single Cells/AnnexinV- DAPI+	0.81
thp1 96h_01 VENETOCLAX 2_026.fcs/Lymphocytes/Single Cells/DAPI+	13
thp1 96h_01 VENETOCLAX 3_027.fcs
thp1 96h_01 VENETOCLAX 3_027.fcs/Lymphocytes	96.5
thp1 96h_01 VENETOCLAX 3_027.fcs/Lymphocytes/Single Cells	98.9
thp1 96h_01 VENETOCLAX 3_027.fcs/Lymphocytes/Single Cells/-	82
thp1 96h_01 VENETOCLAX 3_027.fcs/Lymphocytes/Single Cells/AnnexinV+	17.4
thp1 96h_01 VENETOCLAX 3_027.fcs/Lymphocytes/Single Cells/AnnexinV+ DAPI+	10.4
thp1 96h_01 VENETOCLAX 3_027.fcs/Lymphocytes/Single Cells/AnnexinV+ DAPI-	7.08
thp1 96h_01 VENETOCLAX 3_027.fcs/Lymphocytes/Single Cells/AnnexinV- DAPI+	0.54
thp1 96h_01 VENETOCLAX 3_027.fcs/Lymphocytes/Single Cells/DAPI+	10.7
thp1 96h_01 VENETOCLAX 4_028.fcs
thp1 96h_01 VENETOCLAX 4_028.fcs/Lymphocytes	96.4
thp1 96h_01 VENETOCLAX 4_028.fcs/Lymphocytes/Single Cells	98.5
thp1 96h_01 VENETOCLAX 4_028.fcs/Lymphocytes/Single Cells/-	82.9
thp1 96h_01 VENETOCLAX 4_028.fcs/Lymphocytes/Single Cells/AnnexinV+	16.4
thp1 96h_01 VENETOCLAX 4_028.fcs/Lymphocytes/Single Cells/AnnexinV+ DAPI+	10.1
thp1 96h_01 VENETOCLAX 4_028.fcs/Lymphocytes/Single Cells/AnnexinV+ DAPI-	6.31
thp1 96h_01 VENETOCLAX 4_028.fcs/Lymphocytes/Single Cells/AnnexinV- DAPI+	0.68
thp1 96h_01 VENETOCLAX 4_028.fcs/Lymphocytes/Single Cells/DAPI+	10.5
thp1 96h_01 VENETOCLAX 5_029.fcs
thp1 96h_01 VENETOCLAX 5_029.fcs/Lymphocytes	95.3
thp1 96h_01 VENETOCLAX 5_029.fcs/Lymphocytes/Single Cells	98.7
thp1 96h_01 VENETOCLAX 5_029.fcs/Lymphocytes/Single Cells/-	80.9
thp1 96h_01 VENETOCLAX 5_029.fcs/Lymphocytes/Single Cells/AnnexinV+	18.4
thp1 96h_01 VENETOCLAX 5_029.fcs/Lymphocytes/Single Cells/AnnexinV+ DAPI+	11.8
thp1 96h_01 VENETOCLAX 5_029.fcs/Lymphocytes/Single Cells/AnnexinV+ DAPI-	6.58
thp1 96h_01 VENETOCLAX 5_029.fcs/Lymphocytes/Single Cells/AnnexinV- DAPI+	0.73
thp1 96h_01 VENETOCLAX 5_029.fcs/Lymphocytes/Single Cells/DAPI+	12.3
thp1 96h_01 VENETOCLAX 6_030.fcs
thp1 96h_01 VENETOCLAX 6_030.fcs/Lymphocytes	96.3
thp1 96h_01 VENETOCLAX 6_030.fcs/Lymphocytes/Single Cells	98.7
thp1 96h_01 VENETOCLAX 6_030.fcs/Lymphocytes/Single Cells/-	77.1
thp1 96h_01 VENETOCLAX 6_030.fcs/Lymphocytes/Single Cells/AnnexinV+	22.3
thp1 96h_01 VENETOCLAX 6_030.fcs/Lymphocytes/Single Cells/AnnexinV+ DAPI+	14
thp1 96h_01 VENETOCLAX 6_030.fcs/Lymphocytes/Single Cells/AnnexinV+ DAPI-	8.28
thp1 96h_01 VENETOCLAX 6_030.fcs/Lymphocytes/Single Cells/AnnexinV- DAPI+	0.61
thp1 96h_01 VENETOCLAX 6_030.fcs/Lymphocytes/Single Cells/DAPI+	14.4
