# Supplementary material for: The selective prolyl hydroxylase inhibitor IOX5 stabilizes HIF-1α and compromises development and progression of acute myeloid leukemia
Source: Nat Cancer. 2024 Apr 18;5(6):916–37. doi: 10.1038/s43018-024-00761-w (PMC11208159; doi:10.1038/s43018-024-00761-w)
Supplement: Supplementary file 11 — Statistical source data for Extended Data Fig. 1. [file 43018_2024_761_MOESM11_ESM.xlsx]

## Sheet: EDF 1a
	BEAT AML 1.0				BEAT AML 2.0
	Adverse	Intermediate	Favorable		Adverse	Intermediate	Favorable
	4.4819	4.21088	5.25008		6.10581	4.21025	5.25075
	6.1058	6.2606			6.07479	6.31444	4.57015
	5.40507	0.567772	4.57082		5.41868	1.69345	5.84865
	4.95225	2.31281	4.80808		5.00343	5.86701	5.88209
	5.41783	6.31479	5.84814		5.97523	5.52061	5.65259
	5.97496	2.11369	5.88165		5.83757	3.97959	5.88486
	4.10554	5.86654	5.6518		4.07049	5.58047	5.29804
	5.83704	6.07472	5.88442		5.36514	6.41129	5.36109
	5.36434	6.14766	5.29731		5.68456	5.03642	5.31718
	5.6838	3.31273	5.36029		5.6609	5.05826	4.86007
	5.66013	4.20394	5.31642		5.41465	5.63017	6.56584
	5.41382	5.22686	4.86024		5.57041	3.68124	6.02413
	6.37121	3.97979	6.5664		5.41573	5.45126	5.84902
	5.9136	4.25443	6.02396		5.25752	0.445766	6.60265
	3.68075	5.57963	5.84851		5.55325	4.94772	5.57449
	5.05584	5.55049	4.85496		5.60693	2.75302	5.67051
	5.25684	5.00326	5.06285		6.05692	5.76837	5.38548
	5.7809	4.07088	3.29664		5.5184	4.89487	6.0858
	5.92882	6.41175	3.67354		6.01374	4.51146	5.04622
	5.60574	4.01827	5.57364		5.78895	5.69916	5.58459
	5.75503	5.03618	5.66974		5.85811	3.59039	6.19822
	5.82957	5.05797	5.38465		5.89521	5.91595	5.03115
	5.60611	5.23682	6.08576		4.91158	5.2282	5.58721
	1.74673	3.56539	4.63057		5.92999	4.91228	5.73245
	5.72645	5.41489	2.46568		5.83332	1.10302	5.4132
	5.50784	5.292	5.04595		5.6972	5.8415	5.30234
	5.52677		5.58375		6.47866	4.61116	5.41465
	5.51754	5.5524	6.19838		6.33964	3.50042	5.00901
	6.01355	5.97905	5.03092		1.50811	5.75793	5.86495
	5.85761	6.47129	5.19499		4.73621	5.9814	5.4976
	4.91164	5.82215	5.30231		4.20713	4.52335	4.92909
	1.69033	5.45041	5.58638		2.98539	5.66857	5.08871
	5.92964	5.78834	5.75463		5.72942	5.78342	1.014
	6.16961	6.48018	5.73176		6.51657	5.11292	5.15349
	6.27724	5.89479	5.41236		2.16497	5.15174	5.90929
	5.83278	5.45807	5.3016		6.04526	5.37312	5.54356
	5.69646	5.29731	5.41382		6.03524	6.02287	6.33419
	6.47918	0.446458	5.00883		5.95939	5.15312	5.63744
	6.46091	5.64049	5.86447		4.93437	5.85893	5.41793
	6.34002	4.94768	5.49674		5.19015	5.22891	4.54162
	4.73664	2.75278	4.9291		6.458	5.48612	6.27917
		6.34002	5.08835		5.55248	6.01006	5.63783
	4.20775	1.50872	1.01462		5.13549	4.75274	1.89132
	2.98475		5.15299		5.73054	5.45784	6.03153
	5.72872	5.64087	5.90889		6.38739	5.79875	3.17944
	4.47575	5.76773	5.5427		5.89726	3.66614	5.19733
	6.51711	4.89496	6.33456		6.03279	6.16697	4.81062
	3.58972	4.51218	5.63664		3.61487	4.51146	4.73657
	4.84901	5.32879	5.41708		6.01997	5.78653	4.57655
	5.95909	5.69842	6.27947		6.34737	1.68791	5.31073
	4.93436	2.1655	5.63702		4.04071	5.23393	3.6624
	5.18959	6.04513	6.03137		6.59622	5.83757	5.80815
	6.4585	4.3237	3.17858		4.96232	5.44938	4.09832
	5.55163	6.03509	5.19675		5.14826	5.00552	5.49251
	5.13503		4.81089		6.34368	5.66127	4.88185
	4.096	5.91557	4.737		6.54875	1.86375	5.26923
	5.72984	5.22757	4.57722		6.02119	3.24403	4.90119
	4.65886	6.83138	5.30998		5.52803	5.32846	5.1894
	6.38782	5.62674	3.66187		3.97218	2.27161	5.4403
	5.96677	5.41198	5.80757		0.37394	5.59623	3.67588
	5.89685	1.10363	5.49165		6.16351	5.95765	5.19699
	6.03264	5.06145	4.88197		5.55888	5.62455	5.30709
	3.61425	5.84098	4.90127		2.87984	0.203543	5.14791
	5.529	4.61179	5.18884		3.95682	5.65412	6.19822
		3.49962	4.83641		5.76218	2.33098	5.83177
	4.04105	3.98139	5.43945		1.43411	5.40482	4.91826
	6.59679	6.0148	3.67537		5.48505	2.279	6.54717
	6.23992	4.82626	5.19642		4.9946	5.16602	5.47433
	6.34406	4.54233	5.30635		6.25491	5.16602	5.60541
	6.54931		5.14743		4.53448	4.1937	2.08099
	5.16693				5.43258	5.09008	2.70285
	4.52407	4.9934	4.9183		5.24865	1.70327	5.17347
	6.02102	6.34776	5.47347		6.01374	5.64654	1.57537
	5.25825	1.89194	5.80636		4.78327	6.37688	1.92965
	5.7828	5.58599	5.60458		3.89618	5.71217	5.70799
	5.52717	5.75728	2.08156		5.70374	1.80923	5.7283
	4.21051	5.98115	5.17294		5.57523	0.932436	4.52839
	3.42217	5.5249	1.57599		4.17487	4.87201	4.85725
	6.16361	6.04141	1.93027		5.64461	4.4561	5.61706
	5.55803	4.96225	5.70727		5.19804	1.89038	4.51002
	5.11251	5.65786	5.7276		4.01799	5.73443	0.244476
	2.87937	3.65401	4.5291		6.15145	4.48658	1.84177
	5.15125	5.14777	4.85742		1.23307	2.10361	4.3297
	6.59206	6.23992	5.61624		5.29947	2.72313	5.11673
	5.6495	5.6678	0.245146		4.56515	5.99891	5.46846
	3.95697	4.50498	1.8424		5.94679	5.75719	1.72572
	5.76153		4.33043		3.7436	1.88368	5.35156
	1.43472	3.97236	5.11631		6.12386	6.61007	5.15849
	5.48419	5.21195	4.01142		5.46954	5.664	1.33011
	4.99445	5.26854	5.4676		5.19838	2.44444	5.53759
	6.25517	0.374629	1.72635		5.36585	3.54161	5.66551
	4.53519	6.03222	5.35076		5.81284	4.01115	5.0833
	5.43174	5.37231	5.15799		5.14682	5.25498	5.03151
	5.15263	6.02269	1.33071		6.18464	6.07438	6.35806
	5.85844	5.22828	5.53673		0.598456	4.88537	4.75063
	6.01355	5.95953	5.66474		4.91158	5.3545	5.4209
	4.7836	4.31287	5.08295		4.64732	0.775407	5.74281
	3.89619	6.19838	3.8619		5.87139	4.7179	5.26887
	2.79042	4.17545	5.03128		5.79563	0.565468	5.24647
	5.70301	4.67905	6.35846		5.64919	4.91303	5.32199
	5.83123	5.48526	5.55317		6.10021		4.77839
		5.85844	4.75103		5.65448		5.13442
	5.57438	6.00986	5.07237		6.05871		1.64628
	5.64382	5.63319	5.0302		2.66369		1.11327
	5.19746	5.60224			6.02937		4.81656
	4.01827		5.74213		4.97841		5.54658
	6.54773	5.63434	5.26818		4.21596		5.41465
	5.55352	2.53897			5.18163		1.07941
	6.15153	6.12866	3.84378		5.39021		5.55325
	4.60001	5.45698	0.963313		5.82039		6.05152
	6.34138	5.85761	5.24581		5.79989		4.72564
	6.03264	5.79815	5.32123		4.68064		5.34361
	5.78053	2.91248	4.77874		5.0766		1.55011
	3.6693	6.16708	5.13397		5.8388		5.87496
	4.84724	1.15664	1.64691		5.42346		3.88165
	1.23368	5.46868	5.1297		6.67058		4.54091
	5.29874	6.06672	1.11388		0.640644		4.59261
	4.56583	5.73448	4.81683		6.0282		6.63599
	4.84759	4.66666	1.62432		3.65589		3.27586
	5.94646	5.2404	5.54573		6.15311		4.91441
	7.6759	4.51218	5.41382		6.06722		0.23276
	3.74325	5.78592			2.79132		5.12458
	5.56065	1.68854			6.15792		5.35485
	4.40108	4.93821			4.07559		5.80068
	3.66562	2.72728			5.19198		1.31896
	6.12389	5.85332			6.1691		5.83177
	5.24335	6.60534			5.40626		5.82113
	4.85316	5.23329			1.71724		6.24055
	5.1978	5.83704			5.3234		5.00938
	5.36504	4.49383			5.91399		4.30875
	5.81227	5.44853			6.23664		3.75439
	5.14634				5.71515		6.10538
	5.90193	6.52891			6.5684		3.50577
	6.18478	4.8004			4.90815		5.05011
	0.599139	5.42005			5.03928		4.39292
	4.91164	5.00535			4.57655		0.786148
		4.65003			5.34974		5.92754
	4.6479	1.86438			3.84866		6.18993
	5.87092				6.07306		3.94518
	5.79503	5.06606			5.96705		4.32372
	5.6484	4.97656			5.50907		5.53278
		6.72697			6.67286		5.38116
	5.6605	5.20914			5.47028		5.69449
	5.91438	5.32769			5.5024		5.55098
		5.27619			6.18031		5.45454
	6.06753	2.27205			5.78542		5.29308
	4.68679	3.66097			6.38261		5.99646
	6.23774	-0.11013			5.83446		5.44425
	6.10019	4.21659			5.22354		5.04378
	6.12435	5.5954			5.40626		5.65712
	5.6537	4.93366			5.75606		3.48326
		5.13895			6.43386		5.23212
	5.44197	1.18916			6.4253		5.77331
	6.78604				6.46136		3.08307
	6.05861	6.94462			5.515		1.32671
	5.62864	5.95735			7.02555		5.03678
	6.38832	5.62374			6.3172		5.71101
	5.49426	5.79929			6.25045		5.59473
	5.80987	0.204202			5.76527
		5.15872			6.12817
	2.6636				5.77488
	4.9783				6.68016
	5.72181				6.23486
	5.18109				6.70141
	3.99487				2.90772
	5.38938				6.20826
	5.81983				6.39312
	5.74878				4.28327
	4.68116				1.32005
	6.08486				5.67051
					4.44118
					6.11381
					2.95173
					1.98722
					1.89132

## Sheet: EDF 1b
		Hours		PHD2fl/fl Vav-						PHD2fl/fl Vav+
		0		50000	50000	50000	50000	50000	50000	50000	50000	50000	50000	50000	50000
		24		98760	90320	87690	78500	92568	90555	53000	54600	69000	68590	67840	60090
		48		260978	227590	324074	288979	258743	198753	108930	125630	113190	109860	115620	98760
		72		569483	659300	483438	418320	395044	429514	167850	158930	147980	125360	117820	109870

## Sheet: EDF 1c
		Control	shPhd2
		0.98	70.9
		0.96	80.7
		1.05	82
		0.97	86.1
		0.32	50.9
		0.28	78.2
		0.33	82.7
		0.2	84

## Sheet: EDF 1e
x10^2	0h (for all)	15	15	15	15	15	15	15	15	15
	24h
	CTL	23	21	27	35	16	11	45	33	40
	shPHD	21	21	170	22	17	13	30	21	26	30	35	37
	48h
	CTL	102	91	90	88	52	69	121	149	178
	shPHD	55	83	86	72	54	80	88	103	136	122	129	72
	72h
	CTL	172	145	160	156	115	117	240	249	263
	shPHD	139	122	157	143	91	127	124	129	130	209	229	262
	96h
	CTL	271	282	314	286	146	180	355	323	289
	shPHD	255	218	235	224	105	178	168	189	202	219	176	204
