# Supplementary material for: The selective prolyl hydroxylase inhibitor IOX5 stabilizes HIF-1α and compromises development and progression of acute myeloid leukemia
Source: Nat Cancer. 2024 Apr 18;5(6):916–37. doi: 10.1038/s43018-024-00761-w (PMC11208159; doi:10.1038/s43018-024-00761-w)
Supplement: Supplementary file 12 — Statistical source data for Extended Data Fig. 2. [file 43018_2024_761_MOESM12_ESM.xlsx]

## Sheet: EDF 2a
(Hard copies in lab book)
IN 20MLs	WBC (10 ^3/ul)		WBC Ab No		B Cells	B Cell No			Granulocytes	Granulocytes Number		Monocytes	Monocytes Number
57A	4.2	WT	84000000		0.201	16884000			0.396	33264000		0.0111	932400
57D	3.7		74000000		0.145	10730000			0.543	40182000		0.0085	629000
57E	4.1		82000000		0.179	14678000			0.523	42886000		0.0104	852800
57K	3.7		74000000		0.214	15836000			0.453	33522000		0.0099	732600
57L	3.5		70000000		0.221	15470000			0.406	28420000		0.0081	567000
57M	3.2		64000000		0.217	13888000			0.451	28864000		0.0079	505600
59D	4		80000000		0.25	20000000			0.388	31040000		0.009	720000
59A	3.9	P2 KO	78000000		0.213	16614000			0.479	37362000		0.0086	670800
59C	3.3		66000000		0.242	15972000			0.408	26928000		0.0118	778800
59E	3.3		66000000		0.24	15840000			0.411	27126000		0.012	792000

## Sheet: EDF 2b
IN 20MLs	WBC (10 ^3/ul)		WBC Ab No		LK %	LK Ab No		LSK %	LSK Ab No
57A	4.2	WT	84000000		1.53 %	1285200		0.15 %	126000
57C	3.6		72000000		1.90 %	1368000		0.24 %	172800
57D	3.7		74000000		1.46 %	1080400		0.15 %	111000
57E	4.1		82000000		1.67 %	1369400		0.24 %	196800
57L	3.5		70000000		1.69 %	1183000		0.12 %	84000
57M	3.2		64000000		2.02 %	1292800		0.13 %	83200
59D	4		80000000		1.85 %	1480000		0.15 %	120000
						0			0
59A	3.9	P2 KO	78000000		1.73 %	1349400		0.19 %	148200
59B	3.9		78000000		1.52 %	1185600		0.15 %	117000
59C	3.3		66000000		1.41 %	930600		0.13 %	85800
59E	3.3		66000000		1.36 %	897600		0.12 %	79200
									0

## Sheet: EDF 2c
IN 20MLs	WBC (10 ^3/ul)		WBC Ab No		EryA	EryA Number		EryB	EryB Number		EryC	EryC Number			Pro E	Pro E Number
57A	4.2	WT	84000000		0.164	13776000		0.0469	3939600		0.0349	2931600			0.0563	4729200
57D	3.7		74000000		0.159	11766000		0.035	2590000		0.0251	1857400			0.0254	1879600
57E	4.1		82000000		0.134	10988000		0.0328	2689600		0.0298	2443600			0.0338	2771600
57K	3.7		74000000		0.168	12432000		0.0492	3640800		0.0289	2138600			0.0137	1013800
57L	3.5		70000000		0.206	14420000		0.0542	3794000		0.0313	2191000			0.0175	1225000
57M	3.2		64000000		0.183	11712000		0.0374	2393600		0.0279	1785600			0.0169	1081600
59D	4		80000000		0.151	12080000		0.0523	4184000		0.0433	3464000			0.018	1440000
59A	3.9	P2 KO	78000000		0.127	9906000		0.0395	3081000		0.038	2964000			0.0237	1848600
59C	3.3		66000000		0.148	9768000		0.0548	3616800		0.0418	2758800			0.016	1056000
59E	3.3		66000000		0.113	7458000		0.0668	4408800		0.0659	4349400			0.0099	653400
(Hard copies in lab book)
IN 20MLs	WBC (10 ^3/ul)		WBC Ab No		CFU-E 1 %	CFU-E 1 Ab No		CFU-E 2 %	CFU-E 2 Ab No		Pro Ery %	Pro Ery Ab No		Pre CFU-E %	Pre CFU-E Ab No		Pre GM %	Pre GM Ab No		Pre MegE %	Pre MegE Ab No		GMP %	GMP Ab No		MkP %	MkP Ab No
57A	4.2	WT	84000000		0.48 %	403200		0.049 %	41160		0.43 %	361200		0.016 %	13440		0.60 %	504000		0.11 %	92400		1.57 %	1318800		0.039 %	32760
57C	3.6		72000000		0.41 %	295200		0.036 %	25920		0.38 %	273600		0.028 %	20160		0.66 %	475200		0.15 %	108000		0.49 %	352800		0.036 %	25920
57D	3.7		74000000		0.28 %	207200		0.018 %	13320		0.26 %	192400		0.020 %	14800		0.52 %	384800		0.095 %	70300		0.97 %	717800		0.031 %	22940
57E	4.1		82000000		0.29 %	237800		0.025 %	20500		0.26 %	213200		0.014 %	11480		0.64 %	524800		0.095 %	77900		1.24 %	1016800		0.037 %	30340
57K	3.7		74000000		0.43 %	318200		0.059 %	43660		0.37 %	273800		0.058 %	42920		0.96 %	710400		0.18 %	133200		1.21 %	895400		0.070 %	51800
57L	3.5		70000000		0.67 %	469000		0.049 %	34300		0.62 %	434000		0.055 %	38500		1.00 %	700000		0.18 %	126000		1.51 %	1057000		0.066 %	46200
57M	3.2		64000000		0.67 %	428800		0.064 %	40960		0.60 %	384000		0.055 %	35200		1.00 %	640000		0.18 %	115200		1.60 %	1024000		0.064 %	40960
59D	4		80000000		0.98 %	784000		0.064 %	51200		0.91 %	728000		0.067 %	53600		1.24 %	992000		0.22 %	176000		2.11 %	1688000		0.074 %	59200
						0			0			0			0			0			0			0			0
59A	3.9	P2 KO	78000000		0.24 %	187200		0.016 %	12480		0.23 %	179400		0.010 %	7800		0.75 %	585000		0.12 %	93600		1.00 %	780000		0.031 %	24180
59C	3.3		66000000		0.88 %	580800		0.079 %	52140		0.80 %	528000		0.084 %	55440		1.14 %	752400		0.24 %	158400		1.40 %	924000		0.055 %	36300
59E	3.3		66000000		0.61 %	402600		0.039 %	25740		0.57 %	376200		0.053 %	34980		0.94 %	620400		0.22 %	145200		1.47 %	970200		0.065 %	42900
																					0						0

## Sheet: EDF 2d
		Control					shPHD2
	Total BM	0.00181	0.00349	0.00282	0.000208	0.00234	70.3	71.2	65.4	58.1	63.1
	Lin-	0.00104	0.00519	0.00352	0.000975	0.00431	75.3	68.1	64.5	69.9	71.2
	LK	0.00711	0	0.028	0	0.01	89.5	88.7	86.4	86.4	87.7
	LSK	0	0	0	0	0.043	95.4	98	97.8	95.7	98.3
	HSC	0	0	0	0	0	92.6	97.6	97.7	95.4	99
	MPP	0	0	0	0	0.11	100	96.4	98.2	97.7	100
	HPC-1	0	0	0	0	0	98.3	99	99.6	97.4	98.5
	HPC-2	0	0	0	0	0	94.5	97.6	96.8	93.2	97.2

## Sheet: EDF 2e
B Cells
	Control	shPHD2
	4593600	3213000
	2018400	2563600
	3712000	3319600
	4296800	1617000
	3672000	2347800
Granulocytes
	Control	shPHD2
	5602800	7701000
	4025200	4489200
	5424000	6501600
	5559600	3420200
	4608000	2648800
Monocytes
	Control	shPHD2
	52200	90100
	49880	58000
	40000	156520
	47560	57820
	54720	49020

## Sheet: EDF 2f
		Control					shPHD2
	LK	2575200	1925600	2016000	2560000	2230400	2703000	1693600	1376000	2580000	1430800
	LSK	313200	220400	259200	384000	311600	391000	243600	318200	292400	156800

## Sheet: EDF 2g
		Control												shPHD2
	1	0.28	0.59	0.2	0.24	0.1	0.011	0.072	0.11					0.016	0.055	0.4	0.071	0.22	0.22	0.092	0.37	0.074	0.011
	2	0.057	0.081	0.015	0.02	0.026	0.056	0.031	0.032	0.015	0.062			62.7	47.4	52.5	56.4	56.9	56.1	38.2	58.2	48.6
	4	0.25	0.26	0.21	0.24	0.072	0.36	0.22	0.5	0.76				74	22.8	71.4	61.3	59.3	63.2	57.9	14.9	40.4	54.5

## Sheet: EDF 2h
		EGLN1 T1	EGLN1 T2	EGLN1 T3	AVERAGE			ACTB T1	ACTB T2	ACTB T3	AVERAGE		ΔCp
	1.30 45.1 (20k)	33.5	35.11	36.25	34.9533		1.30 45.1 (10k)	26.19	26.38	26.23	26.2667		8.68667
	1.30 45.2 GFP- (20k)	35.12	34.68	33.64	34.48		1.30 45.2 GFP- (10k)	26.42	26.21	26.3	26.31		8.17
	3.0 45.2 GFP- 20k)	32.63	33.21	32.72	32.8533		3.0 45.2 GFP- (10k)	23.95	23.99	24.13	24.0233		8.83
	1.30 45.2 GFP-	36.22	34.9	35.76	35.6267		1.30 45.2 GFP-	27.72	28.03	27.87	27.8733		7.75333
	1.30 45.2 GFP+	34.91			34.91		1.30 45.2 GFP+	26.82	27.02	26.96	26.9333		7.97667
	1.30 45.1 GFP-		35.6	35.97	35.785		1.30 45.1 GFP-	37.18	25.62	25.71	29.5033		6.28167
	3.0 45.2 GFP-	36.84	35.36	37.22	36.4733		3.0 45.2 GFP-	27.02	27.09	26.73	26.9467		9.52667
	3.0 45.1 GFP-	35.32	38.46	36.05	36.61		3.0 45.1 GFP-	26.73	26.71	26.74	26.7267		9.88333
	3.13 45.2 GFP-	38.78	36.74	36.99	37.5033		3.13 45.2 GFP-	27.75	28.51	28.2	28.1533		9.35
	3.13 45.2 GFP+	35.96	36.23	37.84	36.6767		3.13 45.2 GFP+	29.2	30	29.59	29.5967		7.08
	3.13 45.1 GFP-	38.25	37.46	38.56	38.09		3.13 45.1 GFP-	26.52	25.54	25.55	25.87		12.22
	POSITIVE CONTROL	32.97	33.2		33.085		POSITIVE CONTROL	25.1	25.01		25.055		8.03
	WATER	0	0		0		WATER	0	0		0		0
delta Ct (housekeeping gene)
					8.68667						0
					8.17						0
					8.83						0
					7.75333						0
					7.97667						0
					6.28167						0
					9.52667						0
					9.88333						0
					9.35						0
					7.08						0
					12.22						0
2delta Ct (reference sample)
											0
				CONTROL	0						0
				CD45.2 GFP- vs Support	0.143333						0
				CONTROL	0						0
				GFP+ vs GFP-	-0.716667						0
				GFP+ vs Support	-0.875						0
				CONTROL	0						0
				CD45.2 GFP- vs Support	0.136667						0
				CONTROL	0						0
				GFP+ vs GFP-	-0.826667						0
				GFP+ vs Support	-1.41333						0
2^(-2deltaCt)
											0
					1						0
				CD45.2 GFP- vs Support	1.10445						0
					1						0
				GFP+ vs GFP-	0.608502						0
				GFP+ vs Support	0.545254						0
					1						0
				CD45.2 GFP- vs Support	1.09936						0
					1						0
				GFP+ vs GFP-	0.56383						0
				GFP+ vs Support	0.375443						0

## Sheet: EDF 2i
		Control					shPHD2
	Monocytes	59.8	82	55.8	70.7		61	52.8	57.6	48.4
	Granulocytes	76.4	76.9	85.9	96.8		79.4	86.1	72.1	74.8
	B Cells	82.8	72.3	78.7	83.8		53.8	57.5	74	61

## Sheet: EDF 2j
		Control					shPHD2
	LK	89.2	78.2	83.7	92.6		60.5	79.2	64.6	47.2
	LSK	92.4	71.2	68.5	66.7		64.5	83.8	66.7	32.2
		Control					shPHD2
	HSC		86.5	71.7	22.6	22.09	35.7	63.1	69.4	36
	MPP	83.6	46.9	82.6	75.6		68.5	79.3	70.6	18.2
	HPC-1	96.1	49.1	90.3	98.5		70.3	87.5	65.3	32.9
	HPC-2	91.1	65.3	76	62.5		48.4	81.5	63.9	21
