# Supplementary material for: The selective prolyl hydroxylase inhibitor IOX5 stabilizes HIF-1α and compromises development and progression of acute myeloid leukemia
Source: Nat Cancer. 2024 Apr 18;5(6):916–37. doi: 10.1038/s43018-024-00761-w (PMC11208159; doi:10.1038/s43018-024-00761-w)
Supplement: Supplementary file 13 — Statistical source data for Extended Data Fig. 4. [file 43018_2024_761_MOESM13_ESM.xlsx]

## Sheet: EDF 4a
		Concentration (M)	IOX5 (N=1)		IOX5 (N=2)
		9.952e-06	95.18	91.47
		3.4824e-06	93.4	89.54
		9.952e-07	86.41	82.48
		3.5504e-07	65.51	65.34
		1.2424e-07	44.87	38.04
		3.55e-08	21.88	18.18
		1.325e-08	16.07	13.31
		4.64e-09	9.39	7.96
		1.32e-09	10.71	7.47
		5e-10	12.2	5.16
		1.7e-10	8.53	3.42
		9.952e-06			95.46	96.77
		3.4824e-06			94.55	93.95
		9.952e-07			85.42	85.56
		3.5504e-07			62.34	62.06
		1.2424e-07			34.46	31.4
		3.55e-08			12.81	9.39
		1.325e-08			3.58	4.97
		4.64e-09			1.96	2.14
		1.32e-09			1.55	0.3
		5e-10			2.37	2.67
		1.7e-10			0.23	-0.1

## Sheet: EDF 4b
FIH
Cmpd Conc	IOX5
9.952e-05	37.5	32.51
3.4824e-05	32.72	27.11
9.952e-06	-0.29	-2.77
3.5504e-06	-10.18	-12.36
1.2424e-06	-7.84	-10.06
3.5504e-07	-5.71	-5.86
1.3248e-07	2.8	-0.66
4.636e-08	-0.39	-0.26
1.325e-08	1.58	0.05
4.98e-09	2.12	0.37
1.66e-09	0.9	1.27

## Sheet: EDF 4c
	JMJD6
			% Inhibition
		Cmpd Conc (M)	Molidustat		Daprodustat		Roxadustat		IOX5
		9.952e-05	100	100
		3.4824e-05	100	100
		9.952e-06	92.52	96.1
		3.5504e-06	69.83	68.73
		1.2424e-06	40.97	43.98
		3.5504e-07	18.41	17.53
		1.3248e-07	8.77	7.51
		4.636e-08	5.44	5.07
		1.325e-08	3.4	-3.05
		4.98e-09	5.2	6
		1.66e-09	5.48	3.82
		9.952e-05			98.52	99.56
		3.4824e-05			94.68	96.26
		9.952e-06			64.64	62.08
		3.5504e-06			39.78	40.09
		1.2424e-06			19.69	21.22
		3.5504e-07			11.68	12.52
		1.3248e-07			8.66	9.31
		4.636e-08			4.65	5.59
		1.325e-08			5.46	4.24
		4.98e-09			4.08	4.17
		1.66e-09			2.34	3.22
		9.952e-05					95.72	98.65
		3.4824e-05					59.94	58.06
		9.952e-06					34.46	31.99
		3.5504e-06					17.46	17.46
		1.2424e-06					10.94	11.17
		3.5504e-07					6.43	5.1
		1.3248e-07					4.29	6.35
		4.636e-08					3.85	5.36
		1.325e-08					2.88	4.12
		4.98e-09					4.01	5.6
		1.66e-09					2.45	6.2
		9.952e-05							12.47	8.03
		3.4824e-05							-9.29	-10.7
		9.952e-06							-2.61	-3.23
		3.5504e-06							-0.37	-0.15
		1.2424e-06							0.26	0.93
		3.5504e-07							1.01	0.64
		1.3248e-07							0.6	0.86
		4.636e-08							1.58	0.54
		1.325e-08							0.75	1.11
		4.98e-09							2.64	0.84
		1.66e-09							2.07	2.13
	JMJD6
			% Inhibition
		Concentration (M)	2, 4-PDCA		NOG		NOFD
		9.952e-05	100	100
		3.4824e-05	100	100
		9.952e-06	100	100
		3.5504e-06	100	100
		1.2424e-06	95.4	97.03
		3.5504e-07	58.77	65.57
		1.3248e-07	24.91	27.05
		4.636e-08	11.45	13.1
		1.325e-08	6.49	5.89
		4.98e-09	6.46	7.04
		1.66e-09	5.21	4.89
		9.952e-05			50.3	45.14
		3.4824e-05			24.75	25.24
		9.952e-06			10.19	9.88
		3.5504e-06			7.53	8.68
		1.2424e-06			6.27	5.63
		3.5504e-07			2.76	2.57
		1.3248e-07			5.54	7.26
		4.636e-08			2.51	1.6
		1.325e-08			6.81	3.09
		4.98e-09			3.46	6.08
		1.66e-09			5.07	2.87
		9.952e-05					12.96	9.26
		3.4824e-05					4.94	7.79
		9.952e-06					4.87	3.01
		3.5504e-06					3.8	6.85
		1.2424e-06					3.91	5.36
		3.5504e-07					5.97	6.8
		1.3248e-07					5.27	3.46
		4.636e-08					1.71	4.57
		1.325e-08					4.81	1.88
		4.98e-09					2.88	1.23
		1.66e-09					4.73	1.64

## Sheet: EDF 4g
		% Inhibition
	Cmpd Conc (M)	2, 4-PDCA		NOG		NOFD		Molidustat		Roxadustat		IOX5		Daprodustat
	9.952e-05	101.43	101.03
	3.4824e-05	100.52	100.28
	9.952e-06	97.22	96.64
	3.5504e-06	89.6	89.16
	1.2424e-06	72.6	72.48
	3.5504e-07	40.76	41.09
	1.3248e-07	19.61	20.13
	4.636e-08	8.39	7.76
	1.325e-08	3.74	2.61
	4.98e-09	2.12	0.74
	1.66e-09	0.41	-1.96
	9.952e-05			97.8	95.54
	3.4824e-05			92.76	92.36
	9.952e-06			77.33	76.52
	3.5504e-06			48.94	49.74
	1.2424e-06			23.51	24.17
	3.5504e-07			7.43	8.8
	1.3248e-07			3.64	4.24
	4.636e-08			1.77	3.32
	1.325e-08			-0.16	1
	4.98e-09			0.05	0.04
	1.66e-09			-0.92	-1.85
	9.952e-05					5.75	1.62
	3.4824e-05					-1.14	0.12
	9.952e-06					1.3	-1.28
	3.5504e-06					-1.28	-1.36
	1.2424e-06					0.46	0.08
	3.5504e-07					0.79	-0.62
	1.3248e-07					-0.52	0.15
	4.636e-08					0	-0.1
	1.325e-08					0.94	0.1
	4.98e-09					0.72	-0.8
	1.66e-09					-1.93	-2.35
	9.952e-05							101	100.42
	3.4824e-05							100.3	100.21
	9.952e-06							93.26	93.26
	3.5504e-06							77.33	77.81
	1.2424e-06							49.58	49.79
	3.5504e-07							24.28	24.02
	1.3248e-07							9.58	9.78
	4.636e-08							2.89	3.63
	1.325e-08							2.31	1.28
	4.98e-09							-0.02	0.18
	1.66e-09							-1.93	-1.48
	9.952e-05									100.44	100.21
	3.4824e-05									100.43	100.21
	9.952e-06									95.95	96.12
	3.5504e-06									87.06	87.4
	1.2424e-06									67.22	68.07
	3.5504e-07									38.19	39.55
	1.3248e-07									19.5	18.89
	4.636e-08									9.14	8.56
	1.325e-08									3.12	3.46
	4.98e-09									1.99	2.5
	1.66e-09									-0.82	-1.19
	9.952e-05											58.88	51.82
	3.4824e-05											44.99	44.58
	9.952e-06											23.35	22.55
	3.5504e-06											9.68	9.91
	1.2424e-06											5.45	4.59
	3.5504e-07											2.99	3.07
	1.3248e-07											1.38	2.94
	4.636e-08											1.69	2.49
	1.325e-08											2.19	2.04
	4.98e-09											1.61	2.2
	1.66e-09											-0.11	-1.16
	9.952e-05													98.5	98.07
	3.4824e-05													98.53	98.72
	9.952e-06													93.42	93.58
	3.5504e-06													70.64	70.92
	1.2424e-06													37.88	37.64
	3.5504e-07													15.27	13.41
	1.3248e-07													5.78	4.69
	4.636e-08													0.08	-0.23
	1.325e-08													-0.96	-1.41
	4.98e-09													-1.63	-1.17
	1.66e-09													-2.21	-1.21
