# Supplementary material for: The selective prolyl hydroxylase inhibitor IOX5 stabilizes HIF-1α and compromises development and progression of acute myeloid leukemia
Source: Nat Cancer. 2024 Apr 18;5(6):916–37. doi: 10.1038/s43018-024-00761-w (PMC11208159; doi:10.1038/s43018-024-00761-w)
Supplement: Supplementary file 14 — Statistical source data for Extended Data Fig. 5. [file 43018_2024_761_MOESM14_ESM.xlsx]

## Sheet: EDF 5b
Proliferation
	Control					Dap					IOX5
0	350000	350000	350000	350000	350000	350000	350000	350000	350000	350000	350000	350000	350000	350000	350000
72	702000	660000	756000	752000	509000	351000	271000	288000	372000	251000	213000	188000	292000	305000	330000
Apoptosis
	Control					Dap					IOX5
NPM1/Flt3-ITD	26.5	33.5	36.9	21.9	38.6	67.6	80.4	79.3	77.1	71.6	65.7	74.3	72.8	74.8	73.7

## Sheet: EDF 5c
	OCI-AML3
		Control						Molidustat (50uM)
	0	75000	75000	75000	75000	75000	75000	75000	75000	75000	75000	75000	75000
	48	270000	470000	460000	550000	590000	720000	290000	200000	90000	330000	160000	210000
	72	830000	640000	580000	810000	1030000	1140000	150000	250000	80000	260000	250000	200000
	MOLM13
		Control						Molidustat (50uM)
	0	75000	75000	75000	75000	75000	75000	75000	75000	75000	75000	75000	75000
	48	510000	210000	350000	480000	540000	840000	110000	120000	210000	150000	130000	110000
	72	1080000	520000	720000	1000000	1340000	1210000	50000	60000	50000	100000	50000	40000
	MV411
		Control						Molidustat (50uM)
	0	75000	75000	75000	75000	75000	75000	75000	75000	75000	75000	75000	75000
	48	480000	350000	280000	380000	420000	570000	90000	100000	150000	70000	30000	40000
	72	900000	610000	820000	630000	760000	1230000	70000	40000	40000	50000	20000	50000
	THP-1
			DMSO (0.05%)									50uM Molidustat
	0		250000	250000	250000	250000	250000	250000				250000	250000	250000	250000	250000	250000
	48		1020000	840000	505000	690000	770000					605000	395000	555000	450000	415000	465000
	72		1280000	1240000	1525000	1160000	1435000					280000	235000	460000	415000	320000

## Sheet: EDF 5d
OCI-AML3
Control	Molidustat (50uM)
5.34	42
6.7	39.7
3.88	41.5
5.29	42.4
5.17	48.1
4.38	46.8
MOLM13
Control	Molidustat (50uM)
6.42 %	75.7 %
6.35 %	80.1 %
6.59 %	81.3 %
8.00 %	82.2 %
7.72 %	72.1 %
5.20 %
MV411
Control	Molidustat (50uM)
28.6 %	47.6 %
27.2 %	47.7 %
30.2 %	49.0 %
27.6 %	46.8 %
30.2 %	51.8 %
26.4 %	43.4 %
THP-1
Control	Molidustat (50uM)
3.19	14.5
3.15	15.7
3.27	10.9
1.22	14.1
1.64	11.2
0.57
0.58
0.43
0.7
0.72

## Sheet: EDF 5e
				DMSO Control (0.05%)			50uM Roxadustat
		0		250000	250000	250000	250000	250000
		24		1045000	435000	840000	490000	660000
		48		1355000	755000	1180000	935000	690000
		72		2215000	1865000	1920000	1010000	1110000
