# Supplementary material for: The selective prolyl hydroxylase inhibitor IOX5 stabilizes HIF-1α and compromises development and progression of acute myeloid leukemia
Source: Nat Cancer. 2024 Apr 18;5(6):916–37. doi: 10.1038/s43018-024-00761-w (PMC11208159; doi:10.1038/s43018-024-00761-w)
Supplement: Supplementary file 15 — Statistical source data for Extended Data Fig. 6. [file 43018_2024_761_MOESM15_ESM.xlsx]

## Sheet: EDF 6a
									DAY 14		DAY 30
		1534-87.149a	M		34.5		DAP		34.5		35.8
		1534-87.149b	M		35.8		DAP		35.8		32.6
		1534-87.149c	M		34.4		DAP		34.3		34.5
									34.8667		34.3
		1534-90.152a	M		32.8		DAP		32.8		25.5
		1534-90.152b	M		33.4		DAP		33.4		28.2
		1534-90.152c	M		32.7		DAP		32.7
									32.9667		26.85
									33.9167		30.575
		1534-87.151a	M		26.7		IOX5		26.7		35.4
		1534-87.151b	M		26.8		IOX5		26.8		29.2
		1534-87.151c	M		31.2		IOX5		31.2		31.8
		1534-87.151d	M		28.8		IOX5		28.8
		1534-87.151e	M		29.2		IOX5		29.2
									28.54		32.1333
		1534-87.151f	F		26.4		CTL		26.4		25.3
		1534-87.151g	F		24.4		CTL		24.4		23.6
		1534-87.151h	F		25.6		CTL		25.6		27.3
		1534-87.151i	F		26.9		CTL		26.9		27.1
		1534-90.152d	F		25.5		CTL				26.2
									25.825		25.9

## Sheet: EDF 6b
	CD45.2			Monocytes			Granulocytes
	Control	IOX5		Control	IOX5		Control	IOX5
	92.4	81		55.7	57.2		9.02	9.21
	88.5	81.8		43.1	55.1		11.4	10.9
	92.3	83.1		53.6	59.4		12.4	11.8
	92.6	94		41	61.1		15.4	14.1
	71.2	84.5		39.5	49.3		9.54	9.22
	89.7	88.7		58.1	58		5.91	9.35
	86.1	88.6		55.4	45.7		3.34	11.7
		60.2			32.2			11.6
		49.4			39.8			7.09

## Sheet: EDF 6d
	20mls	Mouse ID	WBC (103/ul)		Total Count
	CTL	49F
		46E	3		60000000
		46D	2.6		52000000
		46C	2.6		52000000
		46B	3		60000000
		46A	4.5		90000000
	IOX5 30	40B
		40A	2.4		48000000
		46I	5.3		106000000
		46H	6.4		128000000
		46G	5.6		112000000
		45F	5.1		102000000
		45E	5.4		108000000
		45D	5.7		114000000
		45C	4.4		88000000
		45B	5.8		116000000

## Sheet: EDF 6e
		20mls	Mouse ID	WBC (103/ul)		Total Count		% B Cells	% Granulocytes	% Monocytes		B Cells No	Granulocytes No	Monocytes No
		CTL	46F	3.8		76000000		5.99 %	43.1 %	0.32 %		4552400	32756000	243200
			46E	3.6		72000000		3.24 %	44.4 %	0.56 %		2332800	31968000	403200
			46D	3.9		78000000		3.04 %	35.6 %	0.44 %		2371200	27768000	343200
			46C	3.7		74000000		3.34 %	40.0 %	0.47 %		2471600	29600000	347800
			46B	4.4		88000000		1.73 %	49.2 %	0.52 %		1522400	43296000	457600
			46A	4.9		98000000		1.93 %	72.0 %	0.63 %		1891400	70560000	617400
		IOX5 30	40B			0
			40A	3		60000000		5.84 %	41.0 %	0.51 %		3504000	24600000	306000
			46I	4.1		82000000		3.49 %	42.3 %	0.36 %		2861800	34686000	295200
			46H	3.9		78000000		2.91 %	47.8 %	0.53 %		2269800	37284000	413400
			46G	3.5		70000000		4.18 %	35.4 %	0.41 %		2926000	24780000	287000
			45F	3.4		68000000		1.90 %	45.5 %	0.52 %		1292000	30940000	353600
			45E	3.5		70000000		3.93 %	34.4 %	0.43 %		2751000	2.408e+07	301000
			45D	4.1		82000000		2.90 %	48.5 %	0.41 %		2378000	39770000	336200
			45C	4		80000000		2.50 %	40.4 %	0.33 %		2000000	3.232e+07	264000
			45B	3.9		78000000		1.75 %	55.6 %	0.41 %		1.365e+06	4.3368e+07	319800

## Sheet: EDF 6f
			20mls	Mouse ID	WBC (103/ul)		Total Count		% B Cells	% Granulocytes	% Monocytes	% T Cells		No B Cells	No Granulocytes	No Monocytes	No T Cells
			CTL	49F					55.4 %	6.80 %	2.01 %	26.9 %		0	0	0	0
				46E	3		60000000		54.3 %	7.00 %	1.43 %	31.1 %		3.258e+07	4200000	858000	18660000
				46D	2.6		52000000		59.1 %	5.85 %	2.92 %	24.1 %		30732000	3042000	1518400	12532000
				46C	2.6		52000000		56.8 %	3.16 %	2.04 %	31.8 %		2.9536e+07	1.6432e+06	1060800	16536000
				46B	3		60000000		52.4 %	15.3 %	1.66 %	21.6 %		31440000	9180000	996000	12960000
				46A	4.5		90000000		51.8 %	9.45 %	1.60 %	19.4 %		46620000	8505000	1440000	17460000
														0	0	0	0
														0	0	0	0
			IOX5 30	40B										0	0	0	0
				40A	2.4		48000000		55.4 %	1.83 %	1.94 %	34.8 %		2.6592e+07	878400	931200	1.6704e+07
				46I	5.3		106000000		55.5 %	1.84 %	1.79 %	34.3 %		5.883e+07	1950400	1897400	36358000
				46H	6.4		128000000		50.8 %	1.67 %	1.71 %	35.1 %		65024000	2137600	2188800	44928000
				46G	5.6		112000000		51.5 %	1.96 %	2.25 %	37.6 %		57680000	2195200	2520000	42112000
				45F	5.1		102000000		32.3 %	3.86 %	2.64 %	40.1 %		32946000	3.9372e+06	2692800	40902000
				45E	5.4		108000000		57.1 %	1.91 %	2.18 %	30.9 %		6.1668e+07	2062800	2354400	33372000
				45D	5.7		114000000		52.1 %	1.86 %	1.83 %	31.8 %		59394000	2120400	2086200	36252000
				45C	4.4		88000000		43.3 %	3.19 %	2.46 %	34.9 %		38104000	2807200	2164800	3.0712e+07
				45B	5.8		116000000		44.3 %	4.98 %	2.49 %	38.2 %		51388000	5776800	2888400	44312000

## Sheet: EDF 6g
		RBC						HBG						HCT
			DAY 0	DAY 8					DAY 0	DAY 8					DAY 0	DAY 8
		WT	13.3	13				WT	17.6	17.3				WT	58.7	56.9
			12.8	12.6					17.2	16.6					57.5	54.2
			9.1	13.1					12.4	17.1					41.1	56.1
			6.74	12.4					8.7	16.7					29.7	54.6
			13.4	8.91					18	11.8					59.4	38.3
			12.9	12.5					17.3	16.7					56.9	54.5
		AVERAGE	11.3733	12.085	FOLD CHANGE WT PRE/POST	1.06257		AVERAGE	15.2	16.0333	FOLD CHANGE WT PRE/POST	1.05482		AVERAGE	50.55	52.4333	FOLD CHANGE WT PRE/POST	1.03726
		IOX5- 30	5.25	11.8				IOX5- 30	6.9	15.8				IOX5- 30	23	50.7
			1.62	12.4					2	17.1					7.2	53.4
			7.75	8.09					10.1	10.8					34	36.1
			12	12.7					16.2	17.6					52.1	54.8
			3.29	5.72					3.9	7.5					14.4	25.7
			12.8	12.8					16.9	17.7					55.5	56.8
			8.53	11.6					11.5	15.2					37.8	51.2
			4.82	12.8					6.3	17					21.6	56.9
			4.03	3.5					5						17.8
			11						14.7						48
		AVERAGE	7.109	10.1567	FOLD CHANGE KO PRE/POST	1.42871		AVERAGE	9.35	14.8375	FOLD CHANGE KO PRE/POST	1.5869		AVERAGE	31.14	48.2	FOLD CHANGE KO PRE/POST	1.54785

## Sheet: EDF 6h
	20mls	Mouse ID	WBC (103/ul)		Total Count		% CD71+Ter119-	% CD71+Ter119+	% CD71-Ter119+	% CD71-Ter119-		No CD71+Ter119-	No CD71+Ter119+	No CD71-Ter119+	No CD71-Ter119-
	CTL	46F	3.8		76000000		3.23 %	31.5 %	30.7 %	34.5 %		2454800	23940000	23332000	2.622e+07
		46E	3.6		72000000		4.83 %	25.5 %	21.7 %	47.9 %		3477600	18360000	15624000	34488000
		46D	3.9		78000000		4.94 %	33.4 %	24.4 %	37.2 %		3853200	26052000	19032000	29016000
		46C	3.7		74000000		3.59 %	32.9 %	26.3 %	37.2 %		2656600	24346000	19462000	27528000
		46B	4.4		88000000		2.71 %	28.1 %	25.4 %	43.8 %		2384800	2.4728e+07	22352000	38544000
		46A	4.9		98000000		1.83 %	12.5 %	20.6 %	65.0 %		1793400	12250000	20188000	63700000
												0	0	0	0
	IOX5 30	40B			0							0	0	0	0
		40A	3		60000000		0.97 %	39.8 %	35.5 %	23.7 %		582000	23880000	21300000	14220000
		46I	4.1		82000000		2.91 %	37.7 %	19.1 %	40.3 %		2386200	30914000	15662000	3.3046e+07
		46H	3.9		78000000		1.99 %	35.8 %	22.3 %	39.9 %		1552200	27924000	17394000	31122000
		46G	3.5		70000000		2.80 %	42.5 %	20.6 %	34.2 %		1960000	29750000	14420000	23940000
		45F	3.4		68000000		2.64 %	39.3 %	23.1 %	34.9 %		1795200	26724000	15708000	23732000
		45E	3.5		70000000		2.31 %	45.2 %	20.7 %	31.8 %		1617000	31640000	14490000	22260000
		45D	4.1		82000000		2.44 %	39.4 %	19.2 %	39.0 %		2.0008e+06	32308000	15744000	31980000
		45C	4		80000000		2.12 %	45.1 %	21.9 %	30.9 %		1696000	36080000	17520000	24720000
		45B	3.9		78000000		2.28 %	32.3 %	22.1 %	43.3 %

## Sheet: EDF 6i
			20mls	Mouse ID	WBC (103/ul)		Total Count		% CD71+Ter119-	% CD71+Ter119+	% CD71-Ter119+	% CD71-Ter119-		No CD71+Ter119-	No CD71+Ter119+	No CD71-Ter119+	No CD71-Ter119-
			CTL	49F					0.0034	0.0371	0.313	0.647
				46E	3		60000000		0.0035	0.0236	0.27	0.703		210000	1416000	16200000	42180000
				46D	2.6		52000000		0.0045	0.0528	0.361	0.582		234000	2745600	18772000	30264000
				46C	2.6		52000000		0.0037	0.0251	0.239	0.732		192400	1305200	12428000	38064000
				46B	3		60000000		0.0041	0.0525	0.319	0.624		246000	3150000	19140000	37440000
				46A	4.5		90000000		0.0069	0.103	0.292	0.597		621000	9270000	26280000	53730000
														0	0	0	0
			IOX5 30	40B										0	0	0	0
				40A	2.4		48000000							0	0	0	0
				46I	5.3		106000000		0.0175	0.0669	0.354	0.561		1855000	7091400	37524000	59466000
				46H	6.4		128000000		0.0163	0.11	0.332	0.542		2086400	14080000	42496000	69376000
				46G	5.6		112000000		0.0142	0.103	0.443	0.44		1590400	11536000	49616000	49280000
				45F	5.1		102000000		0.0119	0.154	0.301	0.533		1213800	15708000	30702000	54366000
				45E	5.4		108000000		0.0116	0.179	0.364	0.446		1252800	19332000	39312000	48168000
				45D	5.7		114000000		0.0137	0.107	0.382	0.497		1561800	12198000	43548000	56658000
				45C	4.4		88000000		0.0147	0.234	0.32	0.431		1293600	20592000	28160000	37928000
				45B	5.8		116000000							0	0	0	0

## Sheet: EDF 6j
					Total Count		LK %		LSK %
	20mls	Mouse ID	WBC (103/ul)
	CTL	49F					1.72 %	0	0.21 %	0
		46E	3		60000000		0.0187	1122000	0.23 %	138000
		46D	2.6		52000000		2.55 %	1326000	0.34 %	176800
		46C	2.6		52000000		2.29 %	1190800	0.31 %	161200
		46B	3		60000000		2.59 %	1554000	0.52 %	312000
		46A	4.5		90000000		1.24 %	1116000	0.36 %	324000
								0		0
								0		0
	IOX5 30	40B						0		0
		40A	2.4		48000000		1.99 %	955200	0.34 %	163200
		46I	5.3		106000000			0		0
		46H	6.4		128000000		1.60 %	2048000	0.31 %	396800
		46G	5.6		112000000		2.24 %	2508800	0.16 %	179200
		45F	5.1		102000000		2.08 %	2121600	0.33 %	336600
		45E	5.4		108000000		2.50 %	2700000	0.35 %	378000
		45D	5.7		114000000		1.96 %	2234400	0.35 %	399000
		45C	4.4		88000000			0		0
		45B	5.8		116000000		1.96 %	2273600	0.43 %	498800

## Sheet: EDF 6k
		20mls	Mouse ID	WBC (103/ul)		Total Count			CFU-E %	CFU-E No		Pre CFU-E %	Pre CFU-E No		Pre GM %	Pre GM No		GMP %	GMP No			Pre MegE %	Pre MegE No
		CTL	46F	3.8		76000000			0.41 %	311600		0.061 %	46360		0.29 %	220400		0.92 %	699200	46F		0.16 %	121600
			46E	3.6		72000000			0.48 %	345600		0.074 %	53280		0.41 %	295200		1.35 %	972000	46E		0.18 %	129600
			46D	3.9		78000000			0.64 %	499200		0.094 %	73320		0.37 %	288600		1.32 %	1029600	46D		0.23 %	179400
			46C	3.7		74000000			0.44 %	325600		0.085 %	62900		0.37 %	273800		1.15 %	851000	46C		0.19 %	140600
			46B	4.4		88000000			0.13 %	114400		0.066 %	58080		0.33 %	290400		1.10 %	968000	46B		0.22 %	193600
			46A	4.9		98000000			0.20 %	196000		0.045 %	44100		0.48 %	470400		1.69 %	1.6562e+06	46A		0.15 %	147000
										0			0			0			0				0
										0			0			0			0				0
		IOX5 30	40A	3		60000000			0.076 %	45600		0.14 %	84000		1.35 %	810000		0.52 %	312000	40A		0.23 %	138000
			46I	4.1		82000000			0.13 %	106600		0.087 %	71340		0.37 %	303400		0.92 %	754400	46I		0.19 %	155800
			46H	3.9		78000000			0.12 %	93600		0.063 %	49140		0.31 %	241800		1.04 %	811200	46H		0.16 %	124800
			46G	3.5		70000000			0.19 %	133000		0.078 %	54600		0.38 %	266000		0.95 %	665000	46G		0.20 %	140000
			45C	4		80000000			0.15 %	120000		0.070 %	56000		0.33 %	264000		0.51 %	408000	45C		0.17 %	136000
			45B	3.9		78000000			0.34 %	265200		0.085 %	66300		0.40 %	312000		2.04 %	#VALUE!	45B		0.24 %	636.48
