# Supplementary material for: The selective prolyl hydroxylase inhibitor IOX5 stabilizes HIF-1α and compromises development and progression of acute myeloid leukemia
Source: Nat Cancer. 2024 Apr 18;5(6):916–37. doi: 10.1038/s43018-024-00761-w (PMC11208159; doi:10.1038/s43018-024-00761-w)
Supplement: Supplementary file 16 — Statistical source data for Extended Data Fig. 7. [file 43018_2024_761_MOESM16_ESM.xlsx]

## Sheet: EDF 7a - IOX5 Up
IOX5 UP
MLL_WT_DMSO_1	MLL_WT_DMSO_2	MLL_WT_DMSO_3	MLL_WT_DMSO_4	MLL_WT_IOX5_1	MLL_WT_IOX5_2	MLL_WT_IOX5_3	MLL_WT_IOX5_4	ensemble	Mean_cont	Mean_exp	gene_name	MLL_dmso_v_MLL_trtd_log2FoldChange	MLL_dmso_v_MLL_trtd_padj
9.52192	9.5033	9.49168	9.42071	10.0399	10.1597	10.0313	9.85073	ENSMUSG00000000056	9.4844	10.0204	Narf	0.540144	2.43e-07
9.06108	9.07928	9.07191	9.06597	9.38317	9.682	9.51323	9.03817	ENSMUSG00000000194	9.06956	9.40414	Gpr107	0.353987	0.0876963
10.1798	9.77113	10.0083	9.96657	10.6371	10.6388	10.4497	10.3289	ENSMUSG00000000594	9.98145	10.5136	Gm2a	0.530921	0.00036282
9.80732	9.6957	9.6194	9.61233	10.0507	10.2735	10.0011	9.67972	ENSMUSG00000000711	9.68369	10.0013	Rab5b	0.330767	0.0948932
6.79603	6.69441	7.24267	7.16646	7.26489	7.39005	7.68345	7.5701	ENSMUSG00000001053	6.97489	7.47712	N4bp3	0.497521	0.065729
8.96595	8.71747	9.09607	8.89541	9.26251	9.28744	9.26604	9.10231	ENSMUSG00000001054	8.91872	9.22957	Rmnd5b	0.307256	0.0471921
7.26633	6.98628	6.20358	6.96971	8.13848	9.33014	8.63068	7.94559	ENSMUSG00000001930	6.85647	8.51122	Vwf	1.71553	1.32e-05
9.01064	9.01867	9.09872	8.92718	9.32856	9.4166	9.13589	9.29427	ENSMUSG00000001962	9.0138	9.29383	Fam50a	0.2823	0.0344216
9.3217	8.98601	9.17631	9.20676	9.7369	9.72027	9.79618	9.82158	ENSMUSG00000002043	9.17269	9.76873	Trappc6a	0.59177	6.58e-08
9.30186	9.21936	9.3381	9.37118	9.65582	9.64068	9.49171	9.61124	ENSMUSG00000002064	9.30762	9.59986	Sdf2	0.292739	0.00600599
7.7432	7.83534	7.46507	7.55454	7.87138	7.98163	8.0741	8.02596	ENSMUSG00000002083	7.64954	7.98827	Bbc3	0.333372	0.0877024
11.1873	11.0889	11.4063	11.4054	11.4705	11.4928	11.8057	11.8525	ENSMUSG00000002204	11.272	11.6554	Napsa	0.387641	0.0285637
7.7373	7.50734	7.59883	7.49411	7.9076	8.14811	8.0741	8.0017	ENSMUSG00000002279	7.5844	8.03288	Lmf1	0.447954	0.00612721
8.30613	8.14741	8.22335	8.06607	8.62897	8.46001	8.36407	8.5286	ENSMUSG00000002345	8.18574	8.49541	Borcs8	0.310424	0.0528982
7.26633	7.30152	7.2233	7.11723	7.70985	7.56849	7.48391	7.5701	ENSMUSG00000002804	7.22709	7.58309	Nudt14	0.358611	0.0546883
9.41516	9.35983	9.45271	9.31552	9.69261	9.6878	9.84791	9.44804	ENSMUSG00000002996	9.38581	9.66909	Hbp1	0.290338	0.0520497
8.04481	7.81068	7.87807	7.56926	8.524	9.2408	8.44365	8.04388	ENSMUSG00000003134	7.8257	8.56308	Tbc1d8	0.796622	0.0185461
9.26134	9.22637	9.356	9.31988	9.60709	10.3789	10.1257	9.71372	ENSMUSG00000003363	9.29089	9.95637	Pld3	0.699214	0.00162506
9.10525	8.78549	9.1662	9.21146	9.3981	9.4782	9.53825	9.57059	ENSMUSG00000003380	9.0671	9.49629	Rabac1	0.42196	0.00532641
6.69012	6.61118	5.37116	5.75525	7.71667	8.73138	6.82168	6.85994	ENSMUSG00000003420	6.10693	7.53242	Fcgrt	1.5554	0.0123483
8.07785	8.11757	8.57615	8.63706	8.6505	9.35711	9.38541	9.22	ENSMUSG00000003541	8.35216	9.15325	Ier3	0.809162	0.00225056
7.86719	7.84751	8.13801	8.08667	8.37243	8.68955	8.58707	8.4138	ENSMUSG00000003573	7.98485	8.51571	Homer3	0.533251	0.00138577
8.1639	7.39571	7.78206	8.10699	8.93416	8.41404	8.86173	8.68148	ENSMUSG00000003849	7.86217	8.72285	Nqo1	0.845491	0.00073279
10.1601	9.68047	10.0293	10.1782	10.4275	10.6024	10.6555	10.4956	ENSMUSG00000003865	10.012	10.5452	Gys1	0.522878	0.00115748
10.097	10.3438	9.93577	10.1005	10.297	10.6468	10.6044	10.7901	ENSMUSG00000003873	10.1193	10.5846	Bax	0.468782	0.00829781
4.8122	4.53946	3.47211	4.53414	5.79625	7.70454	5.90711	5.4386	ENSMUSG00000003882	4.33948	6.21163	Il7r	2.15061	0.00249134
10.2887	9.82599	9.86255	10.0411	10.7782	10.9663	10.6342	10.7296	ENSMUSG00000003955	10.0046	10.7771	Fam162a	0.765634	4.33e-07
4.94093	4.34711	3.47211	3.41127	5.91962	5.66362	5.56145	5.57637	ENSMUSG00000004105	4.04285	5.68026	Angptl2	1.54445	0.0025346
9.83382	9.70074	9.68988	9.79561	9.99573	10.1029	9.97036	10.1067	ENSMUSG00000004285	9.75501	10.0439	Atp6v1f	0.288079	0.00397282
12.1118	11.9752	11.6323	11.8924	12.4293	12.9624	12.2474	12.0098	ENSMUSG00000004609	11.9029	12.4122	Cd33	0.543263	0.0550969
10.6355	10.4956	10.366	10.4428	10.8381	10.8356	10.7149	10.6978	ENSMUSG00000004665	10.485	10.7716	Cnn2	0.284387	0.012785
9.39657	9.27224	8.65053	8.85093	10.0788	11.0506	10.0871	9.68545	ENSMUSG00000004730	9.04257	10.2255	Adgre1	1.24718	0.00049253
7.19066	7.39571	6.74173	7.03479	7.33749	8.57725	7.65558	7.5865	ENSMUSG00000004952	7.09072	7.78921	Rasa4	0.765238	0.0677042
10.0514	10.2745	9.86724	9.99411	10.3396	11.0588	10.2369	10.4141	ENSMUSG00000005054	10.0468	10.5124	Cstb	0.496404	0.071776
9.34902	9.50714	9.07731	9.62472	10.1321	11.1323	10.7183	10.8294	ENSMUSG00000005413	9.38955	10.703	Hmox1	1.34358	1.92e-08
9.23437	9.21466	9.50176	9.44286	9.62895	9.65261	9.83399	9.51812	ENSMUSG00000006127	9.34842	9.65842	Inpp5k	0.310422	0.0528487
7.79522	7.50734	7.73498	7.74159	8.07088	7.94977	8.11049	8.30402	ENSMUSG00000006360	7.69478	8.10879	Crip1	0.416594	0.0214689
6.46598	5.78623	6.3357	6.42327	6.98878	6.5677	6.89504	6.79084	ENSMUSG00000006395	6.25279	6.81059	Hyi	0.548195	0.077439
11.1639	10.8043	11.0535	11.0743	11.7453	11.6985	11.6941	11.6765	ENSMUSG00000006494	11.024	11.7036	Pdk1	0.673884	1.17e-11
6.13024	5.31122	4.96769	5.3058	6.79615	6.72656	6.33383	5.60884	ENSMUSG00000006587	5.42874	6.36635	Snai3	0.95185	0.067768
4.67085	4.27683	3.18232	2.54087	4.84706	5.81277	5.43596	4.69972	ENSMUSG00000006800	3.66772	5.19888	Sulf2	1.42166	0.0652755
8.78054	8.70415	8.87189	8.68515	9.141	9.12574	9.24514	8.90064	ENSMUSG00000006920	8.76043	9.10313	Ezh1	0.347815	0.0172168
6.36251	5.95325	6.05813	6.3905	6.84677	6.51642	6.82168	6.54447	ENSMUSG00000007837	6.19109	6.68234	Prrg2	0.492853	0.0951444
12.1674	12.1882	11.9776	12.1312	12.6451	13.4121	12.6714	12.6657	ENSMUSG00000007891	12.1161	12.8486	Ctsd	0.769972	0.00059545
10.1885	10.2217	10.1926	10.2219	10.3896	10.6044	10.4106	10.6411	ENSMUSG00000008036	10.2062	10.5114	Ap2s1	0.309182	0.00516543
7.64582	7.62515	7.36259	7.50946	7.94874	8.2872	7.90682	7.94559	ENSMUSG00000008384	7.53576	8.02208	Sertad1	0.490269	0.01079
9.94289	9.94264	10.0881	9.99683	10.2331	10.2977	10.3662	10.1597	ENSMUSG00000009291	9.99261	10.2642	Pttg1ip	0.273226	0.0092284
9.28376	9.08957	9.18635	9.07631	9.57555	9.65459	9.53825	9.20945	ENSMUSG00000009569	9.159	9.49446	Mkl2	0.343021	0.0441049
11.1378	11.1392	11.2397	11.394	11.3196	11.6768	11.5558	11.58	ENSMUSG00000009687	11.2277	11.533	Fxyd5	0.307339	0.0347657
8.63589	8.484	8.40192	8.53203	8.94291	9.33754	8.66604	8.92664	ENSMUSG00000010609	8.51346	8.96828	Psen2	0.472339	0.0283303
10.8475	10.8847	10.8881	10.8873	11.1517	11.1008	11.0871	11.3118	ENSMUSG00000014313	10.8769	11.1629	Cox6c	0.288705	0.00184125
6.5758	6.20105	5.01351	5.23372	7.05487	8.42799	6.31613	5.97554	ENSMUSG00000014361	5.75602	6.94363	Mertk	1.38849	0.086373
9.46775	9.19098	9.07191	9.10437	9.73017	10.0179	9.55909	9.35297	ENSMUSG00000014470	9.20875	9.66502	Rnf166	0.468312	0.0424968
7.31465	7.24742	7.28998	7.37351	7.88961	7.65007	7.94186	7.75559	ENSMUSG00000014554	7.30639	7.80928	Dguok	0.511039	0.00217522
8.96342	8.13257	9.12505	9.01312	9.36809	9.56278	9.95757	9.38145	ENSMUSG00000014599	8.80854	9.56747	Csf1	0.732285	0.0169159
8.18138	8.07679	8.37145	8.28249	8.61077	8.47351	8.84022	8.54127	ENSMUSG00000014905	8.22803	8.61644	Dnajb9	0.393828	0.0245226
8.98846	8.72079	9.03628	8.92145	9.27411	9.06458	9.3467	9.264	ENSMUSG00000015189	8.91675	9.23735	Casd1	0.320598	0.0396986
11.6051	11.5013	11.6148	11.7209	11.9283	12.0641	12.0812	12.145	ENSMUSG00000015837	11.6105	12.0546	Sqstm1	0.444203	1.28e-06
11.9299	11.4484	11.9984	11.8795	12.5517	11.9889	12.4696	12.3606	ENSMUSG00000015889	11.814	12.3427	Lta4h	0.528977	0.0126575
10.3652	10.4985	10.4062	10.4368	10.6006	10.6831	10.5553	10.95	ENSMUSG00000016252	10.4267	10.6973	Atp5e	0.278002	0.0655145
10.1874	10.1559	10.0293	10.1515	10.4171	10.419	10.2832	10.4912	ENSMUSG00000016308	10.131	10.4026	Ube2a	0.27174	0.00831275
9.02038	8.87443	9.00544	8.98595	9.46849	9.48932	9.42722	9.43225	ENSMUSG00000016427	8.97155	9.45432	Ndufa1	0.482262	1e-07
8.88291	8.78865	8.9268	8.92145	9.20788	9.34	9.10273	9.02619	ENSMUSG00000016495	8.87995	9.1692	Plgrkt	0.293366	0.0401922
8.08251	8.00252	7.58372	7.74159	8.68916	9.74276	8.26146	8.19593	ENSMUSG00000016496	7.85259	8.72233	Cd274	1.0045	0.027052
6.01797	5.95325	5.79505	6.40698	6.66123	7.89728	6.83417	6.77662	ENSMUSG00000017009	6.04331	7.04232	Sdc4	1.08596	0.0121828
10.2947	10.12	10.3039	10.1306	10.6371	10.5544	10.6235	10.3386	ENSMUSG00000017119	10.2123	10.5384	Nbr1	0.328771	0.0125034
9.27157	8.56732	8.35375	8.41061	9.99993	10.4144	9.16831	8.86747	ENSMUSG00000017390	8.65081	9.61252	Aldoc	1.04453	0.0236831
10.0773	9.92695	9.89504	9.86883	10.3949	10.4637	10.1744	10.2188	ENSMUSG00000018042	9.94204	10.313	Cyb5r3	0.373313	0.00356283
4.71952	5.4771	4.4056	5.11836	6.25563	6.8282	6.16614	6.14015	ENSMUSG00000018102	4.93014	6.34753	Hist1h2bc	1.41753	0.00025752
11.1272	11.1491	11.129	11.2202	11.3816	11.7778	11.4548	11.5289	ENSMUSG00000018567	11.1564	11.5357	Gabarap	0.386698	0.0025139
10.7817	10.2111	11.461	11.2604	11.7594	12.6068	12.9102	12.3498	ENSMUSG00000018927	10.9285	12.4066	Ccl6	1.4614	2.05e-05
7.53461	7.22893	7.2233	7.12721	8.08677	8.10826	7.81529	7.3476	ENSMUSG00000018931	7.27851	7.83948	Natd1	0.585616	0.0412798
9.43533	9.21466	8.96228	9.09677	9.86522	10.1387	9.49171	9.45699	ENSMUSG00000019055	9.17726	9.73814	Plod1	0.578258	0.0186886
8.22838	8.13753	8.18382	8.31778	8.61808	9.32518	8.70055	8.57865	ENSMUSG00000019088	8.21688	8.80561	Dnase1l1	0.622197	0.012133
12.3264	11.9728	12.4945	12.5885	12.6511	12.7064	13.2083	13.0864	ENSMUSG00000019122	12.3455	12.9131	Ccl9	0.569039	0.0138902
8.8695	8.87443	8.91176	9.02918	9.2103	9.11716	9.24981	9.45699	ENSMUSG00000019158	8.92122	9.25857	Tmem160	0.342008	0.0160022
10.0105	9.81052	10.3538	10.1256	10.524	10.6368	10.679	10.6489	ENSMUSG00000019916	10.0751	10.6222	P4ha1	0.535529	0.00047288
6.87335	6.53796	7.09065	6.6889	7.0222	7.53453	7.6626	7.25828	ENSMUSG00000019970	6.79772	7.3694	Sgk1	0.582342	0.0463899
7.34599	7.37904	7.1013	7.17611	8.0111	7.99418	7.8526	7.60272	ENSMUSG00000020034	7.25061	7.86515	Tcp11l2	0.621614	0.00109959
5.56445	4.47815	3.01221	2.95367	6.63266	7.29181	5.50007	4.50639	ENSMUSG00000020053	4.00212	5.98273	Igf1	1.96837	0.0522428
13.3108	13.0731	13.5181	13.4936	13.8119	13.4399	13.9584	13.9202	ENSMUSG00000020077	13.3489	13.7826	Srgn	0.436964	0.0290033
9.21541	8.95821	9.64874	9.36486	9.88352	9.68587	10.4303	10.2214	ENSMUSG00000020108	9.2968	10.0553	Ddit4	0.767031	0.00281308
7.35372	7.47632	7.62858	7.53217	7.85911	7.68145	7.99288	7.75559	ENSMUSG00000020137	7.4977	7.82226	Thap2	0.330746	0.0972257
9.50119	9.35344	9.66498	9.61056	9.91648	9.58162	9.98163	9.8942	ENSMUSG00000020225	9.53254	9.84348	Tmbim4	0.315177	0.0715207
8.55103	7.90688	8.09604	8.06607	8.91353	8.9597	8.52679	8.29407	ENSMUSG00000020263	8.155	8.67352	Appl2	0.524158	0.077439
11.7179	11.3866	11.5843	11.6761	12.0152	12.1088	12.2492	12.2225	ENSMUSG00000020277	11.5912	12.1489	Pfkl	0.55519	1.66e-06
11.9526	12.3357	11.6337	11.7081	12.3629	12.6644	12.5413	12.3338	ENSMUSG00000020326	11.9075	12.4756	Ccng1	0.547604	0.0123631
11.3982	11.1565	11.4506	11.4567	11.8009	11.5968	11.814	11.8363	ENSMUSG00000020376	11.3655	11.762	Rnf130	0.394761	0.00153478
4.33829	5.04137	3.71331	4.1977	5.54352	6.07152	4.93096	5.24554	ENSMUSG00000020377	4.32267	5.44789	Ltc4s	1.14168	0.050228
7.28261	7.68064	6.97962	6.98077	7.70985	7.87709	7.78344	7.60272	ENSMUSG00000020423	7.23091	7.74327	Btg2	0.488207	0.0813615
10.068	9.96935	9.91177	9.89973	10.5083	10.7677	10.5325	10.0881	ENSMUSG00000020432	9.96221	10.4742	Tcn2	0.53079	0.00427555
10.9707	10.6329	10.8897	10.8792	11.2223	10.9939	11.3758	11.0339	ENSMUSG00000020573	10.8431	11.1565	Pik3cg	0.316501	0.0636357
10.0785	10.2391	10.1211	10.2427	10.4265	10.5744	10.4033	10.3979	ENSMUSG00000020585	10.1704	10.4505	Laptm4a	0.280348	0.00829781
7.47207	7.42037	8.12242	8.41061	8.17361	8.6544	9.16831	9.00804	ENSMUSG00000020644	7.85637	8.75109	Id2	0.88395	0.0220708
5.20297	4.99835	4.5369	4.53414	6.25563	7.10771	5.40281	5.60884	ENSMUSG00000020654	4.81809	6.09375	Adcy3	1.43454	0.0125557
5.53755	5.12376	5.56824	5.53302	6.32868	5.99865	6.40253	6.0484	ENSMUSG00000020668	5.44064	6.19456	Kif3c	0.769411	0.013508
6.66549	6.58234	6.14303	6.5474	7.01115	6.92314	6.98739	6.96404	ENSMUSG00000020707	6.48456	6.97143	Rnf135	0.475786	0.0531739
5.93796	5.93054	6.01373	6.30514	6.32868	7.20809	7.1856	6.68819	ENSMUSG00000020865	6.04684	6.85264	Abcc3	0.85198	0.0125034
9.50119	9.11497	9.40838	9.40644	10.0069	9.94538	10.2	9.65466	ENSMUSG00000020883	9.35775	9.95174	Fbxl20	0.600851	0.00073714
8.981	9.51289	8.97102	9.08913	9.29705	10.4569	9.48381	9.66435	ENSMUSG00000021025	9.13851	9.72553	Nfkbia	0.642776	0.0837669
11.4958	11.162	11.4688	11.4676	12.0581	12.1733	12.1152	11.9603	ENSMUSG00000021069	11.3985	12.0767	Pygl	0.674215	1.45e-09
9.74109	9.85793	9.85942	9.87476	10.0399	10.2812	10.1283	10.1446	ENSMUSG00000021114	9.8333	10.1485	Atp6v1d	0.316998	0.00268735
8.94819	9.06892	8.9797	8.94985	9.35722	9.78309	9.9023	9.59512	ENSMUSG00000021185	8.98666	9.65943	Dglucy	0.687483	1.32e-05
11.817	11.9222	11.8882	11.8736	12.0565	12.3832	12.1311	12.1782	ENSMUSG00000021242	11.8753	12.1872	Npc2	0.316637	0.00477295
7.14685	6.91866	6.65766	6.71561	7.58121	7.80056	7.34245	7.07281	ENSMUSG00000021271	6.85969	7.44926	Zfp839	0.603723	0.0404129
8.80893	8.59286	9.05283	9.00773	9.22712	9.74832	9.44565	9.01412	ENSMUSG00000021365	8.86559	9.3588	Nedd9	0.508735	0.0463899
9.77315	9.43839	9.70392	9.93992	10.118	9.89273	10.1484	10.2513	ENSMUSG00000021458	9.71384	10.1026	2010111I01Rik	0.383866	0.0372556
11.8829	11.8628	11.9227	11.9704	12.0003	12.2629	12.1478	12.3954	ENSMUSG00000021486	11.9097	12.2016	Prelid1	0.298554	0.0238358
9.95945	9.94831	10.1093	9.9859	10.3735	10.565	10.3575	10.3602	ENSMUSG00000021591	10.0007	10.4141	Glrx	0.414882	4.08e-05
8.14175	8.02413	8.08535	8.11203	8.5201	8.33238	8.22399	8.38596	ENSMUSG00000021661	8.09081	8.36561	Ankra2	0.27869	0.0869211
9.95055	9.94122	9.77548	9.78146	10.2637	10.4883	10.1245	10.1053	ENSMUSG00000021665	9.86218	10.2454	Hexb	0.38892	0.00907638
7.86719	7.88933	7.85937	7.82368	8.1933	8.2872	8.31144	8.01388	ENSMUSG00000021767	7.85989	8.20146	Kat6b	0.347918	0.0294716
7.34599	7.57479	7.71432	7.66143	7.7701	8.0732	8.11562	7.83324	ENSMUSG00000021775	7.57413	7.94804	Nr1d2	0.378237	0.0812396
5.95839	6.04066	5.94445	6.05624	6.39822	6.42668	6.5154	6.45798	ENSMUSG00000021880	5.99994	6.44957	Rnase6	0.456031	0.0861363
8.00118	7.78559	7.96225	7.79891	8.29707	8.21933	8.16094	8.14147	ENSMUSG00000021916	7.88698	8.2047	Glt8d1	0.316629	0.0493847
11.0177	10.9928	10.9969	11.1318	11.2936	11.524	11.4456	11.5027	ENSMUSG00000021996	11.0348	11.4415	Esd	0.408206	1.14e-05
10.5523	9.95254	10.3063	10.2824	11.1567	10.8038	10.9345	10.8626	ENSMUSG00000022051	10.2734	10.9394	Bnip3l	0.657182	0.00016204
8.33375	8.17665	8.65053	8.68515	8.98589	9.07643	9.2798	9.23828	ENSMUSG00000022106	8.46152	9.1451	Rcbtb2	0.67502	0.00020738
13.0852	12.8307	13.0085	12.9439	13.7161	13.692	13.7021	13.547	ENSMUSG00000022108	12.9671	13.6643	Itm2b	0.695823	4.01e-16
8.99094	9.01598	9.01109	8.90704	9.21753	9.43742	9.27751	9.13334	ENSMUSG00000022280	8.98126	9.26645	Rnf19a	0.289064	0.0314338
8.61675	8.18147	8.49772	8.4309	9.05211	8.9565	9.10788	8.63887	ENSMUSG00000022389	8.43171	8.93884	Tef	0.510931	0.00883475
8.11471	8.22411	8.36705	8.22323	8.60711	8.61837	8.63068	8.61907	ENSMUSG00000022428	8.23227	8.61881	Cby1	0.386423	0.00236375
5.66727	5.16325	5.7416	6.05624	6.73027	5.9219	6.77061	7.06112	ENSMUSG00000022469	5.65709	6.62098	Rapgef3	1.00138	0.0147469
1.85679	3.27924	1.00699	0	4.98905	6.63336	3.14859	2.41834	ENSMUSG00000022512	1.53576	4.29734	Cldn1	3.51458	0.020345
8.63906	8.63209	8.57233	8.75441	9.044	9.07052	8.89489	8.95534	ENSMUSG00000022540	8.64947	8.99119	Rogdi	0.342069	0.00507396
6.52194	5.37988	6.24258	5.94777	6.80897	6.72656	7.13602	6.84638	ENSMUSG00000022582	6.02304	6.87948	Ly6g	0.813608	0.0240699
11.9058	12.1699	12.046	11.6876	12.1173	12.6988	12.3264	12.2613	ENSMUSG00000022584	11.9523	12.3509	Ly6c2	0.404248	0.0646535
12.8278	12.5107	13.0071	13.0499	13.0974	12.9949	13.4137	13.4497	ENSMUSG00000022587	12.8488	13.239	Ly6e	0.388417	0.0840966
6.36251	6.41247	6.71425	6.87811	7.03317	8.1704	7.7108	7.65809	ENSMUSG00000022636	6.59184	7.64312	Alcam	1.09796	0.00074635
7.58145	7.74061	7.76207	7.75453	8.35941	8.91089	8.4679	8.40458	ENSMUSG00000022639	7.70966	8.5357	Dubr	0.844536	5.97e-06
4.94093	5.12376	5.2615	5.59187	5.54352	5.59935	6.96485	6.1622	ENSMUSG00000022665	5.22951	6.06748	Ccdc80	0.960194	0.0861363
9.13247	8.98601	8.9208	8.91858	9.61442	10.0795	9.32031	9.01412	ENSMUSG00000022822	8.98946	9.50709	Abcc5	0.569743	0.0612434
8.27797	8.43644	8.46511	8.34797	8.74026	8.7463	8.5152	8.66227	ENSMUSG00000023020	8.38187	8.66601	Cox14	0.286371	0.0560555
7.96631	7.88343	8.08535	8.06607	8.44405	8.7537	8.51132	8.36234	ENSMUSG00000023022	8.00029	8.51785	Lima1	0.524371	0.00106729
10.2025	9.76151	10.0363	10.0788	10.5997	10.475	10.4946	10.4481	ENSMUSG00000023048	10.0198	10.5044	Prr13	0.477115	0.00039194
7.39925	6.61118	7.13278	6.93604	7.88356	7.71974	7.87695	7.63462	ENSMUSG00000023055	7.01981	7.77871	Calcoco1	0.737711	0.00245171
11.0502	11.294	10.6176	10.7655	11.3385	11.7954	11.712	11.6577	ENSMUSG00000023067	10.9318	11.6259	Cdkn1a	0.680463	0.00115748
12.1344	11.8925	12.0583	12.1622	12.5519	12.4462	12.5649	12.6872	ENSMUSG00000023175	12.0618	12.5626	Bsg	0.499557	1.4e-06
9.56084	9.58918	9.36927	9.59805	9.73857	10.1457	9.8859	9.64491	ENSMUSG00000023186	9.52933	9.85377	Vwa5a	0.334078	0.076801
13.4051	13.0813	13.2831	13.3596	13.6663	13.675	13.6738	13.8993	ENSMUSG00000023456	13.2823	13.7286	Tpi1	0.444559	0.0002509
8.64222	8.62504	8.64326	8.66474	8.92829	8.90758	8.82465	8.99888	ENSMUSG00000023572	8.64381	8.91485	Ccndbp1	0.272323	0.0215724
8.64852	8.31019	8.80181	8.48623	9.01662	9.01925	8.99283	8.97104	ENSMUSG00000023861	8.56169	8.99994	Mpc1	0.42796	0.00874367
9.49247	9.21701	9.42331	9.19019	9.73522	9.88264	9.77367	9.51598	ENSMUSG00000023951	9.33075	9.72688	Vegfa	0.396558	0.0126884
5.83128	5.8113	6.05813	6.21442	6.39822	6.51642	6.35131	6.73308	ENSMUSG00000023982	5.97878	6.49976	Guca1a	0.525562	0.0776438
8.28607	8.10241	8.10135	8.22323	8.5162	8.4418	8.49174	8.42296	ENSMUSG00000024018	8.17827	8.46818	Ccdc167	0.288408	0.0426433
10.089	10.0159	9.8981	9.89535	10.3095	10.3717	10.0688	10.3105	ENSMUSG00000024038	9.97459	10.2651	Ndufv3	0.292191	0.0301303
13.1543	12.8223	13.1363	13.2218	13.3373	13.2964	13.6137	13.4656	ENSMUSG00000024053	13.0837	13.4283	Emilin2	0.342096	0.0320853
6.65301	5.04137	5.47306	5.902	7.56618	7.56849	7.19531	6.97653	ENSMUSG00000024186	5.76736	7.32663	Rgs11	1.46619	0.00058586
8.51011	8.20532	8.46511	8.5507	8.76021	8.86037	8.84331	8.65839	ENSMUSG00000024201	8.43281	8.78057	Kdm4b	0.344511	0.0306349
7.78382	7.42037	7.49768	7.70207	7.92538	8.31247	8.00398	7.77002	ENSMUSG00000024299	7.60098	8.00296	Adamts10	0.408319	0.0914038
10.6607	10.3819	10.7118	10.6943	10.9674	10.7567	11.2849	11.2241	ENSMUSG00000024339	10.6122	11.0583	Tap2	0.455591	0.0157716
8.95074	8.79809	9.05283	8.92718	9.25081	9.23023	9.23811	9.11084	ENSMUSG00000024410	8.93221	9.2075	Rmc1	0.274654	0.0320767
9.26339	9.23334	9.48763	9.54505	9.75192	9.62261	9.91411	9.75602	ENSMUSG00000024646	9.38235	9.76117	Cyb5a	0.377541	0.0123483
13.3394	13.4988	13.1903	13.4808	13.5691	14.3115	13.7993	14.0291	ENSMUSG00000024661	13.3773	13.9272	Fth1	0.570977	0.00645537
11.6465	11.5304	11.5093	11.4929	11.8869	12.0367	11.7466	11.8325	ENSMUSG00000024725	11.5448	11.8757	Ostf1	0.333312	0.00190599
10.3255	10.4211	10.1368	10.2196	10.7461	11.5454	10.4848	10.4615	ENSMUSG00000024781	10.2758	10.8095	Lipa	0.602602	0.0726035
9.07049	9.07928	8.89961	8.95826	9.34846	9.56909	9.44972	9.18811	ENSMUSG00000024818	9.00191	9.38884	Slc25a45	0.391813	0.00735889
5.80896	5.44542	5.62837	5.62042	6.51238	5.94794	6.20512	6.2264	ENSMUSG00000024883	5.62579	6.22296	Rin1	0.615857	0.0549857
6.23439	5.83595	6.65766	6.45532	6.88361	6.771	7.05297	6.71827	ENSMUSG00000024887	6.29583	6.85646	Asah2	0.543854	0.0910129
8.8033	8.84438	9.22337	9.12444	9.16613	9.61247	9.45781	9.47692	ENSMUSG00000024899	8.99887	9.42833	Papss2	0.428207	0.0323984
9.85848	9.81052	9.79856	9.80186	10.323	10.8512	10.5449	10.1909	ENSMUSG00000024900	9.81735	10.4775	Cpt1a	0.682407	0.00012364
9.35674	9.11245	9.24274	9.25763	9.68567	9.45569	9.76064	9.53934	ENSMUSG00000024921	9.24239	9.61033	Smarca2	0.371197	0.00707402
11.4401	11.3934	11.5222	11.4567	11.8884	12.0745	11.8761	11.981	ENSMUSG00000024953	11.4531	11.955	Prdx5	0.503375	2.88e-10
9.54574	9.76793	9.86255	9.70854	9.86829	10.1818	10.2591	10.2003	ENSMUSG00000024975	9.72119	10.1274	Pdcd4	0.410106	0.00885625
6.23439	6.37932	6.65766	6.71561	6.95457	6.79988	7.1157	7.10732	ENSMUSG00000025035	6.49675	6.99437	Arl3	0.497858	0.0601558
7.88863	7.99159	7.78867	7.84802	8.13848	8.6385	8.18551	8.07908	ENSMUSG00000025171	7.87923	8.26039	Ubtd1	0.397356	0.0845395
8.41727	8.02949	8.40622	8.36494	8.67522	8.8535	8.89787	8.70421	ENSMUSG00000025212	8.30448	8.7827	Sfxn3	0.473796	0.00372598
5.73986	5.31122	5.47306	5.85472	6.77016	6.07152	5.99872	6.34683	ENSMUSG00000025277	5.59471	6.29681	Abhd6	0.730652	0.0536946
10.6984	10.783	10.5068	10.6212	11.1089	11.6293	11.1701	11.1522	ENSMUSG00000025283	10.6523	11.2651	Sat1	0.625583	0.00020708
2.42493	0	3.71331	3.75814	4.79645	3.45127	6.56119	5.28628	ENSMUSG00000025431	2.4741	5.0238	Crisp1	2.5408	0.0347657
9.77603	9.01057	9.89351	10.0711	10.2695	10.6237	10.99	10.4671	ENSMUSG00000025473	9.6878	10.5876	Adam8	0.873592	0.00352224
7.72543	7.27472	7.80178	7.84802	8.08149	7.99418	8.27526	8.07328	ENSMUSG00000025494	7.66249	8.10605	Sigirr	0.432845	0.0556169
12.2644	12.2046	12.3282	12.302	12.5812	12.6848	12.564	12.6837	ENSMUSG00000025503	12.2748	12.6284	Taldo1	0.353914	4.74e-07
8.44286	8.24727	8.33583	8.39003	8.61808	8.89425	8.67648	8.71544	ENSMUSG00000025510	8.354	8.72606	Cd151	0.373272	0.00883475
10.6379	10.1838	10.4009	10.4528	10.8963	10.753	10.7688	10.7714	ENSMUSG00000025791	10.4188	10.7974	Pgm1	0.370661	0.0097367
8.12378	8.08709	7.56076	7.98606	8.45633	9.69934	8.46389	8.37656	ENSMUSG00000025854	7.93942	8.74903	Fam20c	0.913159	0.0322199
12.4246	11.8913	12.344	12.3526	12.8976	12.509	12.7425	12.6529	ENSMUSG00000025877	12.2531	12.7005	Hk3	0.439734	0.0190493
9.42069	9.40789	9.54725	9.54691	10.0386	10.3765	9.93311	9.58699	ENSMUSG00000026107	9.48069	9.98379	Nabp1	0.529543	0.0148037
4.8122	3.8626	4.59833	4.40882	5.66134	5.26841	5.56145	5.81778	ENSMUSG00000026304	4.42048	5.57724	Rab17	1.16315	0.00487268
8.69793	8.6215	8.47333	8.37335	9.17359	8.7793	8.81838	8.83695	ENSMUSG00000026357	8.54153	8.90205	Rgs18	0.364829	0.0572246
9.48192	9.42423	9.46925	9.50351	9.78637	9.73903	9.98443	9.98206	ENSMUSG00000026427	9.46973	9.87297	Eif2d	0.407895	0.00024944
8.39871	8.571	8.50174	8.18551	8.96885	9.28998	8.43138	9.00194	ENSMUSG00000026568	8.41424	8.92304	Mpc2	0.534107	0.0441599
7.96631	7.77288	7.78867	7.85405	8.33302	8.39996	8.19523	7.93921	ENSMUSG00000026571	7.84548	8.21686	Dcaf6	0.380621	0.0522428
7.7014	7.84751	7.87186	7.76735	8.09726	8.0732	8.13088	8.15803	ENSMUSG00000026698	7.79703	8.11484	Pigc	0.319217	0.0340768
7.85089	6.5529	5.991	6.3905	8.8089	9.63067	8.19523	7.65809	ENSMUSG00000026712	6.69632	8.57322	Mrc1	1.8862	0.0218469
10.3421	10.1424	10.2523	10.138	10.5279	10.5859	10.519	10.3216	ENSMUSG00000026727	10.2187	10.4886	Rsu1	0.270774	0.0331549
5.09644	5.16325	6.22321	6.17647	6.07632	7.64211	7.03144	6.59399	ENSMUSG00000026748	5.66484	6.83597	Plxdc2	1.20454	0.0333157
9.66392	9.56358	9.78211	9.86436	9.80569	10.6497	10.2216	10.1542	ENSMUSG00000026796	9.71849	10.2078	Fam129b	0.516542	0.0331549
5.48221	4.90824	4.8208	4.64945	6.21766	5.09282	6.74439	6.40347	ENSMUSG00000026817	4.96518	6.11458	Ak1	1.25487	0.0170115
11.2215	10.4444	10.6138	10.6867	11.9738	12.1479	11.5463	11.2468	ENSMUSG00000026879	10.7416	11.7287	Gsn	0.999019	0.00036755
6.54912	6.50759	5.56824	6.2514	7.19822	7.47309	6.78355	6.57767	ENSMUSG00000026932	6.21909	7.00813	Nacc2	0.787616	0.0565073
6.69012	6.5529	6.0361	6.05624	7.4886	8.44637	6.74439	6.4932	ENSMUSG00000026981	6.33384	7.29314	Il1rn	1.14793	0.0511301
8.18138	8.16211	8.29467	8.00783	8.65761	8.42335	8.52679	8.4366	ENSMUSG00000027088	8.1615	8.51109	Phospho2	0.351488	0.0260497
8.18138	8.24727	8.13283	8.2092	8.60343	8.57725	8.5685	8.4138	ENSMUSG00000027175	8.19267	8.54075	Tcp11l1	0.350907	0.00767878
10.5388	10.639	10.5267	10.5272	10.8009	10.9687	10.9367	10.7351	ENSMUSG00000027187	10.5579	10.8603	Cat	0.305007	0.00317066
7.14685	6.99725	7.07993	7.06626	7.60346	7.93682	7.44372	7.25828	ENSMUSG00000027309	7.07257	7.56057	4930402H24Rik	0.51086	0.0422024
6.5758	6.42877	7.04726	7.04536	6.94298	8.0732	7.84027	7.9708	ENSMUSG00000027333	6.7743	7.70681	Smox	0.974637	0.00747418
6.0752	5.68132	5.89635	5.75525	7.00001	5.9219	6.48404	6.62608	ENSMUSG00000027378	5.85203	6.50801	Nphp1	0.70867	0.0678611
12.1411	11.7215	11.7022	11.8788	12.5317	12.4775	12.2703	12.0672	ENSMUSG00000027435	11.8609	12.3367	Cd93	0.476267	0.0114461
11.4997	11.5995	11.4917	11.4528	11.7904	12.0726	11.7565	11.9192	ENSMUSG00000027447	11.5109	11.8847	Cst3	0.37806	0.00089397
9.39844	9.39964	9.24754	9.29574	9.65582	9.69358	9.66426	9.8059	ENSMUSG00000027472	9.33534	9.70489	Pdrg1	0.368784	0.00025991
10.4206	10.6036	10.5168	10.5654	10.7823	11.5901	11.008	10.9975	ENSMUSG00000027712	10.5266	11.0945	Anxa5	0.599342	0.00699591
8.981	8.80434	8.875	8.79254	9.26251	9.10564	9.11301	9.15824	ENSMUSG00000027809	8.86322	9.15985	Etfdh	0.296204	0.0163106
10.4242	10.347	10.5932	10.5197	10.7627	10.9169	10.7475	10.7479	ENSMUSG00000027907	10.471	10.7937	S100a11	0.321727	0.00332692
8.42829	8.01337	7.92677	8.02928	8.74026	8.53493	8.47589	8.36234	ENSMUSG00000027953	8.09943	8.52836	Slc50a1	0.422067	0.0533533
5.02078	5.62586	4.96769	4.85562	5.79625	6.16329	5.99872	5.47429	ENSMUSG00000027955	5.11749	5.85814	Fam198b	0.746787	0.0816671
8.55774	8.64958	8.44017	8.30024	8.88958	9.26948	8.83401	8.92342	ENSMUSG00000028057	8.48693	8.97912	Rit1	0.496811	0.00667822
11.0929	10.8011	11.1432	11.1037	11.4363	11.3173	11.5358	11.2488	ENSMUSG00000028064	11.0352	11.3845	Sema4a	0.347626	0.0163808
7.43612	7.2382	7.17372	7.14697	7.7503	7.76438	7.5307	7.51974	ENSMUSG00000028104	7.24875	7.64128	Polr3gl	0.392836	0.0532543
7.31465	7.15249	7.25226	7.59825	7.55099	7.93031	8.31144	8.03196	ENSMUSG00000028108	7.32941	7.95618	Ecm1	0.645449	0.0138902
10.8344	11.1873	11.3731	11.5196	11.3637	11.6152	11.795	11.8831	ENSMUSG00000028124	11.2286	11.6642	Gclm	0.427208	0.0842501
8.54429	8.92125	8.9208	8.66474	9.52009	9.74276	10.0988	9.33367	ENSMUSG00000028211	8.76277	9.67384	Trp53inp1	0.932916	1.92e-05
5.36472	3.95551	2.33309	2.76199	5.63278	6.99983	5.78377	4.9228	ENSMUSG00000028238	3.60383	5.83479	Atp6v0d2	1.99601	0.0427541
8.88291	8.75026	9.26895	9.14915	9.5298	9.20885	9.35539	9.39082	ENSMUSG00000028383	9.01282	9.37122	Hsdl2	0.349787	0.0955416
8.72798	8.57832	8.81804	8.7831	9.12826	8.99135	9.25911	8.87082	ENSMUSG00000028397	8.72686	9.06238	Kdm4c	0.341919	0.0412798
9.23856	9.26772	9.21114	9.20676	9.48855	9.68587	9.60354	9.46144	ENSMUSG00000028437	9.23104	9.55985	Ubap1	0.331594	0.00232659
7.04549	7.09239	6.92072	7.12721	7.7503	7.45505	7.56856	7.41343	ENSMUSG00000028458	7.04645	7.54683	Tesk1	0.50875	0.00822666
7.42148	7.29264	7.44013	7.56192	7.95452	7.72727	7.8709	7.99557	ENSMUSG00000028470	7.42904	7.88707	Hint2	0.461323	0.00707402
10.7351	10.6898	10.2725	10.3285	11.6271	12.6675	11.1528	11.1734	ENSMUSG00000028494	10.5065	11.6552	Plin2	1.27839	0.0169159
9.82689	8.51867	9.65778	9.60163	10.4285	9.83982	10.6979	10.488	ENSMUSG00000028527	9.40124	10.3636	Ak4	0.915851	0.011988
9.67938	9.61433	9.77215	9.74303	10.0998	9.97259	9.98863	10.059	ENSMUSG00000028567	9.70222	10.03	Txndc12	0.328254	0.00044701
10.2612	10.4444	10.5158	10.5899	10.4181	10.9869	11.1352	10.9547	ENSMUSG00000028599	10.4528	10.8737	Tnfrsf1b	0.440242	0.0499933
10.588	10.6161	10.636	10.6096	10.8667	11.0141	10.9374	10.9333	ENSMUSG00000028603	10.6124	10.9379	Scp2	0.326322	3.24e-06
10.5814	10.5318	10.5781	10.5953	10.9275	10.7732	10.8806	10.8068	ENSMUSG00000028618	10.5717	10.8471	Tmem59	0.277055	0.00047149
10.8058	10.6205	10.5375	10.5459	10.9023	11.3266	11.0156	10.9906	ENSMUSG00000028645	10.6274	11.0588	Slc2a1	0.436157	0.00458804
8.53412	8.21943	8.35375	8.33511	9.1257	9.02231	9.14093	8.67383	ENSMUSG00000028803	8.3606	8.99069	Nipal3	0.639033	0.00020708
8.39122	8.01337	8.13801	8.09178	8.53175	8.56889	8.5421	8.54547	ENSMUSG00000028969	8.15859	8.54705	Cdk5	0.380753	0.0147469
10.2846	10.3068	10.3604	10.4105	10.5317	10.4905	10.6035	10.9595	ENSMUSG00000028998	10.3406	10.6463	Tomm7	0.317422	0.0637647
9.49945	9.46826	9.3268	9.26894	9.72002	9.88264	9.67818	9.61524	ENSMUSG00000029030	9.39086	9.72402	Tprgl	0.333061	0.0123631
9.76012	9.45837	9.78211	9.73489	10.2079	9.76673	10.0528	9.95389	ENSMUSG00000029221	9.68387	9.99533	Slc30a9	0.315292	0.0877024
4.71952	2.95852	5.14283	4.75621	6.1983	5.72514	7.04225	6.28787	ENSMUSG00000029372	4.39427	6.31339	Ppbp	1.84732	0.00162506
8.91722	8.91259	9.24514	9.08913	9.51227	9.29253	9.59623	9.47692	ENSMUSG00000029385	9.04102	9.46949	Ccng2	0.428045	0.00516543
9.70075	9.79803	9.74185	9.73163	10.0386	10.5713	9.96184	9.91058	ENSMUSG00000029426	9.74306	10.1206	Scarb2	0.402837	0.0727802
12.2736	12.1891	12.009	12.0207	12.5471	12.7064	12.548	12.3854	ENSMUSG00000029455	12.1231	12.5467	Aldh2	0.423633	0.00072617
8.80047	8.57467	9.1172	9.03184	9.26483	9.39072	9.45781	9.30174	ENSMUSG00000029470	8.88105	9.35378	P2rx4	0.460942	0.0114461
6.84072	6.42877	6.90864	7.26015	7.32861	7.44594	7.45185	7.52826	ENSMUSG00000029490	6.85957	7.43866	Mfsd7a	0.554759	0.0416282
9.13022	9.16203	8.92979	8.98321	9.47252	9.91105	9.47386	9.27921	ENSMUSG00000029570	9.05131	9.53416	Lfng	0.498998	0.013332
7.59456	7.3874	7.19376	7.19521	7.80892	7.74223	7.8709	7.5701	ENSMUSG00000029627	7.34273	7.74804	Zkscan14	0.400931	0.066185
10.2612	10.1583	10.004	10.1144	10.7234	10.7732	10.7696	10.4803	ENSMUSG00000029763	10.1345	10.6866	Exoc4	0.554248	2.24e-06
8.26163	8.12258	8.77546	8.82969	8.8498	9.16235	9.59989	9.3838	ENSMUSG00000029925	8.49734	9.24896	Tbxas1	0.747122	0.00952484
9.59874	9.33194	9.33585	9.3858	9.89108	10.4456	9.82306	9.83193	ENSMUSG00000029994	9.41308	9.99791	Anxa4	0.605476	0.0040918
3.90536	3.95551	4.65724	4.99296	5.68935	4.89286	5.59118	5.32589	ENSMUSG00000030032	4.37777	5.37482	Wdr54	0.994324	0.067768
8.09178	7.79191	8.16364	8.12703	8.41918	8.34223	8.561	8.43207	ENSMUSG00000030035	8.04359	8.43862	Wbp1	0.39192	0.0203088
8.63589	8.49565	8.7621	8.74471	8.78638	9.08819	9.20724	8.94584	ENSMUSG00000030083	8.65959	9.00691	Abtb1	0.353032	0.0495634
9.57082	9.25178	9.4937	9.60163	9.9887	9.82057	10.0394	10.0678	ENSMUSG00000030094	9.47948	9.97912	Xpc	0.496951	0.00020978
10.5557	10.5801	10.6881	10.6264	10.7733	10.9623	11.1621	10.9444	ENSMUSG00000030095	10.6126	10.9606	Tmem43	0.35411	0.00544349
10.1744	9.71742	9.96812	9.93851	10.3308	10.3633	10.5015	10.2082	ENSMUSG00000030103	9.94961	10.351	Bhlhe40	0.396207	0.0126884
7.4067	7.17198	6.8718	6.94735	7.29254	8.2872	7.75088	7.77002	ENSMUSG00000030122	7.09946	7.77516	Ptms	0.704836	0.0314338
7.86178	7.90688	7.90263	8.21857	8.17361	9.09694	8.80892	8.80226	ENSMUSG00000030144	7.97246	8.72043	Clec4d	0.779574	0.00260724
6.18326	5.62586	6.38881	6.8422	7.14864	6.96199	7.22407	6.89986	ENSMUSG00000030157	6.26003	7.05864	Clec2d	0.748972	0.04138
10.0226	9.83976	10.1801	10.1256	10.5152	10.2036	10.5534	10.4967	ENSMUSG00000030161	10.042	10.4422	Gabarapl1	0.401745	0.00907638
12.2639	12.0353	12.0871	12.0324	12.7486	12.8371	12.5127	12.3683	ENSMUSG00000030168	12.1047	12.6167	Adipor2	0.520782	0.00058586
3.14829	3.76329	1.59427	0	5.03343	6.771	4.14725	3.27666	ENSMUSG00000030256	2.12646	4.80709	Bhlhe41	2.87461	0.034098
9.20903	8.6461	9.56851	9.51875	9.78637	10.5449	10.3467	9.98515	ENSMUSG00000030342	9.2356	10.1658	Cd9	0.918123	0.00184125
9.61008	9.24489	9.73844	9.52254	10.2151	10.1372	10.1584	10.1842	ENSMUSG00000030413	9.52899	10.1737	Pglyrp1	0.634757	2.02e-06
11.3842	10.9334	11.2842	11.2818	11.4378	11.7746	11.9295	11.4951	ENSMUSG00000030530	11.2209	11.6592	Furin	0.442865	0.0270002
10.9676	11.284	11.0238	11.0331	11.1611	11.9503	11.4863	11.4588	ENSMUSG00000030579	11.0771	11.5141	Tyrobp	0.460084	0.0503525
14.5652	14.3498	14.4444	14.4893	14.7621	14.8713	14.7444	14.8937	ENSMUSG00000030695	14.4622	14.8178	Aldoa	0.355027	4.83e-05
12.6408	12.1177	12.4897	12.4744	12.9834	12.6483	12.9983	12.8528	ENSMUSG00000030824	12.4307	12.8707	Nucb1	0.43445	0.0140399
8.01587	7.67382	7.5913	7.88379	8.46446	8.04934	8.29347	8.43207	ENSMUSG00000031155	7.79119	8.30983	Pim2	0.518847	0.0113404
9.61652	9.47023	9.52172	9.4627	10.0867	9.77584	9.70052	9.72117	ENSMUSG00000031176	9.51779	9.82107	Dynlt3	0.311149	0.0520583
10.715	10.8252	10.7299	10.691	10.9624	11.0064	10.9497	11.1286	ENSMUSG00000031231	10.7403	11.0118	Cox7b	0.27228	0.00312991
8.21995	7.78559	8.7074	8.59452	8.68569	8.80089	9.60354	9.30174	ENSMUSG00000031438	8.32687	9.09797	Rnf128	0.778802	0.0298664
10.019	10.0078	10.1738	10.0036	10.0907	10.4738	10.4354	10.3886	ENSMUSG00000031557	10.0511	10.3471	Plekha2	0.302062	0.0454159
10.2089	10.2287	10.3177	10.2913	10.5765	10.6207	10.5685	10.7072	ENSMUSG00000031622	10.2616	10.6182	Sin3b	0.357216	7.95e-06
10.3671	10.3609	10.1509	10.2161	10.6796	10.5921	10.5344	10.3697	ENSMUSG00000031703	10.2738	10.544	Itfg1	0.27167	0.050228
5.53755	4.70917	5.33552	5.37445	6.31076	6.42668	6.38565	6.24719	ENSMUSG00000031712	5.23917	6.34257	Il15	1.09	0.00023468
11.6275	11.5332	11.8824	11.9876	11.9261	12.0233	12.2132	12.4527	ENSMUSG00000031765	11.7577	12.1538	Mt1	0.398754	0.0624895
9.64986	9.24028	9.55696	9.40028	9.87135	9.87757	9.90822	10.1081	ENSMUSG00000031807	9.46184	9.94131	Pgls	0.474469	0.00141004
7.98634	7.58936	7.45681	7.68865	8.72681	9.6605	8.37693	8.20658	ENSMUSG00000031808	7.68029	8.74271	Slc27a1	1.1708	0.00315422
9.94161	10.0078	9.96375	10.0463	10.2018	10.4828	10.2416	10.2042	ENSMUSG00000031812	9.98988	10.2826	Map1lc3b	0.296947	0.0148037
9.46061	9.39343	9.33585	9.48422	9.77334	9.67811	9.64489	9.76145	ENSMUSG00000031839	9.41853	9.71445	Hsbp1	0.295625	0.00338893
6.80734	6.47658	6.20358	6.37382	6.95457	7.33191	6.90691	6.92587	ENSMUSG00000031875	6.46533	7.02982	Cmtm3	0.558888	0.0520583
7.7432	6.96409	7.74859	7.81753	8.42752	7.9562	8.4719	8.34316	ENSMUSG00000031877	7.56835	8.29969	Ces2g	0.709799	0.0135305
9.75721	9.94548	9.68281	9.81735	10.1257	10.7732	10.1371	10.1774	ENSMUSG00000031903	9.80071	10.3034	Pla2g15	0.526925	0.0172748
8.12829	7.68064	7.55303	7.56192	8.04402	8.22998	8.39811	8.04981	ENSMUSG00000031983	7.73097	8.18048	2310022B05Rik	0.436991	0.090452
9.97957	9.48003	9.60264	9.6578	10.281	10.1666	10.2108	10.1909	ENSMUSG00000031987	9.68001	10.2123	Egln1	0.520686	0.00047149
8.78626	8.83524	8.72815	8.73822	9.29021	9.73717	9.18303	9.04115	ENSMUSG00000032046	8.77197	9.31289	Abhd12	0.565324	0.00675105
8.90149	8.63911	8.82448	8.73169	9.10765	9.00071	9.11813	9.11084	ENSMUSG00000032114	8.77419	9.08433	Slc37a4	0.307927	0.0169159
11.6014	11.4984	11.79	11.9724	11.8664	12.6258	12.3333	12.4055	ENSMUSG00000032231	11.7156	12.3077	Anxa2	0.606183	0.00699591
5.45372	4.76157	4.59833	5.19628	6.32868	6.09502	5.99872	5.60884	ENSMUSG00000032261	5.00247	6.00782	Sh3bgrl2	1.00588	0.0118219
15.0082	14.8683	15.0442	15.1226	15.3228	15.5306	15.4305	15.5523	ENSMUSG00000032294	15.0108	15.4591	Pkm	0.448174	8.38e-06
6.28378	5.59731	5.62837	5.47167	7.21759	7.60168	6.54609	6.28787	ENSMUSG00000032311	5.74528	6.91331	Nrg4	1.237	0.00616158
8.83402	8.66341	8.73159	8.82356	9.07352	8.85005	9.18547	9.09373	ENSMUSG00000032431	8.76314	9.05069	Crtap	0.292039	0.0544929
12.4821	12.226	12.4473	12.4181	12.736	12.4442	12.751	12.8182	ENSMUSG00000032436	12.3934	12.6874	Cmtm7	0.297645	0.0441049
10.1334	9.67365	9.99835	9.89097	10.2879	10.3801	10.2741	10.0516	ENSMUSG00000032578	9.9241	10.2484	Cish	0.319635	0.0779095
7.78382	7.58936	7.72812	7.54712	7.99996	8.22998	7.95907	8.14701	ENSMUSG00000032583	7.6621	8.08401	Mon1a	0.422366	0.0130515
8.9609	8.47226	8.97392	9.13685	9.43579	9.25391	9.41481	9.2068	ENSMUSG00000032596	8.88598	9.32783	Uba7	0.425988	0.0487393
7.89394	8.00252	7.70038	7.76735	8.39812	8.48245	8.34237	8.17981	ENSMUSG00000032602	7.84105	8.35069	Slc25a20	0.51027	0.00138769
5.48221	5.23913	5.62837	5.19628	6.32868	5.99865	5.90711	5.81778	ENSMUSG00000032750	5.3865	6.01306	Gab3	0.643159	0.0683235
8.08715	8.21943	8.1788	7.88966	8.31066	8.63449	8.43548	8.53283	ENSMUSG00000032763	8.09376	8.47837	Ilvbl	0.384495	0.0287113
11.3001	11.2546	11.448	11.5092	11.5073	11.8123	11.7367	11.6367	ENSMUSG00000032786	11.378	11.6733	Alas1	0.296102	0.0299074
9.22387	9.28124	8.98833	9.08402	9.60526	9.95505	9.87838	9.83537	ENSMUSG00000032802	9.14436	9.81851	Srxn1	0.675406	3.8e-07
11.6367	11.3286	11.6396	11.7405	11.9749	11.9971	12.1437	12.2929	ENSMUSG00000033307	11.5864	12.1021	Mif	0.513578	0.00046122
9.88539	9.91977	9.58188	9.58905	10.1969	10.6298	10.1079	9.8024	ENSMUSG00000033400	9.74402	10.1842	Agl	0.462464	0.0795583
7.67079	7.50734	8.57615	8.45883	8.50442	8.7049	9.17324	8.97104	ENSMUSG00000033446	8.05328	8.8384	Lpar6	0.73541	0.0522428
9.21116	9.00786	9.08001	9.14915	9.48056	9.64666	9.55721	9.50523	ENSMUSG00000033467	9.11204	9.54742	Crlf2	0.4344	3.61e-05
9.10066	8.64261	9.5453	9.4939	9.67521	9.57536	10.1333	10.0112	ENSMUSG00000033880	9.19562	9.84878	Lgals3bp	0.629431	0.0372107
8.9609	8.54507	9.72473	9.49967	9.76678	9.45796	10.2945	10.1222	ENSMUSG00000034353	9.18259	9.91038	Ramp1	0.693328	0.0753502
2.83148	2.76673	3.59775	3.85742	3.31176	4.52884	5.85903	5.11595	ENSMUSG00000034457	3.26334	4.7039	Eda2r	1.74182	0.0475157
7.33822	6.83554	7.89653	8.06087	8.30161	8.0732	8.77369	8.61508	ENSMUSG00000034614	7.53279	8.4409	Pik3ip1	0.860625	0.0229233
9.12345	9.01328	9.09607	9.08402	9.47856	10.1804	9.89039	9.64686	ENSMUSG00000034652	9.0792	9.79906	Cd300a	0.744456	8.88e-05
7.82888	7.40398	7.95052	7.8298	8.53562	8.4869	8.65903	8.599	ENSMUSG00000034765	7.7533	8.57014	Dusp5	0.8073	7.4e-07
8.73392	8.7918	8.68987	8.68177	8.90161	9.2513	8.90677	8.93947	ENSMUSG00000034786	8.72434	8.99978	Gpsm3	0.281906	0.091417
6.67785	6.31063	6.48952	6.42327	7.45636	7.09612	7.07419	6.62608	ENSMUSG00000034858	6.47532	7.06319	Fam214a	0.617183	0.0429107
12.1778	12.1762	12.1766	12.2306	12.4972	12.4895	12.5819	12.8087	ENSMUSG00000034892	12.1903	12.5943	Rps29	0.409766	0.00013712
11.0183	9.89798	11.0019	11.0839	11.6167	11.0393	11.9689	12.0064	ENSMUSG00000035105	10.7505	11.6578	Egln3	0.883133	0.0182039
11.1534	12.209	10.7057	11.0891	12.6064	13.3121	12.1384	12.1311	ENSMUSG00000035202	11.2893	12.547	Lars2	1.22603	0.0530704
8.44286	8.47618	8.63229	8.54326	8.74694	8.76106	8.90084	8.86747	ENSMUSG00000035376	8.52365	8.81908	Hacd2	0.296998	0.0258217
7.80088	7.88343	7.82124	7.79266	8.25552	8.29736	7.95335	8.07908	ENSMUSG00000035521	7.82455	8.14633	Gnptg	0.328608	0.0650887
9.07751	8.73396	8.9057	8.6986	9.38745	9.20885	9.24046	9.28173	ENSMUSG00000035637	8.85394	9.27963	Grhpr	0.419438	0.0051638
6.25104	6.69441	6.45673	6.19557	6.60352	7.33191	7.32486	7.30858	ENSMUSG00000035678	6.39944	7.14222	Tnfsf9	0.766768	0.012531
9.94545	9.96795	10.0266	10.0344	10.1154	10.2888	10.2357	10.4901	ENSMUSG00000036199	9.9936	10.2825	Ndufa13	0.294801	0.0287113
8.94563	8.7405	8.90873	8.87185	9.36592	9.37641	9.08716	8.92986	ENSMUSG00000036257	8.86668	9.18984	Pnpla8	0.333907	0.0804659
13.629	13.5131	13.6447	13.6831	13.8588	14.0825	14.059	14.0433	ENSMUSG00000036427	13.6175	14.0109	Gpi1	0.394748	1.19e-05
9.61652	9.51289	9.64328	9.70522	9.915	10.0055	10.0595	9.9396	ENSMUSG00000036503	9.61948	9.9799	Rnf13	0.36042	0.00020978
8.44648	7.88933	7.96808	8.09178	8.68569	8.76838	8.49568	8.36709	ENSMUSG00000036620	8.09892	8.57921	Mgat4b	0.472357	0.0400138
9.99695	9.89212	9.75876	9.84029	10.2672	10.6507	10.2934	9.92999	ENSMUSG00000036833	9.87203	10.2853	Pnpla7	0.433329	0.0423533
6.54912	6.14298	7.00252	6.94735	7.53565	7.49974	7.90089	7.49389	ENSMUSG00000036944	6.66049	7.60754	Tmem71	0.926498	0.00099976
9.00082	8.71747	9.1432	9.25308	9.44814	9.54156	9.74254	9.48131	ENSMUSG00000036948	9.02864	9.55339	BC037034	0.51701	0.00384137
11.6922	11.254	11.4079	11.4353	11.8017	11.7143	11.8409	11.6746	ENSMUSG00000037012	11.4473	11.7579	Hk1	0.30329	0.042251
10.4765	10.0571	10.5148	10.4881	10.9523	10.475	10.8978	10.8448	ENSMUSG00000037058	10.3841	10.7925	Paip2	0.408635	0.0469683
9.50293	9.21231	9.14577	9.02385	10.0399	10.0692	9.91705	9.62718	ENSMUSG00000037235	9.22122	9.91333	Mxd4	0.691676	8.88e-05
12.5211	12.1696	12.6286	12.7308	13.0568	12.8652	13.0015	12.8883	ENSMUSG00000037266	12.5125	12.9529	Rsrp1	0.427818	0.0113068
9.96954	9.74371	10.0363	9.95541	10.1624	10.2696	10.4467	10.2856	ENSMUSG00000037295	9.92624	10.2911	Ldlrap1	0.36481	0.00548387
9.40403	9.47219	9.56851	9.49197	9.53753	9.77947	10.0039	9.9396	ENSMUSG00000037321	9.48418	9.81513	Tap1	0.341328	0.0423779
8.65165	8.68731	8.56849	8.59092	9.02214	9.28998	9.25911	9.00804	ENSMUSG00000037573	8.6246	9.14482	Tob1	0.526052	5.24e-05
7.17329	6.52286	7.29926	7.14697	7.60346	7.41827	7.94762	7.56183	ENSMUSG00000037606	7.03559	7.63279	Osbpl5	0.586155	0.048889
7.58145	7.62515	7.37141	7.21407	7.78964	8.23528	7.80898	7.69637	ENSMUSG00000037649	7.44802	7.88257	H2-DMa	0.441275	0.0849742
8.29011	8.34495	8.7074	8.50932	8.8805	8.76106	9.0448	8.7413	ENSMUSG00000037661	8.46294	8.85692	Gpr160	0.392707	0.0363564
7.54815	7.04031	7.27124	7.28711	8.0602	7.88385	7.81529	7.69637	ENSMUSG00000037818	7.2867	7.86393	Abhd18	0.573868	0.00564056
9.59548	8.04013	8.98833	8.89541	10.0748	10.1804	9.86627	9.28173	ENSMUSG00000037820	8.87984	9.85082	Tgm2	0.909923	0.0279887
9.89204	10.0213	10.0961	10.2416	10.1218	10.5125	10.4527	10.3874	ENSMUSG00000037824	10.0628	10.3686	Tspan14	0.308106	0.0763603
5.61678	5.34596	5.40593	5.78077	6.41509	5.9219	6.45198	6.2264	ENSMUSG00000037972	5.53736	6.25384	Snn	0.734633	0.0210886
5.83128	5.78623	5.82105	5.53302	6.60352	6.14089	6.54609	6.44004	ENSMUSG00000038055	5.74289	6.43263	Dexi	0.707801	0.0116269
7.63951	7.63923	7.63592	7.50181	8.04402	8.68181	8.27068	7.8739	ENSMUSG00000038058	7.60412	8.2176	Nod1	0.646964	0.010352
8.07785	7.63221	7.84043	7.85405	8.31066	8.22467	8.19523	8.14701	ENSMUSG00000038141	7.85113	8.21939	Tmem181a	0.360974	0.050228
8.77191	8.7008	8.99691	8.86292	9.0682	9.40489	9.20964	9.17461	ENSMUSG00000038301	8.83313	9.21433	Snx10	0.382809	0.0129337
8.80612	8.7008	8.84046	8.91571	9.02214	9.00381	9.36188	9.40245	ENSMUSG00000038412	8.81577	9.19757	Higd1a	0.392525	0.0287192
4.45786	4.65479	3.18232	3.65152	5.68935	6.14089	5.06415	4.01877	ENSMUSG00000038456	3.98662	5.22829	Dennd2a	1.36848	0.0869514
4.27457	3.41631	3.18232	2.27963	5.4808	5.56611	4.67735	4.36142	ENSMUSG00000038508	3.28821	5.02142	Gdf15	1.73665	0.0163808
10.3842	10.065	10.3966	10.2633	10.7209	10.7714	10.6315	10.4014	ENSMUSG00000038623	10.2773	10.6313	Tm6sf1	0.355062	0.0287113
9.58238	9.43234	9.5492	9.54877	9.69434	10.0498	9.87082	9.81463	ENSMUSG00000038712	9.52817	9.85739	Mindy1	0.33355	0.0125556
6.81855	6.6534	6.42317	6.64789	7.14864	7.60986	7.28901	6.8327	ENSMUSG00000038807	6.63575	7.22005	Rap1gap2	0.60729	0.0370981
8.8695	8.80746	8.752	8.92432	9.10765	9.30517	9.25911	9.09373	ENSMUSG00000038855	8.83832	9.19142	Itpkb	0.354691	0.00435156
7.54815	6.25688	7.56846	7.90715	8.11802	8.90426	9.05551	8.599	ENSMUSG00000039062	7.32016	8.6692	Anpep	1.27847	0.00227659
6.85168	6.27502	6.834	7.00262	7.12832	7.312	7.45185	7.30858	ENSMUSG00000039382	6.74083	7.30019	Wdr45	0.542744	0.0462278
7.98634	7.94137	7.37141	7.66829	8.33746	8.55625	8.17573	8.17439	ENSMUSG00000039450	7.74185	8.31096	Dcxr	0.55755	0.0185461
7.27449	7.29264	7.28998	7.21407	7.58866	7.90394	7.51527	7.66582	ENSMUSG00000039461	7.26779	7.66842	Tcta	0.408196	0.0371429
7.96126	7.69418	7.72812	7.88966	8.38533	8.87062	8.67648	8.46792	ENSMUSG00000039616	7.81831	8.60009	Mocos	0.79113	6.39e-06
9.28578	9.33627	9.14577	9.00773	9.74526	9.7409	9.51517	9.22262	ENSMUSG00000039770	9.19389	9.55599	Ypel5	0.372286	0.0793628
8.06848	7.15249	7.81478	7.53967	8.28794	8.23528	8.16589	8.10778	ENSMUSG00000039787	7.64386	8.19922	Cercam	0.518965	0.0681613
8.16829	8.34495	8.03626	7.98056	8.51229	8.84313	8.60175	8.27396	ENSMUSG00000039853	8.13251	8.55778	Trim14	0.433548	0.0492615
11.0813	10.5801	10.8912	10.8895	11.5181	11.3549	11.2434	10.8593	ENSMUSG00000040061	10.8605	11.2439	Plcb2	0.392246	0.0996978
8.8505	8.63209	9.14062	8.92718	9.60893	9.47373	9.68509	9.46144	ENSMUSG00000040128	8.8876	9.5573	Pnrc1	0.663421	1.35e-05
6.29987	5.44542	5.79505	5.80584	7.30165	6.6651	6.74439	6.1622	ENSMUSG00000040557	5.83655	6.71833	Mettl27	0.916563	0.0285637
11.1965	11.2075	11.1795	11.294	11.7668	11.892	11.8336	11.7924	ENSMUSG00000040713	11.2194	11.8212	Creg1	0.601998	1.83e-21
5.02078	4.20296	4.59833	4.53414	5.84687	5.09282	5.40281	5.28628	ENSMUSG00000040714	4.58905	5.40719	Klc3	0.840659	0.0807195
12.4012	12.0737	12.4006	12.368	12.7202	12.4448	12.7065	12.5578	ENSMUSG00000040747	12.3109	12.6073	Cd53	0.294645	0.0520475
9.08682	8.94977	9.03351	9.01849	9.4965	9.46022	9.30693	9.3067	ENSMUSG00000040774	9.02215	9.39259	Cept1	0.372475	0.00091729
9.05398	9.05061	9.04182	8.96384	9.26017	9.49154	9.33137	9.23308	ENSMUSG00000040813	9.02756	9.32904	Tex264	0.304486	0.0138902
9.03488	9.3167	8.98258	9.02652	9.21993	9.27206	9.72084	9.65077	ENSMUSG00000040918	9.09017	9.4659	Slc19a2	0.387287	0.0818982
9.40589	9.09723	9.15091	9.20441	9.67521	9.9193	9.87536	9.54983	ENSMUSG00000040997	9.21461	9.75492	Abhd4	0.543334	0.00032765
9.34321	9.11497	9.19631	9.24622	9.66994	9.40489	9.70052	9.80765	ENSMUSG00000041126	9.22518	9.64575	H2afv	0.42606	0.00341848
9.0845	8.91259	9.15091	9.11193	9.26251	9.34736	9.73589	9.50739	ENSMUSG00000041187	9.06498	9.46329	Prkd2	0.407971	0.0203088
6.31579	6.06172	6.44005	6.28745	7.19822	6.6009	7.25226	6.73308	ENSMUSG00000041298	6.27625	6.94612	Katnal1	0.701448	0.0178748
6.94674	7.70091	5.82105	5.902	7.68919	8.57725	7.87695	7.89381	ENSMUSG00000041801	6.59267	8.0093	Phlda3	1.25147	0.0256568
9.15255	9.24719	9.28305	9.30456	9.60526	9.41892	9.7141	9.75964	ENSMUSG00000041881	9.24684	9.62448	Ndufa7	0.383661	0.00372598
8.8695	8.6461	8.62862	8.71854	9.04941	9.39309	8.97603	8.92986	ENSMUSG00000041895	8.71569	9.0871	Wipi1	0.379616	0.0448877
7.62681	7.21019	7.12237	7.16646	8.09726	7.89058	7.7705	7.40421	ENSMUSG00000041954	7.28146	7.79064	Tnfrsf18	0.517469	0.0718149
7.92021	7.61094	7.92677	7.85405	8.38533	8.39996	8.20488	7.88057	ENSMUSG00000042046	7.82799	8.21768	Dstyk	0.400407	0.0814323
9.63408	9.20524	9.80834	9.56171	10.1206	10.0883	10.019	9.84563	ENSMUSG00000042082	9.55234	10.0184	Arsb	0.454405	0.0161095
9.42986	8.50721	9.21849	9.06597	9.93561	9.69934	10.0299	9.6759	ENSMUSG00000042207	9.05538	9.83519	Kdm5b	0.750526	0.00242971
11.5548	11.3357	11.7118	11.6047	11.7696	11.7359	12.0286	11.8457	ENSMUSG00000042524	11.5517	11.845	Sun2	0.291591	0.0601558
3.62785	3.95551	2.33309	2.27963	4.98905	5.75495	3.88448	3.81113	ENSMUSG00000042607	3.04902	4.6099	Asb4	1.70386	0.077439
8.51701	8.18627	8.54918	8.47455	8.85908	8.9565	8.91267	8.71544	ENSMUSG00000042628	8.43176	8.86092	Zfyve1	0.426056	0.00650084
7.50715	7.31034	7.49768	7.56192	8.43581	8.37619	8.14097	7.97703	ENSMUSG00000042675	7.46927	8.2325	Ypel3	0.775261	1.2e-05
8.78626	8.58561	8.875	8.86292	9.04671	8.97561	9.38116	9.12494	ENSMUSG00000043008	8.77745	9.1321	Klhl6	0.359958	0.0444153
9.63408	9.19575	9.51775	9.55802	10.239	10.0437	9.90674	9.86592	ENSMUSG00000043157	9.4764	10.0139	Arl11	0.536087	0.00143332
7.87258	7.73407	7.99117	7.75453	8.38533	8.12548	8.27984	7.9708	ENSMUSG00000043257	7.83809	8.19036	Pigv	0.360107	0.0700226
6.71433	6.72112	6.8718	6.81776	7.1587	7.35155	7.35116	7.38558	ENSMUSG00000043421	6.78125	7.31175	Hilpda	0.535952	0.00458804
5.99838	5.70827	5.71412	5.902	6.60352	6.46324	6.75756	6.54447	ENSMUSG00000043993	5.83069	6.5922	2900052L18Rik	0.769784	0.00184125
8.79764	8.67028	8.5217	8.5507	9.03584	8.78654	8.93603	8.97104	ENSMUSG00000044030	8.63508	8.93236	Irf2bp1	0.296072	0.0568243
8.01099	7.95268	7.90263	8.00242	8.38961	8.62242	8.23345	8.35757	ENSMUSG00000044080	7.96718	8.40076	S100a1	0.439633	0.00578023
4.27457	3.8626	4.4056	5.03598	4.15925	6.53372	5.73131	5.70211	ENSMUSG00000044162	4.39469	5.5316	Tnip3	1.33342	0.0714541
6.65301	5.31122	5.96791	6.11761	7.37246	6.75634	7.23353	6.91293	ENSMUSG00000044303	6.01244	7.06881	Cdkn2a	1.00892	0.0106842
10.5456	10.065	10.6623	10.6448	10.8318	10.6694	11.1621	10.965	ENSMUSG00000044456	10.4794	10.9071	Rin3	0.420115	0.0715084
9.79885	9.14733	9.87191	9.87476	10.2787	9.84156	10.5953	10.3093	ENSMUSG00000045594	9.67321	10.2562	Glb1	0.57855	0.0427541
9.98829	9.95395	10.0224	9.98864	10.343	10.5027	10.4313	10.1882	ENSMUSG00000045679	9.98831	10.3663	Pqlc3	0.382908	0.0004776
6.45165	6.08246	6.42317	6.56219	7.44819	8.46903	7.87695	7.74101	ENSMUSG00000045763	6.37987	7.88379	Basp1	1.55306	6.09e-08
8.30214	8.38308	8.13801	7.91293	8.65761	9.2408	8.76067	8.4138	ENSMUSG00000045980	8.18404	8.76822	Tmem104	0.606566	0.0260418
8.51357	8.59647	8.42753	8.49011	8.7064	8.97244	8.64492	8.88083	ENSMUSG00000046229	8.50692	8.80115	Scand1	0.298074	0.0646535
7.15572	6.93015	6.97962	6.76759	7.37246	7.39005	7.39397	7.37618	ENSMUSG00000046731	6.95827	7.38317	Kctd11	0.419323	0.0390338
8.6006	8.79495	8.28068	8.47846	8.81527	9.39072	8.87388	8.82663	ENSMUSG00000046794	8.53867	8.97662	Ppp1r3b	0.447101	0.084876
8.19435	8.19106	7.99117	8.09178	8.43167	8.52632	8.3939	8.29407	ENSMUSG00000047123	8.11709	8.41149	Ticam1	0.294192	0.0608609
5.78629	4.59828	5.991	6.09744	6.38114	6.16329	6.84655	7.04934	ENSMUSG00000047264	5.61825	6.61008	Zfp358	0.942106	0.0645627
8.49621	8.37049	8.38894	8.49011	8.67171	8.68955	8.87085	8.84379	ENSMUSG00000047423	8.43644	8.76897	AI837181	0.33459	0.0126884
7.97636	7.90105	7.85309	7.91293	8.14355	8.36173	8.19038	8.06745	ENSMUSG00000047557	7.91086	8.19078	Lxn	0.283065	0.0957011
10.1142	9.75506	9.83251	10.0853	10.7217	10.8136	10.3769	10.3265	ENSMUSG00000047592	9.94676	10.5597	Nxpe5	0.620153	0.00087471
7.21633	7.50734	7.66492	7.91869	7.72346	8.28209	8.30248	8.31883	ENSMUSG00000047843	7.57682	8.15671	Bri3	0.580905	0.0421716
5.69188	5.41302	6.31755	6.32262	6.49661	6.5677	7.19531	6.92587	ENSMUSG00000048200	5.93627	6.79637	Cracr2b	0.847934	0.0320853
8.36468	8.17665	8.5608	8.35223	8.81844	8.7049	8.93892	8.4366	ENSMUSG00000048249	8.36359	8.72472	Crebrf	0.368675	0.0838623
5.76326	5.9756	5.37116	5.34053	6.25563	6.5677	6.95345	6.59399	ENSMUSG00000048458	5.61264	6.59269	Inka2	0.989453	0.00232098
8.04481	7.80445	7.97389	7.8298	8.26485	8.10826	8.4719	8.26889	ENSMUSG00000048707	7.91324	8.27848	Tprn	0.369461	0.0397189
5.13283	4.1251	4.1831	4.90287	6.23677	5.75495	5.83438	5.32589	ENSMUSG00000048965	4.58597	5.788	Mrgpre	1.19991	0.0115543
5.0591	5.73473	4.71385	4.03757	7.12832	8.34713	6.14624	6.2264	ENSMUSG00000049130	4.88631	6.96202	C5ar1	2.27624	0.00073795
9.2878	9.17416	9.3268	9.19019	9.67521	9.6878	9.66775	9.75964	ENSMUSG00000049686	9.24474	9.6976	Orai1	0.452212	4.99e-07
7.29069	6.06172	4.59833	5.80584	8.64693	9.90109	8.27526	8.38596	ENSMUSG00000049723	5.93914	8.80231	Mmp12	2.73564	0.00125094
10.1413	10.1362	10.3381	10.2519	10.4023	10.4839	10.6208	10.4693	ENSMUSG00000049744	10.2169	10.4941	Arhgap15	0.277681	0.0162063
8.01587	8.18627	7.82766	7.91869	8.48458	8.32743	8.20968	8.21188	ENSMUSG00000049755	7.98712	8.30839	Zfp672	0.320476	0.0978942
13.373	13.5418	13.5897	13.5474	13.5996	13.9607	13.7248	13.8719	ENSMUSG00000049775	13.513	13.7893	Tmsb4x	0.28052	0.0449116
7.62042	7.27472	8.05828	8.02395	8.55096	8.10826	8.76394	8.65839	ENSMUSG00000050138	7.74434	8.52039	Kcnk12	0.76595	0.00767604
7.4067	7.50734	7.6212	7.56926	7.80892	8.03727	7.90682	7.8401	ENSMUSG00000050188	7.52612	7.89828	Lsm10	0.375075	0.0284378
11.243	11.4373	10.8641	11.1043	11.5118	12.7209	11.6338	11.5342	ENSMUSG00000050335	11.1622	11.8502	Lgals3	0.771941	0.0408216
9.6901	9.70743	9.74185	9.86734	9.98023	10.0498	9.9942	10.2577	ENSMUSG00000050552	9.75168	10.0705	Lamtor4	0.321539	0.0113927
7.95619	7.85356	7.87807	7.63369	8.1884	8.15372	8.3159	8.05571	ENSMUSG00000050592	7.83038	8.17843	Fam78a	0.347822	0.0494315
10.6204	10.4353	10.6819	10.8166	11.0413	10.7759	10.9425	11.2806	ENSMUSG00000050732	10.6386	11.0101	Vamp8	0.376976	0.0423533
6.05637	6.10292	6.35362	6.45532	7.39815	7.82886	7.68345	7.56183	ENSMUSG00000050914	6.24206	7.61807	Ankrd37	1.38798	1.95e-12
9.54067	9.66336	9.69164	9.82043	9.95593	9.88938	10.1014	10.3326	ENSMUSG00000051154	9.67902	10.0698	Commd3	0.39818	0.0163808
7.28261	7.51499	7.45681	7.23268	7.65408	7.55161	7.91859	7.79846	ENSMUSG00000051319	7.37177	7.73069	Mtln	0.364767	0.0890047
7.88863	7.80445	7.67208	7.58383	8.22713	8.88754	8.02046	8.09063	ENSMUSG00000051439	7.73725	8.30644	Cd14	0.609216	0.0422024
8.15508	8.22411	7.78206	7.8359	8.61808	8.55201	8.22399	8.29906	ENSMUSG00000052369	7.99929	8.42328	Tmem106c	0.42098	0.0671043
7.4578	7.49191	7.6863	7.78637	7.88961	8.5133	8.02046	8.07328	ENSMUSG00000052688	7.60559	8.12416	Rab7b	0.53369	0.0268556
9.12571	9.01328	9.10667	8.81123	9.41077	9.35954	9.3002	9.31164	ENSMUSG00000053012	9.01422	9.34554	Krcc1	0.327021	0.0145558
11.3483	10.6009	11.3297	11.082	11.9161	11.2436	11.6135	11.7236	ENSMUSG00000053063	11.0902	11.6242	Clec12a	0.524707	0.0559655
10.1446	9.97906	10.2173	10.1194	10.6787	10.7298	10.7508	10.5246	ENSMUSG00000053470	10.1151	10.671	Kdm3a	0.556621	3.91e-08
9.53728	9.42017	9.45479	9.40028	9.7268	10.0883	9.72084	9.71372	ENSMUSG00000053898	9.45313	9.81242	Ech1	0.36715	0.0160329
6.40777	6.23851	5.6861	5.43998	7.08681	7.18638	6.43569	6.65747	ENSMUSG00000054612	5.94309	6.84159	Mgmt	0.884606	0.0270002
8.58097	8.571	8.80181	8.6124	9.26483	9.21154	9.20002	9.20945	ENSMUSG00000054733	8.64155	9.22146	Msra	0.579365	3.6e-08
6.21755	5.23913	5.65752	5.37445	7.06559	6.98733	6.4998	6.18392	ENSMUSG00000055493	5.62216	6.68416	Epm2a	1.06628	0.0097367
7.67697	7.46055	7.52166	7.68865	8.0762	7.91058	8.07935	7.77719	ENSMUSG00000055707	7.58696	7.96083	Klhl26	0.378307	0.0431852
9.14366	9.01328	8.91176	8.77994	9.63976	10.0854	9.30245	9.19882	ENSMUSG00000055782	8.96216	9.5566	Abcd2	0.631689	0.0209764
5.97852	5.95325	6.12227	6.19557	7.11806	6.79988	6.63443	6.4932	ENSMUSG00000056144	6.0624	6.76139	Trim34a	0.725448	0.00877212
10.2216	10.1362	10.3257	10.3414	10.4885	10.5702	10.7082	10.3398	ENSMUSG00000056234	10.2562	10.5267	Ncoa4	0.274827	0.0626997
4.89928	4.34711	4.5369	4.75621	5.5125	5.46154	5.22454	5.20363	ENSMUSG00000056687	4.63488	5.35055	Gm11696	0.726099	0.090878
11.4117	11.6049	11.4892	11.5763	11.7124	11.9362	11.8821	11.9361	ENSMUSG00000056888	11.5205	11.8667	Glipr1	0.347108	0.00077784
4.71952	4.34711	5.14283	4.90287	6.01123	6.71144	5.95364	5.24554	ENSMUSG00000057137	4.77808	5.98047	Tmem140	1.29745	0.00831275
8.29413	8.15723	8.31768	8.36072	8.82161	8.81511	8.66604	8.43207	ENSMUSG00000057143	8.28244	8.6837	Trim12c	0.409212	0.0146623
8.82848	8.81987	8.74523	8.65096	8.9046	9.12003	9.02315	9.15275	ENSMUSG00000057411	8.76114	9.05013	Fam173a	0.289688	0.0379026
8.69793	8.77915	8.67924	8.6475	8.99994	8.83269	8.89489	9.17732	ENSMUSG00000057506	8.70096	8.97621	Bloc1s2	0.280803	0.0722881
13.7039	13.6803	13.7554	13.7895	13.8661	14.1146	14.0179	14.0775	ENSMUSG00000057666	13.7323	14.019	Gapdh	0.289119	0.00202639
10.1357	9.67194	9.98691	10.045	10.3252	10.1927	10.3434	10.2109	ENSMUSG00000057948	9.95988	10.2681	Unc13d	0.299721	0.072088
4.71952	4.90824	4.87144	4.27156	5.15893	6.42668	5.06415	5.57637	ENSMUSG00000058046	4.69269	5.55653	4933430I17Rik	0.974768	0.0969157
10.9091	10.6443	11.221	11.0483	11.4735	11.6024	11.7606	11.5614	ENSMUSG00000058135	10.9556	11.5995	Gstm1	0.632864	9.15e-05
8.33375	8.41615	8.35375	8.39003	8.61077	9.1679	8.77045	8.66998	ENSMUSG00000059316	8.37342	8.80478	Slc27a4	0.448461	0.0236831
8.31011	8.24727	8.42329	8.59092	8.67872	9.29507	9.16831	9.18542	ENSMUSG00000059479	8.3929	9.08188	B3gnt8	0.702773	0.00040671
5.53755	4.90824	5.84659	5.27021	6.41509	5.69471	6.4192	6.11775	ENSMUSG00000059554	5.39065	6.16169	Ccdc28a	0.776516	0.0657715
10.1244	10.1137	10.0012	10.0184	10.415	10.6448	10.396	10.146	ENSMUSG00000059555	10.0644	10.4004	Tor4a	0.345725	0.030218
9.34709	9.16932	9.37806	9.56905	9.83105	9.67811	10.4344	10.3117	ENSMUSG00000059895	9.36588	10.0638	Ptp4a3	0.726501	0.00225008
8.32198	8.17665	8.41478	8.43893	8.83107	8.49133	8.65903	8.76672	ENSMUSG00000060002	8.33809	8.68704	Chpt1	0.352851	0.0354719
9.9645	10.0754	9.81967	9.8281	10.3385	10.3166	10.1976	10.4391	ENSMUSG00000060032	9.92191	10.323	H2afj	0.399547	0.00083069
11.2498	11.3335	11.2953	11.3863	11.4228	11.956	11.6022	11.6688	ENSMUSG00000060063	11.3162	11.6624	Alox5ap	0.358271	0.0287113
8.98598	8.76638	9.19383	9.12693	9.40656	9.3102	9.68509	9.52239	ENSMUSG00000060376	9.01828	9.48106	Bckdha	0.46198	0.00855542
11.7402	11.7743	11.9535	11.9992	12.2517	12.7554	12.3475	12.4691	ENSMUSG00000060802	11.8668	12.4559	B2m	0.597649	0.00011395
7.90976	7.74061	7.9387	8.02928	8.25552	8.33238	8.22399	8.31391	ENSMUSG00000061046	7.90459	8.28145	Haghl	0.374544	0.012219
8.8505	8.65305	8.74523	8.5544	9.09985	8.85694	8.90084	9.09946	ENSMUSG00000061111	8.70079	8.98927	Mcrip1	0.288752	0.0829388
10.9757	10.9248	10.7705	10.8242	11.1173	11.3573	11.0943	11.0517	ENSMUSG00000061288	10.8738	11.1551	Taok3	0.283853	0.0326289
5.56445	4.954	5.47306	5.56274	5.98887	6.6651	6.4998	6.14015	ENSMUSG00000061411	5.38856	6.32348	Nol4l	0.953636	0.00564056
6.82968	6.94156	6.96803	7.16646	7.54334	7.55161	7.42733	7.8401	ENSMUSG00000061848	6.97643	7.59059	Gm5805	0.621017	0.00222871
13.634	13.2516	13.5277	13.6107	14.0805	14.0477	14.0638	14.1576	ENSMUSG00000062070	13.506	14.0874	Pgk1	0.574296	3.72e-07
5.16833	5.9756	6.01373	5.72927	5.77026	7.09612	6.56119	6.64186	ENSMUSG00000062127	5.72173	6.51736	Cttnbp2nl	0.845294	0.0776438
3.28393	3.12777	2.01047	1.5498	4.23722	6.88321	3.67828	2.68526	ENSMUSG00000062148	2.49299	4.37099	Ear6	2.81937	0.0306349
7.30671	7.39571	7.6863	7.65455	7.97173	7.79339	7.82783	8.24325	ENSMUSG00000062456	7.51082	7.95905	Rpl9-ps6	0.453347	0.0494554
9.35866	8.96381	9.74355	9.64744	10.0588	9.80819	10.379	9.9602	ENSMUSG00000062901	9.42836	10.0516	Klhl24	0.609344	0.0193089
9.77603	9.76312	9.92831	9.77513	9.88352	10.3789	10.0845	10.1251	ENSMUSG00000063065	9.81065	10.118	Mapk3	0.316535	0.0641348
7.65211	7.21019	7.45681	7.37351	8.13339	8.10247	8.26146	7.64248	ENSMUSG00000063146	7.42315	8.03495	Clip2	0.623928	0.00767878
7.33822	7.65316	8.00824	7.98606	7.56618	8.56469	8.84331	8.5286	ENSMUSG00000063193	7.74642	8.37569	Cd300lb	0.679233	0.0917673
14.5875	14.3018	14.5099	14.5275	14.8122	14.8478	14.8536	14.9521	ENSMUSG00000063229	14.4817	14.8664	Ldha	0.381764	8.88e-05
14.5827	14.4788	14.49	14.5371	14.7269	15.0263	14.8858	15.011	ENSMUSG00000063524	14.5221	14.9125	Eno1	0.394674	0.00010409
6.26751	6.31063	6.72806	6.28745	6.88361	7.09612	6.94196	6.77662	ENSMUSG00000064109	6.39841	6.92457	Hcst	0.524908	0.0447741
6.77316	6.70783	7.26178	6.80538	7.25555	7.65798	7.38551	7.38558	ENSMUSG00000064354	6.88704	7.42116	mt-Co2	0.528675	0.0413312
14.8589	14.9173	15.0297	15.0503	15.2139	15.155	15.3508	15.2315	ENSMUSG00000064370	14.9641	15.2378	mt-Cytb	0.273387	0.0047361
4.138	5.56819	4.26114	4.99296	6.07632	6.61722	6.26169	6.26767	ENSMUSG00000065037	4.74007	6.30573	Rn7sk	1.49436	0.00080968
6.49423	6.25688	6.53735	6.91315	7.10771	7.89728	7.49181	7.40421	ENSMUSG00000066026	6.5504	7.47525	Dhrs3	0.939526	0.0011123
8.13727	8.13753	8.09604	8.3437	8.73355	8.56889	8.60904	8.3953	ENSMUSG00000066258	8.17864	8.57669	Trim12a	0.401918	0.012219
8.38746	8.16211	8.56849	8.58731	8.81208	9.31271	9.31141	8.97728	ENSMUSG00000066621	8.42634	9.10337	Tecpr1	0.684848	0.00074798
9.84757	8.927	9.24274	9.31333	10.5103	9.72968	10.0204	9.70436	ENSMUSG00000067212	9.33266	9.99118	H2-T23	0.65825	0.0492615
11.9625	11.963	12.0648	12.1162	12.2298	12.2047	12.3094	12.5978	ENSMUSG00000067288	12.0266	12.3354	Rps28	0.316061	0.0306349
8.26983	8.21474	8.2379	8.32213	8.56615	8.87741	8.88592	8.86411	ENSMUSG00000067787	8.26115	8.7984	Blcap	0.543375	7.03e-05
7.614	7.76006	7.69335	7.67511	8.29707	8.73512	9.30469	8.91695	ENSMUSG00000068744	7.68563	8.81346	Psrc1	1.17603	1.25e-06
6.77316	6.81089	6.71425	6.74183	7.30165	7.19728	7.39397	7.14103	ENSMUSG00000069206	6.76003	7.25848	Zfp874a	0.506598	0.00883475
13.004	13.1957	12.6029	13.0241	13.3938	14.5487	13.5417	13.5772	ENSMUSG00000069516	12.9567	13.7653	Lyz2	0.87301	0.00783383
8.90938	8.84438	8.72127	9.14424	9.46849	9.24868	9.12323	9.29676	ENSMUSG00000070034	8.90482	9.28429	Sp110	0.376956	0.0341714
8.55103	8.88333	8.68633	8.59812	9.06553	9.93728	8.97038	9.09086	ENSMUSG00000071637	8.6797	9.26601	Cebpd	0.639086	0.0423533
8.63272	8.69744	8.46511	8.64055	8.89561	9.02843	8.74752	8.85398	ENSMUSG00000071649	8.60895	8.88139	B3gat3	0.272737	0.0773605
7.89394	8.01337	7.78867	7.93583	8.22713	8.20321	8.25683	8.37183	ENSMUSG00000071654	7.90795	8.26475	Uqcc3	0.356735	0.0162674
7.33822	6.98628	6.96803	7.08687	7.58121	7.60168	7.54596	7.56183	ENSMUSG00000071757	7.09485	7.57267	Zhx2	0.47009	0.0138902
5.09644	4.65479	3.01221	4.59295	5.41522	6.44508	5.70436	5.24554	ENSMUSG00000072812	4.33909	5.70255	Ahnak2	1.29387	0.0522428
6.97708	6.18195	6.56838	6.90156	7.58121	6.6009	7.54596	7.5701	ENSMUSG00000073002	6.65725	7.32454	Vamp5	0.693298	0.089436
8.31011	7.97504	8.07998	8.2092	8.51229	8.4187	8.4679	8.38596	ENSMUSG00000073987	8.14358	8.44621	Ggh	0.297936	0.0720615
4.67085	4.90824	5.101	4.40882	5.5125	6.22848	5.59118	5.54314	ENSMUSG00000074361	4.77223	5.71883	C5ar2	0.981884	0.0203088
8.38369	7.7076	8.88428	8.51313	9.26483	8.7537	9.50934	9.3791	ENSMUSG00000074604	8.37217	9.22674	Mgst2	0.82455	0.0143898
7.26633	7.51499	7.31764	7.2692	8.10767	7.78619	7.82157	8.17981	ENSMUSG00000074800	7.34204	7.97381	Gm4149	0.642012	0.00065572
10.2046	10.2111	10.1484	10.2913	10.5462	10.6576	10.5628	10.5478	ENSMUSG00000074884	10.2138	10.5786	Serf2	0.364536	3.55e-06
8.05432	7.46846	7.50572	7.88966	7.96028	8.72009	8.05288	8.42296	ENSMUSG00000075602	7.72954	8.28905	Ly6a	0.570094	0.0742457
10.7074	10.7518	10.6596	10.6167	10.9667	11.2902	10.9302	10.8406	ENSMUSG00000075705	10.6839	11.0069	Msrb1	0.332403	0.031356
10.7513	10.6642	10.8476	10.7822	11.048	11.1224	11.1346	11.3006	ENSMUSG00000075706	10.7613	11.1514	Gpx4	0.391693	9.01e-05
9.60036	10.6796	9.356	9.63874	10.6549	11.4168	10.4054	10.7981	ENSMUSG00000076258	9.81867	10.8188	Gm23935	0.952353	0.0214689
4.45786	3.65664	3.33448	2.54087	6.31076	4.13448	5.02111	4.28308	ENSMUSG00000076749	3.49747	4.93736	Tcrg-C1	1.63643	0.082894
10.7022	9.59641	10.418	10.4448	11.443	11.3204	11.215	11.3477	ENSMUSG00000078566	10.2903	11.3315	Bnip3	0.989305	6.22e-05
8.04002	7.9583	8.05828	7.70207	8.54714	8.19779	8.26608	8.33833	ENSMUSG00000078681	7.93967	8.33733	Tm2d3	0.398844	0.0373179
6.94674	6.72112	6.64316	6.86624	7.27417	7.25056	7.21454	7.31844	ENSMUSG00000079334	6.79431	7.26443	Naa80	0.466601	0.0199464
4.94093	4.04279	4.5369	4.64945	5.63278	5.13876	5.59118	5.4386	ENSMUSG00000079414	4.54252	5.45033	Gm11110	0.911785	0.0379015
11.4342	11.2187	11.5341	11.5626	11.7688	11.5635	11.9959	11.8889	ENSMUSG00000081534	11.4374	11.8043	Slc48a1	0.369784	0.027467
6.1658	5.78623	6.35362	6.09744	6.9313	6.61722	6.4681	6.4757	ENSMUSG00000082286	6.10077	6.62308	Pisd-ps1	0.528615	0.0948306
4.27457	2.28405	1.59427	1.96038	5.71683	5.09282	4.73176	3.56851	ENSMUSG00000083282	2.52832	4.77748	Ctsf	2.14272	0.0462883
7.22478	7.18163	7.26178	7.17611	7.7503	7.60168	7.62715	7.57832	ENSMUSG00000085882	7.21108	7.63936	2610507I01Rik	0.432955	0.00954061
5.61678	5.70827	4.96769	5.11836	6.48067	5.99865	6.24308	5.70211	ENSMUSG00000085912	5.35277	6.10613	Trp53cor1	0.761538	0.0678611
7.39176	7.01894	7.38018	7.33957	7.99996	7.51724	7.73764	7.91344	ENSMUSG00000086316	7.28261	7.79207	Nbdy	0.516427	0.0210886
9.03488	10.2414	8.48964	8.95546	10.7627	11.4558	10.2108	10.1432	ENSMUSG00000086324	9.18034	10.6431	Gm15564	1.40658	0.0483059
5.45372	5.4771	5.33552	5.07776	6.1386	5.94794	6.12607	5.70211	ENSMUSG00000086629	5.33603	5.97868	2810403D21Rik	0.659135	0.052066
4.8122	4.90824	5.47306	5.11836	5.82178	5.53209	6.04243	5.64061	ENSMUSG00000087543	5.07796	5.75923	Gm16576	0.694871	0.0849742
3.4079	3.8626	4.01307	4.59295	4.68957	5.38736	5.10595	4.97356	ENSMUSG00000089988	3.96913	5.03911	Gm16238	1.07901	0.0501476
7.1199	6.95287	7.1013	6.88988	7.58866	7.24006	7.51527	7.55351	ENSMUSG00000090266	7.01599	7.47437	Mettl23	0.46527	0.0231712
11.3893	11.3756	11.3437	11.4318	11.6317	11.8899	11.7128	11.9333	ENSMUSG00000090841	11.3851	11.7919	Myl6	0.411609	9.91e-05
5.64225	4.99835	5.33552	6.09744	6.61816	6.16329	6.67665	6.65747	ENSMUSG00000093765	5.51839	6.52889	Gm20658	0.982875	0.00840806
8.28607	8.02413	8.58755	8.54698	8.61443	8.69725	9.06878	9.20945	ENSMUSG00000096727	8.36119	8.89748	Psmb9	0.542041	0.0394299
6.29987	6.47658	6.67202	6.40698	7.08681	6.8282	6.80908	6.84638	ENSMUSG00000097061	6.46386	6.89262	9330151L19Rik	0.43447	0.0892667
6.88407	7.07178	7.04726	6.98077	7.1587	7.59345	7.50749	7.56183	ENSMUSG00000097062	6.99597	7.45537	Gm17586	0.470262	0.0299103
6.64043	6.0193	6.50564	6.53246	7.51232	6.81411	7.1856	6.91293	ENSMUSG00000097354	6.42446	7.10624	2310001H17Rik	0.696445	0.0279887
4.33829	3.27924	3.59775	3.95031	5.1183	5.22647	4.88368	4.69972	ENSMUSG00000097439	3.7914	4.98204	Gm16754	1.20004	0.0221586
12.1353	13.097	11.8014	12.1773	12.7092	13.997	13.3998	13.6363	ENSMUSG00000097971	12.3027	13.4356	Gm26917	1.11835	0.0553596
7.21633	7.2382	7.2233	7.28711	7.68919	7.20809	7.75088	8.10778	ENSMUSG00000099471	7.24124	7.68898	Gm8451	0.485201	0.0979456
8.36085	8.30579	8.29467	8.33511	8.73355	8.75	8.57223	8.54547	ENSMUSG00000101013	8.3241	8.65031	A630072M18Rik	0.329284	0.0141372
5.76326	5.37988	5.37116	5.53302	6.46455	5.97352	5.97636	6.02452	ENSMUSG00000102353	5.51183	6.10974	Gm38345	0.613948	0.0793628
6.25104	5.90747	5.50549	5.99214	6.41509	6.98733	7.17582	7.02548	ENSMUSG00000102813	5.91404	6.90093	Gm37795	0.997648	0.00162506
4.85639	4.1251	5.101	5.23372	5.94307	5.30916	6.22423	5.402	ENSMUSG00000103527	4.82905	5.71961	Gm37261	0.909688	0.0816915
7.81215	7.57479	8.19877	7.97504	8.32858	8.36173	8.57967	8.6891	ENSMUSG00000107369	7.89019	8.48977	Gstm2-ps1	0.5923	0.00669344
6.01797	6.63946	6.29917	6.23303	6.98878	6.771	6.99853	7.03746	ENSMUSG00000108366	6.29741	6.94894	Gm5586	0.64721	0.011988
6.78464	6.50759	6.95634	6.83003	7.18844	7.41827	7.67654	7.9708	ENSMUSG00000110935	6.76965	7.56351	Gm8834	0.819781	0.00253942
9.65143	9.46431	9.59324	9.74465	9.87897	10.3717	10.0245	9.85581	ENSMUSG00000111394	9.61341	10.0327	AC160637.1	0.431132	0.0221606
10.8759	10.7099	10.5942	10.8235	11.2396	12.3448	11.2042	11.0082	ENSMUSG00000112023	10.7509	11.4492	Lilr4b	0.800708	0.0296748
10.6011	10.4613	10.3726	10.8003	10.8933	12.0431	10.9984	10.6033	ENSMUSG00000112148	10.5588	11.1345	Lilrb4a	0.679527	0.0999842
6.40777	5.90747	6.55295	6.33989	6.98878	6.46324	7.04225	6.96404	ENSMUSG00000116165	6.30202	6.86458	Pdxp	0.568935	0.0744679
7.5414	7.63221	7.51371	7.70207	8.12828	8.47351	8.00398	8.13591	ENSMUSG00000116957	7.59735	8.18542	AC140186.1	0.598201	0.00089365
18.821	18.9907	18.861	18.8966	19.0252	19.5849	19.0251	19.1778	__not_aligned	18.8923	19.2032	NA	0.328541	0.0996978

## Sheet: EDF 7a - IOX5 Down
MLL_WT_DMSO_1	MLL_WT_DMSO_2	MLL_WT_DMSO_3	MLL_WT_DMSO_4	MLL_WT_IOX5_1	MLL_WT_IOX5_2	MLL_WT_IOX5_3	MLL_WT_IOX5_4	ensemble	Mean_cont	Mean_exp	gene_name	MLL_dmso_v_MLL_trtd_log2FoldChange	MLL_dmso_v_MLL_trtd_padj
13.5743	13.914	13.8266	13.9364	13.351	13.477	13.5149	13.6206	ENSMUSG00000000787	13.8128	13.4909	Ddx3x	-0.325699	0.0218469
11.8145	11.9493	11.8233	11.9257	11.5905	11.5234	11.4282	11.3698	ENSMUSG00000000838	11.8782	11.478	Fmr1	-0.398967	9.73e-06
9.83933	9.98044	9.86724	9.74951	9.32633	9.78851	9.56285	9.53089	ENSMUSG00000001227	9.85913	9.55214	Sema6b	-0.300972	0.0767457
11.7614	11.924	11.7792	11.8429	11.3468	11.2703	11.4517	11.4715	ENSMUSG00000001228	11.8269	11.3851	Uhrf1	-0.440933	5.28e-07
11.283	11.2677	11.2337	11.3193	10.9407	10.8329	10.9633	10.7506	ENSMUSG00000001280	11.2759	10.8719	Sp1	-0.40161	1.4e-06
11.0573	11.094	11.0934	11.0278	10.7209	10.6537	10.7483	10.926	ENSMUSG00000001380	11.0681	10.7622	Hars	-0.302798	0.00245171
10.2836	10.3788	10.2678	10.2312	10.0602	9.95985	9.83709	10.1362	ENSMUSG00000001403	10.2904	9.99834	Ube2c	-0.289303	0.0167673
12.5277	12.622	12.5409	12.6354	12.1714	12.0778	12.2695	12.4341	ENSMUSG00000001416	12.5815	12.2382	Cct3	-0.338093	0.00422412
9.78033	9.77113	9.72989	9.74303	9.48256	9.17893	9.50739	9.53723	ENSMUSG00000001436	9.75609	9.42653	Slc19a1	-0.322635	0.0160022
13.3684	13.549	13.3978	13.4464	12.9797	12.953	13.1287	13.1772	ENSMUSG00000001440	13.4404	13.0596	Kpnb1	-0.379282	0.00010137
9.66236	9.69064	9.64692	9.59446	9.06018	9.22492	9.25911	9.19347	ENSMUSG00000001517	9.64859	9.18442	Foxm1	-0.463709	7.4e-07
14.2115	14.3591	14.2422	14.2873	13.8021	13.886	13.9028	14.0991	ENSMUSG00000001525	14.275	13.9225	Tubb5	-0.349497	0.0007112
9.98082	10.2263	10.0556	10.049	9.67521	9.69166	9.83399	9.9867	ENSMUSG00000001785	10.0779	9.79689	Pwp1	-0.27863	0.0626997
9.84483	9.95254	9.9955	9.97765	9.75358	9.36438	9.52676	9.74876	ENSMUSG00000002017	9.94263	9.59837	Fam98a	-0.336168	0.0283303
10.3964	10.2356	10.5068	10.4478	10.2091	9.98522	10.0858	10.1882	ENSMUSG00000002055	10.3967	10.1171	Spag5	-0.280212	0.0301303
11.4465	11.5764	11.3234	11.2604	11.0675	11.0001	11.0231	11.0135	ENSMUSG00000002129	11.4017	11.0261	Sf3a1	-0.380664	0.00040974
10.3547	10.3384	10.3291	10.3457	9.92534	9.96624	10.1091	10.078	ENSMUSG00000002221	10.342	10.0197	Paxip1	-0.320593	0.00023815
10.5431	10.6957	10.8084	10.7479	10.4192	10.1387	10.2683	10.4391	ENSMUSG00000002297	10.6987	10.3163	Dbf4	-0.380442	0.00372598
11.4822	11.6542	11.6542	11.7458	11.2764	11.0048	11.357	11.4566	ENSMUSG00000002718	11.6341	11.2737	Cse1l	-0.353957	0.0236978
11.9813	12.0656	12.0505	12.012	11.6813	11.5792	11.8417	11.795	ENSMUSG00000002870	12.0273	11.7243	Mcm2	-0.299706	0.00225056
10.9581	11.0439	10.9065	10.942	10.619	10.6217	10.618	10.8508	ENSMUSG00000002984	10.9626	10.6774	Tomm40	-0.283048	0.00923129
11.0531	11.0393	11.213	11.2049	10.8184	10.7576	10.9244	10.8744	ENSMUSG00000003131	11.1276	10.8437	Pafah1b2	-0.284601	0.00466399
8.73392	8.4879	8.63596	8.43492	8.29251	7.77169	7.91272	8.39995	ENSMUSG00000003355	8.57317	8.09421	Fkbp11	-0.462285	0.0533224
11.0924	11.168	11.2601	11.3023	10.7251	10.7052	10.851	10.9704	ENSMUSG00000003779	11.2057	10.8129	Kif20a	-0.391143	0.00057864
10.344	10.5167	10.3448	10.4043	9.92828	10.0468	10.0286	10.2869	ENSMUSG00000004393	10.4025	10.0726	Ddx56	-0.326113	0.0159265
11.6299	11.9205	11.5956	11.6573	11.3545	11.5692	11.2706	11.4994	ENSMUSG00000004460	11.7008	11.4234	Dnajb11	-0.278828	0.0753502
10.5707	10.6081	10.8165	10.8784	10.4066	10.225	10.5064	10.5096	ENSMUSG00000004591	10.7184	10.4119	Pkn2	-0.307743	0.0468162
6.49423	6.49217	6.26169	6.66169	6.1983	5.81277	5.67688	6.07189	ENSMUSG00000004748	6.47744	5.93996	Mtfp1	-0.537693	0.082167
9.81154	9.94831	9.69867	9.70021	9.3241	9.42125	9.40647	9.58495	ENSMUSG00000004929	9.78968	9.43419	Thop1	-0.357164	0.00669343
10.4524	10.5347	10.4009	10.392	10.2187	10.1101	10.1422	10.0293	ENSMUSG00000005371	10.445	10.1251	Fbxo11	-0.319298	0.00065562
12.4933	12.708	12.5907	12.628	12.1936	12.244	12.3554	12.5	ENSMUSG00000005410	12.605	12.3232	Mcm5	-0.279023	0.0268556
9.99571	10.1814	9.86411	9.92569	9.62533	9.74647	9.52676	9.533	ENSMUSG00000005470	9.99172	9.60789	Asf1b	-0.386913	0.00364368
11.1456	11.2123	11.2367	11.2277	10.9566	10.6792	10.6199	10.9025	ENSMUSG00000005667	11.2056	10.7895	Mthfd2	-0.409528	0.00066123
12.7672	12.9267	12.7638	12.7416	12.4152	12.4359	12.4444	12.3308	ENSMUSG00000006005	12.7998	12.4066	Tpr	-0.394492	3.87e-07
9.76447	9.79803	9.92981	10.0291	9.61806	9.53083	9.55155	9.48131	ENSMUSG00000006262	9.88036	9.54544	Mob1b	-0.337609	0.00422366
10.6854	10.7116	10.7771	10.8018	10.2959	10.1301	10.3114	10.5107	ENSMUSG00000006398	10.744	10.312	Cdc20	-0.42655	0.00031273
11.3101	11.4519	11.165	11.2073	10.9091	10.7185	10.8723	11.2287	ENSMUSG00000006442	11.2835	10.9321	Srm	-0.343735	0.0571112
10.2927	10.3798	10.3582	10.2655	9.74359	9.77947	9.96894	10.0575	ENSMUSG00000006585	10.3241	9.88739	Cdt1	-0.431922	0.00024371
8.84228	9.10486	8.88428	8.90704	8.50836	8.21933	8.66952	8.82663	ENSMUSG00000006732	8.93462	8.55596	Mettl1	-0.365521	0.0948306
12.3994	12.3378	12.1879	12.1112	11.9728	11.8751	11.9533	11.9623	ENSMUSG00000007029	12.2591	11.9409	Vars	-0.322433	0.00249133
11.624	11.6508	11.6401	11.6491	11.3196	11.2377	11.3269	11.3798	ENSMUSG00000007670	11.641	11.316	Khsrp	-0.32409	2.34e-07
10.3421	10.4424	10.3482	10.3242	9.86215	10.0453	10.0122	10.1194	ENSMUSG00000008035	10.3642	10.0098	Mid1ip1	-0.353015	0.00047288
7.06446	7.07178	7.36259	7.66829	6.41509	6.31105	6.83417	6.70331	ENSMUSG00000008307	7.29178	6.56591	1700109H08Rik	-0.736419	0.00993688
10.6172	10.6205	10.6819	10.6526	10.4013	10.3216	10.4689	10.2423	ENSMUSG00000008976	10.6431	10.3585	Gabpa	-0.28176	0.00271247
13.2151	13.2053	13.1429	13.1684	12.9456	12.8536	12.8721	12.6894	ENSMUSG00000009470	13.1829	12.8402	Tnpo1	-0.34002	7.85e-05
12.4973	12.3076	12.6663	12.7093	12.3327	11.9975	12.3459	12.1916	ENSMUSG00000009575	12.5451	12.2169	Cbx5	-0.329984	0.0564849
9.8503	10.1826	9.96667	10.1106	9.49253	9.56067	9.79778	9.91545	ENSMUSG00000010554	10.0275	9.69161	Mettl16	-0.331613	0.0789496
10.3186	10.2158	10.2795	10.2008	10.0358	9.86908	9.91852	10.0293	ENSMUSG00000010755	10.2537	9.96318	Cars	-0.289814	0.00254879
11.9832	12.2001	11.8808	11.8372	11.5751	11.5465	11.64	11.8432	ENSMUSG00000011257	11.9753	11.6512	Pabpc4	-0.326512	0.0349406
11.4905	11.5033	11.651	11.5768	11.2747	11.0476	11.2625	11.1782	ENSMUSG00000012443	11.5554	11.1907	Kif11	-0.362945	0.00020708
11.8624	12.0243	11.6636	11.674	11.0894	11.2613	11.4663	11.332	ENSMUSG00000013629	11.8061	11.2872	Cad	-0.520479	0.00047149
11.3313	11.6205	11.4449	11.4488	11.0426	11.0271	11.159	11.3447	ENSMUSG00000014226	11.4614	11.1434	Cacybp	-0.316152	0.0268556
11.6103	11.68	11.4677	11.6299	11.0887	11.4185	11.2985	11.1286	ENSMUSG00000014498	11.597	11.2336	Ankrd52	-0.359712	0.00513755
8.80893	8.76317	8.97681	8.9694	8.59975	8.36657	8.72087	8.51581	ENSMUSG00000014850	8.87958	8.55075	Msh3	-0.32518	0.0468582
11.9869	12.1402	12.0294	12.129	11.673	11.5635	11.8057	12.0086	ENSMUSG00000015176	12.0714	11.7627	Nolc1	-0.300536	0.0510944
8.00609	8.34495	8.17376	8.22788	7.12832	7.77169	7.59815	7.63462	ENSMUSG00000015312	8.18817	7.5332	Gadd45b	-0.64471	0.00253942
5.45372	5.65386	5.22302	5.72927	4.744	4.78142	4.67735	4.28308	ENSMUSG00000015501	5.51497	4.62146	Hivep2	-0.920105	0.0203088
14.0823	14.3144	14.0811	14.1431	13.8037	13.7802	13.8144	14.0634	ENSMUSG00000015656	14.1552	13.8654	Hspa8	-0.288331	0.0279887
7.06446	8.02949	7.5913	7.72196	6.03326	7.40892	6.36858	6.93871	ENSMUSG00000015947	7.6018	6.68737	Fcgr1	-0.866309	0.0624895
10.2581	10.414	10.1675	10.2091	9.93415	10.027	9.87082	9.98361	ENSMUSG00000016257	10.2622	9.95391	Prelid3b	-0.310979	0.00509329
9.67321	9.65645	9.78707	9.83421	9.41916	9.16235	9.47586	9.45699	ENSMUSG00000016477	9.73774	9.37859	E2f3	-0.355292	0.00812406
9.62452	9.78385	9.61384	9.56171	9.0548	9.15398	9.44972	9.30917	ENSMUSG00000016757	9.64598	9.24192	Ttll12	-0.398943	0.00815343
10.2363	10.2449	10.3051	10.2173	9.95449	9.86053	10.0871	9.82677	ENSMUSG00000017146	10.2509	9.93223	Brca1	-0.314829	0.00317066
11.5969	11.8066	11.46	11.4348	11.1225	11.3808	11.2084	11.3465	ENSMUSG00000017221	11.5746	11.2645	Psmd3	-0.314324	0.0440329
10.9987	10.979	11.0583	11.0568	10.6961	10.7298	10.7557	10.3471	ENSMUSG00000017291	11.0232	10.6322	Taok1	-0.382268	0.00490004
9.93904	10.1969	9.97827	10.0144	9.37241	9.42589	9.67645	9.70811	ENSMUSG00000017499	10.0322	9.54571	Cdc6	-0.482729	0.00076385
12.1633	12.3155	12.1238	12.1445	11.8188	11.7284	11.7275	11.6058	ENSMUSG00000017548	12.1868	11.7201	Suz12	-0.466651	1.82e-07
10.3027	10.2756	10.2924	10.3166	9.94144	9.85366	10.1219	9.76686	ENSMUSG00000017550	10.2968	9.92097	Atad5	-0.369431	0.00187831
10.3353	10.5337	10.5257	10.49	9.98164	9.86567	10.2911	10.359	ENSMUSG00000017861	10.4712	10.1244	Mybl2	-0.33433	0.0763355
11.5916	11.6196	11.7303	11.7675	11.1878	11.1281	11.2649	11.5728	ENSMUSG00000018362	11.6773	11.2884	Kpna2	-0.380437	0.012219
8.59409	8.54881	8.3582	8.39417	8.17856	8.10826	8.03135	8.26889	ENSMUSG00000018651	8.47381	8.14676	Tada2a	-0.330465	0.0385296
12.2294	12.4459	12.0412	12.0694	11.7688	12.091	11.8347	11.7406	ENSMUSG00000018654	12.1965	11.8588	Ikzf1	-0.340176	0.0535954
9.02281	9.1225	8.8309	8.88073	8.58863	8.67793	8.72087	8.61508	ENSMUSG00000018678	8.96423	8.65063	Sp2	-0.318492	0.0268773
11.2951	11.5561	11.2385	11.3462	11.0187	10.9422	10.9141	11.1639	ENSMUSG00000018848	11.359	11.0097	Rars	-0.351332	0.00784716
6.82968	6.81089	6.67202	7.00262	6.32868	5.81277	6.4681	6.45798	ENSMUSG00000019437	6.8288	6.26688	Tlcd1	-0.54724	0.0586371
9.00819	9.29464	8.93278	9.11695	8.09202	8.73886	8.47987	8.60706	ENSMUSG00000019947	9.08814	8.47945	Arid5b	-0.598245	0.00377248
12.2341	12.291	12.4079	12.3603	11.8877	11.79	12.0135	12.0954	ENSMUSG00000019961	12.3233	11.9466	Tmpo	-0.373441	0.00076599
12.7969	12.9334	12.7891	12.9134	12.5147	12.3727	12.5565	12.6514	ENSMUSG00000020075	12.8582	12.5238	Ddx21	-0.332425	0.00125094
9.1854	9.26318	8.97392	8.98321	8.74026	8.7793	8.62709	8.48988	ENSMUSG00000020185	9.10143	8.65913	E2f7	-0.4448	0.00350346
10.4132	10.509	10.2161	10.261	10.0762	10.0392	10.0858	10.1362	ENSMUSG00000020211	10.3498	10.0844	Sf3a2	-0.270344	0.028943
8.31408	8.14248	8.33583	8.17111	8.03858	7.9562	7.78344	7.74832	ENSMUSG00000020212	8.24087	7.88164	Mdm1	-0.357981	0.0366042
10.3479	10.2483	10.1826	10.2301	10.0138	9.80819	10.1181	9.96804	ENSMUSG00000020255	10.2522	9.97704	D10Wsu102e	-0.272068	0.0301194
9.29585	9.72569	9.21359	9.25535	8.68569	9.34246	8.78981	8.51581	ENSMUSG00000020275	9.37262	8.83344	Rel	-0.520972	0.0775858
12.2873	12.4731	12.4747	12.3961	12.0668	11.9616	12.1714	12.117	ENSMUSG00000020290	12.4078	12.0792	Xpo1	-0.32837	0.00064983
10.3566	10.529	10.6017	10.5404	10.1561	9.95022	10.194	10.1747	ENSMUSG00000020330	10.5069	10.1188	Hmmr	-0.387248	0.00087471
9.43897	9.43839	9.66138	9.71518	9.11283	8.93061	9.30469	9.34817	ENSMUSG00000020493	9.56348	9.17408	Prr11	-0.385468	0.0307156
8.17266	8.16697	7.89653	8.00783	7.84672	7.68919	7.67654	7.69637	ENSMUSG00000020527	8.061	7.7272	Myo19	-0.338754	0.0546883
11.3608	11.3308	11.5202	11.4798	10.9023	10.7222	11.206	10.9883	ENSMUSG00000020532	11.4229	10.9547	Acaca	-0.459692	0.00171817
10.1028	10.0934	10.0638	10.1491	9.77987	9.48043	9.81363	9.90405	ENSMUSG00000020534	10.1023	9.7445	Shmt1	-0.349623	0.0122309
11.5477	11.3394	11.4079	11.3648	11.0722	11.0172	11.1346	11.0465	ENSMUSG00000020538	11.4149	11.0676	Srebf1	-0.349154	6.94e-05
11.2637	11.5365	11.2488	11.3637	10.9696	10.9591	11.0067	11.0158	ENSMUSG00000020608	11.3532	10.9878	Smc6	-0.36992	0.00040974
7.07385	7.19122	7.24267	7.16646	7.04406	6.63336	6.53083	6.61012	ENSMUSG00000020623	7.16855	6.70459	Map2k6	-0.452167	0.0678611
12.1608	12.1146	12.2734	12.2987	11.6756	11.5066	11.7359	11.907	ENSMUSG00000020649	12.2119	11.7063	Rrm2	-0.500598	4.12e-05
10.0514	10.1777	10.0266	10.1698	9.79928	9.63067	9.89338	9.76866	ENSMUSG00000020697	10.1064	9.77299	Lig3	-0.331521	0.00334265
11.6991	11.8066	11.6766	11.7779	11.3783	11.2946	11.422	11.7347	ENSMUSG00000020706	11.74	11.4574	Ftsj3	-0.273855	0.084876
11.0883	11.254	11.0549	11.1018	10.7717	10.7841	10.735	11.0809	ENSMUSG00000020708	11.1247	10.8429	Psmc5	-0.277363	0.0570148
10.842	10.8306	10.9216	10.942	10.4955	10.3278	10.6324	10.8225	ENSMUSG00000020739	10.884	10.5696	Nup85	-0.303949	0.0646535
11.2876	11.3762	11.0026	11.1448	10.7072	10.8649	10.8761	10.783	ENSMUSG00000020741	11.2028	10.8078	Cluh	-0.40072	0.00192545
12.8029	12.973	12.851	12.8355	12.4525	12.6245	12.5354	12.5879	ENSMUSG00000020869	12.8656	12.5501	Lrrc59	-0.315656	0.00018581
10.6035	10.5864	10.6677	10.6238	10.2625	10.0869	10.4678	10.3386	ENSMUSG00000020897	10.6203	10.289	Aurkb	-0.324877	0.0097367
10.9789	10.9045	10.9328	10.9568	10.6034	10.3584	10.6902	10.695	ENSMUSG00000020899	10.9432	10.5868	Pfas	-0.350394	0.00317066
13.6368	13.5312	13.7591	13.7537	13.4447	13.1247	13.4127	13.4588	ENSMUSG00000020914	13.6702	13.3602	Top2a	-0.306701	0.0274059
9.57414	9.70074	9.75876	9.69015	9.25315	9.19261	9.10788	8.93307	ENSMUSG00000020962	9.68095	9.12168	Gtf2a1	-0.555764	1.66e-06
10.89	11.1155	10.9201	10.8463	10.5249	10.5427	10.6851	10.7268	ENSMUSG00000021048	10.943	10.6199	Mthfd1	-0.32431	0.0080839
8.26163	8.33634	8.30852	8.23251	7.82163	7.77169	7.80898	8.16896	ENSMUSG00000021177	8.28475	7.89281	Tdp1	-0.385429	0.0284549
11.5953	11.856	11.6194	11.6426	11.1908	11.3524	11.2923	11.5075	ENSMUSG00000021178	11.6783	11.3358	Psmc1	-0.342086	0.00940073
12.1226	12.3542	12.4465	12.4305	11.9487	11.7609	12.0306	12.1395	ENSMUSG00000021377	12.3384	11.9699	Dek	-0.367569	0.0147468
6.86256	6.73429	6.95634	6.70232	6.17867	6.18535	6.35131	6.26767	ENSMUSG00000021485	6.81388	6.24575	Mxd3	-0.57542	0.012219
8.6796	8.86248	8.78209	8.79254	8.2695	8.6934	8.34674	8.34798	ENSMUSG00000021556	8.77918	8.41441	Golm1	-0.358441	0.0394806
9.73666	9.93838	9.83411	9.72507	9.41497	9.05263	9.2889	9.51169	ENSMUSG00000021569	9.80855	9.31705	Trip13	-0.484273	0.00143432
12.4122	12.5739	12.4729	12.4929	12.107	12.0589	12.2387	12.3936	ENSMUSG00000021595	12.4879	12.1995	Nsun2	-0.283684	0.0253227
8.94563	9.04004	9.29237	9.20205	8.75027	8.41404	8.84022	8.63887	ENSMUSG00000021597	9.12002	8.66085	Slf1	-0.456041	0.00974121
7.77233	7.86558	7.77543	7.81135	7.38964	7.19728	7.51527	7.61876	ENSMUSG00000021694	7.80617	7.43024	Ercc8	-0.369113	0.053237
9.64672	9.85943	9.75202	9.75756	9.31289	9.16235	9.35539	9.52664	ENSMUSG00000021707	9.75393	9.33932	Dhfr	-0.410932	0.00187831
9.73814	9.75829	9.93428	10.1182	9.48456	9.27463	9.66251	9.69493	ENSMUSG00000021843	9.88722	9.52916	Ktn1	-0.356799	0.0675519
10.9543	10.9777	11.1776	11.2427	10.6371	10.4535	10.8949	10.7434	ENSMUSG00000021952	11.0881	10.6822	Xpo4	-0.402184	0.0128618
8.82292	8.81678	9.06648	8.87778	8.53947	8.32246	8.73426	8.65451	ENSMUSG00000021965	8.89599	8.56267	Ska3	-0.328148	0.0681613
8.13279	8.02413	8.11718	8.17593	7.46449	7.75703	7.55353	7.5865	ENSMUSG00000022048	8.11251	7.59039	Dpysl2	-0.52341	0.00044685
9.28174	9.45638	9.24033	9.5282	9.08938	8.82919	9.00945	9.25889	ENSMUSG00000022120	9.37666	9.04673	Rnf219	-0.327016	0.0697643
12.3706	12.355	12.3065	12.2954	12.0975	11.9759	12.073	11.9903	ENSMUSG00000022314	12.3319	12.0342	Rad21	-0.297025	6.48e-06
9.76447	9.91544	9.80834	9.8281	9.35065	9.28233	9.3002	9.47692	ENSMUSG00000022322	9.82909	9.35253	Shcbp1	-0.476236	7.12e-07
11.5744	11.6931	11.7617	11.7018	11.2999	11.1887	11.4169	11.1639	ENSMUSG00000022360	11.6828	11.2673	Atad2	-0.413159	4.77e-05
9.25722	9.32977	9.54335	9.48616	9.04128	8.80446	9.11301	9.10516	ENSMUSG00000022369	9.40413	9.01598	Mtbp	-0.386911	0.0113404
10.6762	10.8632	10.6323	10.7068	10.305	10.3178	10.4282	10.5225	ENSMUSG00000022407	10.7196	10.3934	Adsl	-0.326471	0.00445377
12.2531	12.2298	12.5272	12.3904	12.0362	11.9439	12.1958	12.0609	ENSMUSG00000022462	12.3501	12.0592	Slc38a2	-0.292948	0.0266144
10.2826	10.4751	10.3638	10.3177	10.0358	10.1555	10.008	9.99287	ENSMUSG00000022507	10.3598	10.0481	1810013L24Rik	-0.312437	0.00194078
9.36632	9.38301	9.28305	9.45678	8.79929	9.1679	8.96755	8.78815	ENSMUSG00000022521	9.37229	8.93072	Crebbp	-0.435959	0.00272237
12.0433	12.1494	12.1179	12.1643	11.6904	11.6039	11.8444	11.8798	ENSMUSG00000022673	12.1187	11.7547	Mcm4	-0.360421	0.00048886
12.006	12.196	12.1976	12.346	11.8717	11.7009	11.9052	12.035	ENSMUSG00000022698	12.1864	11.8782	Naa50	-0.308238	0.0332109
10.182	10.412	9.98834	10.1393	9.68393	10.1471	9.72252	9.36965	ENSMUSG00000022723	10.1804	9.7308	Crybg3	-0.431431	0.0869514
9.55079	9.48783	9.56082	9.50351	9.15613	8.94361	9.31587	9.21737	ENSMUSG00000022791	9.52574	9.15824	Tnk2	-0.361179	0.0056368
10.5019	10.5654	10.4423	10.3489	10.1346	10.1968	10.1964	10.0428	ENSMUSG00000022897	10.4646	10.1426	Dyrk1a	-0.323062	0.00143332
8.468	8.69744	8.41904	8.41061	8.22713	8.06132	8.19523	8.20658	ENSMUSG00000022960	8.49877	8.17257	Donson	-0.329973	0.040524
12.2024	12.3688	12.224	12.272	11.9327	11.8391	12.0588	12.1234	ENSMUSG00000022962	12.2668	11.9885	Gart	-0.275525	0.0168861
10.6708	10.8267	10.9276	10.8258	10.2271	10.254	10.4313	10.466	ENSMUSG00000023015	10.8127	10.3446	Racgap1	-0.467175	4.17e-05
9.42069	9.38092	9.3426	9.38164	9.0548	8.83618	9.12831	8.92986	ENSMUSG00000023018	9.38146	8.98729	Smarcd1	-0.389599	0.00089821
11.0644	10.9811	11.1567	11.2835	10.7872	10.5147	10.801	10.7314	ENSMUSG00000023025	11.1214	10.7086	Larp4	-0.412615	0.001459
6.85168	6.85978	7.28998	7.35664	6.68924	6.40804	6.67665	6.65747	ENSMUSG00000023045	7.08952	6.60785	Soat2	-0.497628	0.0788646
12.5068	12.5271	12.4685	12.5293	12.2009	12.2195	12.2518	12.144	ENSMUSG00000023169	12.5079	12.204	Slc38a1	-0.303561	6.79e-08
10.3363	10.4283	10.4897	10.5063	10.1037	9.98679	9.95185	10.3686	ENSMUSG00000023505	10.4401	10.1027	Cdca3	-0.32976	0.0343122
10.9606	10.9023	11.0321	11.0377	10.7402	10.5363	10.8494	10.553	ENSMUSG00000023852	10.9832	10.6698	Chd1	-0.308126	0.0158398
9.36823	9.5148	9.60638	9.61588	9.31738	8.8638	9.21203	9.29427	ENSMUSG00000023940	9.52632	9.17187	Sgo1	-0.346318	0.0544334
9.66081	9.91688	9.57807	9.54691	9.22233	9.19805	9.37262	9.53512	ENSMUSG00000023988	9.67567	9.33203	Bysl	-0.345405	0.053163
9.48545	9.7091	9.77714	9.74465	9.40656	9.23817	9.33577	9.47251	ENSMUSG00000024056	9.67909	9.36325	Ndc80	-0.317248	0.022885
9.61972	9.54501	9.52172	9.60878	9.28792	9.27206	9.34452	9.25633	ENSMUSG00000024251	9.57381	9.29021	Thada	-0.284236	0.00254879
13.4003	13.6043	13.5103	13.5449	13.1242	13.1115	13.2417	13.4558	ENSMUSG00000024359	13.5149	13.2333	Hspa9	-0.276795	0.0460365
10.2612	10.2506	10.269	10.4207	10.0166	9.98522	9.97459	10.0036	ENSMUSG00000024384	10.3004	9.995	Iws1	-0.307151	0.00049771
10.4461	10.6753	10.5932	10.7085	10.3572	10.2735	10.3379	10.259	ENSMUSG00000024491	10.6058	10.3069	Rbm27	-0.301388	0.00521686
11.0478	11.1735	11.187	11.3062	10.6752	10.8127	10.8708	11.0279	ENSMUSG00000024521	11.1786	10.8466	Pmaip1	-0.329508	0.0146115
12.6844	12.8142	12.7518	12.7671	12.469	12.408	12.429	12.598	ENSMUSG00000024587	12.7544	12.476	Nars	-0.277228	0.00100578
12.0772	12.3664	12.201	12.2271	11.6057	11.6075	11.7396	11.92	ENSMUSG00000024590	12.2179	11.7182	Lmnb1	-0.497669	6.58e-05
10.8699	10.9811	10.7325	10.6901	10.5044	10.4248	10.5161	10.6644	ENSMUSG00000024613	10.8184	10.5274	Tcof1	-0.293286	0.0277171
12.6668	12.5707	12.5038	12.5135	12.4396	11.9288	11.9739	12.242	ENSMUSG00000024640	12.5637	12.1461	Psat1	-0.404018	0.0167824
11.5311	11.58	11.619	11.6339	11.2671	11.2632	11.2934	11.4204	ENSMUSG00000024660	11.591	11.311	Incenp	-0.279151	0.00047149
10.8638	10.9609	10.9703	10.9914	10.4935	10.3765	10.52	10.9082	ENSMUSG00000024844	10.9466	10.5746	Banf1	-0.358716	0.0385296
8.60708	8.59647	8.67924	8.64055	8.41918	8.19779	8.28894	8.44562	ENSMUSG00000024878	8.63083	8.33788	Cbwd1	-0.289993	0.040876
11.7994	11.9655	11.9008	11.9424	11.5249	11.2914	11.5619	11.5604	ENSMUSG00000024974	11.902	11.4847	Smc3	-0.41432	7.53e-05
9.3947	9.22869	9.63963	9.64048	9.0548	8.72386	9.01494	9.28425	ENSMUSG00000024989	9.47588	9.01947	Cep55	-0.453588	0.0324843
11.0638	10.8534	10.9513	10.9062	10.8404	10.4761	10.735	10.6143	ENSMUSG00000025007	10.9437	10.6665	Aldh18a1	-0.272803	0.0578386
8.38746	8.49952	8.47743	8.66816	8.30614	8.21398	8.29347	7.98942	ENSMUSG00000025019	8.50814	8.20075	Lcor	-0.304848	0.0890047
11.1688	11.3166	11.2784	11.3695	10.856	10.8675	10.9802	11.2208	ENSMUSG00000025134	11.2833	10.9811	Alyref	-0.296607	0.0424728
13.6894	13.5258	13.6667	13.6216	13.193	13.116	13.4602	13.1134	ENSMUSG00000025153	13.6259	13.2206	Fasn	-0.399361	0.00127437
11.386	11.3566	11.4651	11.38	11.1505	10.9268	11.2132	11.0346	ENSMUSG00000025154	11.3969	11.0813	Arhgap19	-0.311764	0.00332692
9.34902	9.57277	9.12505	9.2824	8.88353	8.99759	8.7672	8.99274	ENSMUSG00000025190	9.33231	8.91027	Got1	-0.429762	0.00874086
8.99836	9.05849	8.95643	8.65442	8.35941	8.7049	8.49961	8.45904	ENSMUSG00000025192	8.91692	8.50574	Entpd7	-0.415663	0.0206039
14.621	14.3039	14.6147	14.5548	14.0651	13.5376	13.9784	13.7598	ENSMUSG00000025203	14.5236	13.8352	Scd2	-0.679754	2e-05
11.3893	11.2379	11.4217	11.4636	11.1975	10.943	11.1879	11.0664	ENSMUSG00000025326	11.3782	11.0987	Ube3a	-0.278015	0.0236831
12.7594	12.9933	12.8059	12.8478	12.4063	12.2984	12.5397	12.7755	ENSMUSG00000025364	12.8516	12.505	Pa2g4	-0.338207	0.0394104
12.0364	12.1184	12.0958	12.0542	11.5428	11.4284	11.5898	11.8108	ENSMUSG00000025403	12.0762	11.5929	Shmt2	-0.476929	1.7e-05
9.95691	9.99283	10.0921	9.93567	9.66819	9.51568	9.65725	9.78829	ENSMUSG00000025574	9.99437	9.65735	Tk1	-0.335016	0.00276498
10.211	10.2483	10.5038	10.4146	9.98023	9.70699	10.1066	10.1321	ENSMUSG00000025758	10.3444	9.98146	Plk4	-0.358174	0.0385296
10.0585	10.1448	10.1264	10.0411	9.7369	9.60431	9.78336	9.86256	ENSMUSG00000025764	10.0927	9.74678	Jade1	-0.343517	0.00087471
9.15476	9.25406	9.08269	9.03979	8.69262	8.88079	8.59809	8.79874	ENSMUSG00000025792	9.13283	8.74256	Slc25a10	-0.390857	0.00357492
8.37231	8.44448	8.49772	8.5544	8.02216	8.26147	8.02046	8.26889	ENSMUSG00000025959	8.46723	8.14325	Klf7	-0.322667	0.0464999
13.2792	13.6216	13.4002	13.4812	12.9098	12.833	13.0422	13.3013	ENSMUSG00000025980	13.4456	13.0216	Hspd1	-0.418156	0.0123631
8.56774	8.83829	8.7887	8.84186	8.38104	8.43721	8.60175	8.45458	ENSMUSG00000025986	8.75915	8.46864	Slc39a10	-0.291812	0.0687057
8.95328	9.26772	8.99405	9.11945	8.41918	9.01001	8.48384	8.5663	ENSMUSG00000026014	9.08363	8.61983	Raph1	-0.451564	0.0412288
10.4048	10.482	10.4927	10.4852	10.0748	9.95022	10.2024	10.4037	ENSMUSG00000026037	10.4662	10.1578	Orc2	-0.299116	0.0525373
8.72501	8.79809	9.20374	9.08658	8.42335	8.21398	8.43957	8.31883	ENSMUSG00000026039	8.95335	8.34893	Sgo2a	-0.615077	0.00050929
8.73983	8.75995	8.875	8.91282	8.1933	7.94331	8.05822	8.32373	ENSMUSG00000026196	8.8219	8.12964	Bard1	-0.688521	4.99e-07
14.9138	15.173	15.0416	15.156	14.6148	14.4315	14.6777	15.0482	ENSMUSG00000026234	15.0711	14.693	Ncl	-0.363858	0.0658006
9.50467	9.49752	9.54335	9.57271	9.23426	8.98193	9.30693	9.29427	ENSMUSG00000026283	9.52956	9.20435	Ing5	-0.319333	0.0146115
11.927	11.9911	12.1309	12.2181	11.4522	11.2876	11.4648	11.6159	ENSMUSG00000026434	12.0668	11.4551	Nucks1	-0.611574	2.53e-07
10.3889	10.3287	10.6793	10.6007	9.96455	9.64268	9.98723	9.81985	ENSMUSG00000026605	10.4994	9.85358	Cenpf	-0.646424	7.42e-06
10.1809	10.3693	10.2476	10.2439	9.74693	9.56699	9.6502	9.8676	ENSMUSG00000026622	10.2604	9.70793	Nek2	-0.550127	3.87e-07
10.9524	11.1218	11.0259	10.9413	10.6531	10.7967	10.7809	10.6083	ENSMUSG00000026663	11.0103	10.7098	Atf6	-0.300154	0.00372598
10.4844	10.5837	10.6231	10.6595	10.1511	10.081	10.3434	10.3117	ENSMUSG00000026669	10.5877	10.2218	Mcm10	-0.363019	0.0013891
9.67784	9.81828	9.90267	9.77354	9.41707	9.61653	9.32916	9.29925	ENSMUSG00000026675	9.79308	9.41551	Hsd17b7	-0.374928	0.00532641
7.34599	7.69418	7.6863	7.58383	6.98878	7.04878	7.1157	7.37618	ENSMUSG00000026723	7.57757	7.13236	Trdmt1	-0.446359	0.0448247
8.07317	8.15233	7.99688	8.12703	7.68919	7.68145	7.71756	7.74832	ENSMUSG00000026819	8.08735	7.70913	Slc25a25	-0.381076	0.00835346
10.097	10.2005	10.0446	10.1985	9.88201	9.60021	9.86931	10.0051	ENSMUSG00000026974	10.1351	9.83916	Zmynd19	-0.290172	0.0515915
8.21995	8.25643	8.41478	8.33941	7.72346	7.69688	7.90089	7.70391	ENSMUSG00000027115	8.30764	7.75628	Kif18a	-0.55085	7.74e-05
10.0395	10.087	10.2666	10.2032	9.83419	9.64068	9.71579	9.74511	ENSMUSG00000027122	10.1491	9.73394	Arl14ep	-0.415835	9.37e-05
10.0479	10.1485	10.1093	9.95541	9.80088	9.77038	9.81993	9.75964	ENSMUSG00000027164	10.0653	9.78771	Traf6	-0.279023	0.00350346
11.4029	11.4017	11.2701	11.2962	11.0575	11.207	11.0018	10.757	ENSMUSG00000027177	11.3427	11.0058	Hipk3	-0.32944	0.0236831
9.75137	9.84887	9.97248	10.0063	9.50046	9.25652	9.48974	9.75058	ENSMUSG00000027201	9.89476	9.49932	Myef2	-0.388512	0.0220708
7.47207	7.95268	7.88425	7.62667	6.52797	6.6651	6.35131	6.34683	ENSMUSG00000027313	7.73392	6.4728	Chac1	-1.27696	2.44e-10
7.76075	7.76649	7.80178	7.90134	7.28339	7.21883	7.50749	7.53672	ENSMUSG00000027324	7.80759	7.38661	Rpusd2	-0.416953	0.02152
10.4316	10.4965	10.6323	10.6517	10.0669	9.69358	10.0094	9.69304	ENSMUSG00000027326	10.553	9.86573	Knl1	-0.679452	1.17e-06
9.95437	9.95254	9.9313	9.91133	9.69088	9.39546	9.56472	9.68735	ENSMUSG00000027361	9.93738	9.5846	Gabpb1	-0.347959	0.00244284
11.3372	11.3975	11.4095	11.3446	10.9957	11.011	11.1428	11.203	ENSMUSG00000027367	11.3722	11.0881	Stard7	-0.281823	0.00225008
10.0514	9.95676	9.96958	10.1232	9.83263	9.45114	9.83554	9.84392	ENSMUSG00000027395	10.0252	9.74081	Polr1b	-0.276587	0.096231
10.3556	10.3683	10.2924	10.4548	9.76349	9.90109	9.85712	10.101	ENSMUSG00000027397	10.3678	9.90567	Slc20a1	-0.458944	6.58e-05
9.21541	9.32107	9.28071	9.22314	8.94291	8.73512	8.75739	8.88746	ENSMUSG00000027427	9.26008	8.83072	Polr3f	-0.427544	9.01e-05
11.4001	11.5152	11.6106	11.5885	11.176	11.0071	11.2328	11.3124	ENSMUSG00000027469	11.5286	11.1821	Tpx2	-0.344416	0.0035341
10.4141	10.4653	10.6157	10.6282	10.0575	9.91105	10.1283	10.3289	ENSMUSG00000027496	10.5308	10.1064	Aurka	-0.419598	0.00350346
10.7802	10.8321	10.8092	10.8747	10.4856	10.3178	10.6144	10.711	ENSMUSG00000027597	10.8241	10.5322	Ahcy	-0.284824	0.038487
10.6083	10.6089	10.5434	10.7591	10.1486	10.3216	10.2568	10.1706	ENSMUSG00000027630	10.6299	10.2244	Tbl1xr1	-0.40664	2.99e-05
7.58802	7.84751	7.8904	7.61253	7.18844	7.09612	6.91869	7.17396	ENSMUSG00000027654	7.73462	7.0943	Fam83d	-0.645969	0.00046122
10.1787	10.1644	10.377	10.3253	10.0399	9.75387	10.1181	9.86256	ENSMUSG00000027699	10.2613	9.94361	Ect2	-0.312908	0.04138
11.6418	11.7655	11.8225	11.7869	11.259	11.1625	11.4405	11.5774	ENSMUSG00000027715	11.7542	11.3599	Ccna2	-0.38698	0.00559301
10.2099	10.3819	10.1419	10.3274	9.88655	9.77584	9.84019	10.1949	ENSMUSG00000027787	10.2653	9.92438	Nmd3	-0.335253	0.0420492
11.1004	11.2586	11.1283	11.2352	10.8065	10.5931	10.8746	11.1335	ENSMUSG00000027804	11.1806	10.8519	Ppid	-0.317433	0.0692191
9.89204	9.99146	10.1738	10.1119	9.79284	9.49375	9.78979	9.87263	ENSMUSG00000027905	10.0423	9.73725	Ddx20	-0.301722	0.0652289
9.27565	9.27224	9.38461	9.46073	9.10506	8.90426	9.10014	8.93947	ENSMUSG00000027959	9.34831	9.01223	Sass6	-0.334488	0.00883475
9.03006	8.91548	9.21604	9.09677	8.73691	8.58142	8.86173	8.81623	ENSMUSG00000028018	9.06459	8.74907	Gstcd	-0.315317	0.0429107
11.1792	11.3139	11.2517	11.2404	10.9473	10.8294	10.9647	11.1195	ENSMUSG00000028156	11.2463	10.9652	Eif4e	-0.278204	0.0099679
7.82332	7.8952	8.15344	7.77372	7.37246	7.06076	7.1259	7.14103	ENSMUSG00000028175	7.91142	7.17504	Depdc1a	-0.740723	4.53e-05
8.22417	7.96949	8.2523	8.22788	7.83423	7.85662	7.92444	7.93281	ENSMUSG00000028256	8.16846	7.88703	Odf2l	-0.28656	0.0996737
10.2917	10.3395	10.2993	10.3404	9.88049	9.82936	10.0122	9.66821	ENSMUSG00000028282	10.3177	9.84756	Casp8ap2	-0.464742	1.32e-05
11.7654	11.9005	11.8951	11.9214	11.4113	11.1681	11.3981	11.4605	ENSMUSG00000028312	11.8706	11.3595	Smc2	-0.507994	3.8e-07
8.5273	8.25185	8.46923	8.51693	8.10248	7.89058	8.19038	7.90038	ENSMUSG00000028438	8.44133	8.02095	Kif24	-0.41879	0.0140267
11.4438	11.6642	11.6528	11.6007	11.2425	11.0993	11.29	11.371	ENSMUSG00000028560	11.5904	11.2507	Usp1	-0.338801	0.00295217
11.0655	11.1674	11.0948	11.1405	10.8224	10.7128	10.8183	10.9929	ENSMUSG00000028577	11.1171	10.8366	Plaa	-0.277559	0.0080839
9.52535	9.57826	9.65778	9.75112	9.2461	9.12289	9.19034	9.37438	ENSMUSG00000028630	9.62813	9.23343	Dyrk2	-0.394508	0.00112674
10.3643	10.5691	10.4579	10.4428	9.96312	9.83634	10.0204	10.2029	ENSMUSG00000028633	10.4585	10.0057	Ctps	-0.448824	0.00031104
8.97098	9.32543	9.20868	9.23704	8.47656	8.36657	8.67994	8.94901	ENSMUSG00000028683	9.18553	8.61802	Eif2b3	-0.556883	0.00521686
11.6626	11.8714	11.8337	11.844	11.2741	11.0847	11.3203	11.6703	ENSMUSG00000028693	11.8029	11.3373	Nasp	-0.452117	0.00883475
9.7083	9.79175	9.88737	9.84785	9.51618	9.28233	9.48182	9.36965	ENSMUSG00000028718	9.80882	9.4125	Stil	-0.393996	0.0004067
11.1468	11.2281	11.1782	11.1746	10.7815	10.741	10.8655	11.0324	ENSMUSG00000028811	11.1819	10.8551	Yars	-0.322907	0.00226123
13.1829	13.2865	13.1398	13.1711	12.8905	12.838	12.959	12.9839	ENSMUSG00000028820	13.1951	12.9178	Sfpq	-0.277179	0.00039194
10.4791	10.4731	10.6506	10.5159	10.1244	10.1968	10.2637	10.4244	ENSMUSG00000028873	10.5297	10.2523	Cdca8	-0.275093	0.031352
10.1568	10.262	10.3028	10.2439	9.9001	9.83111	9.99002	10.1138	ENSMUSG00000028882	10.2414	9.95875	Ppp1r8	-0.279659	0.0180106
11.0268	11.2806	11.0794	11.1293	10.4975	10.4783	10.7565	10.972	ENSMUSG00000028896	11.129	10.6761	Rcc1	-0.441815	0.0111094
8.03522	8.75995	8.20865	8.06607	7.25555	8.1869	7.54596	7.48517	ENSMUSG00000029086	8.26747	7.6184	Prom1	-0.640085	0.077439
11.845	11.9966	11.81	11.8448	11.5118	11.4828	11.542	11.7548	ENSMUSG00000029147	11.8741	11.5728	Ppm1g	-0.299175	0.0100877
10.8523	10.7814	11.0719	10.9811	10.5433	10.4085	10.6017	10.7813	ENSMUSG00000029177	10.9217	10.5837	Cenpa	-0.336162	0.0251417
12.1699	12.1411	12.1957	12.2502	11.957	11.8365	11.959	11.7941	ENSMUSG00000029202	12.1892	11.8866	Pds5a	-0.301082	0.000201
8.82848	9.11245	9.20374	9.22314	8.67872	8.85694	8.81208	8.47675	ENSMUSG00000029238	9.09195	8.70612	Clock	-0.386624	0.0423533
10.3662	10.6762	10.5148	10.5763	10.0788	10.4167	10.2786	10.2069	ENSMUSG00000029366	10.5334	10.2453	Dck	-0.287553	0.0587983
10.019	10.1374	9.99692	9.92998	9.70638	9.71649	9.67298	9.87263	ENSMUSG00000029388	10.0208	9.74212	Eif2b1	-0.279324	0.0148037
9.46061	9.4544	9.62125	9.52065	9.02489	9.08819	9.31587	9.41628	ENSMUSG00000029394	9.51423	9.2113	Cdk2ap1	-0.295903	0.0765661
13.1609	13.3215	13.1638	13.2036	12.7633	12.907	12.9712	12.9133	ENSMUSG00000029467	13.2125	12.8887	Atp2a2	-0.323296	0.00032553
9.57248	9.72569	9.40838	9.40028	9.11542	9.25912	9.17569	9.20945	ENSMUSG00000029594	9.52671	9.18992	Rbm19	-0.343353	0.0148037
10.3899	10.5431	10.4957	10.615	10.1435	10.0647	10.3103	10.3886	ENSMUSG00000029657	10.5109	10.2268	Hsph1	-0.280667	0.0487117
11.358	11.3887	11.3852	11.2968	11.1667	10.9218	10.9075	11.1611	ENSMUSG00000029752	11.3572	11.0393	Asns	-0.313041	0.006921
12.1691	12.1924	12.1681	12.1527	11.7896	11.7171	11.8128	12.0064	ENSMUSG00000029777	12.1706	11.8315	Gars	-0.335282	0.00048886
12.5328	12.6458	12.7018	12.6472	12.2039	12.1549	12.3683	12.5689	ENSMUSG00000030007	12.6319	12.324	Cct7	-0.299939	0.0445154
8.07785	8.20532	8.06917	8.03459	7.76353	7.77896	7.65558	7.74832	ENSMUSG00000030031	8.09673	7.7366	Kbtbd8	-0.362876	0.0151684
7.946	8.38726	8.14832	8.22788	7.4886	7.80768	7.75745	7.5865	ENSMUSG00000030203	8.17736	7.66006	Dusp16	-0.522069	0.00654785
11.3415	11.4479	11.1757	11.1472	10.8247	11.037	10.997	10.9595	ENSMUSG00000030216	11.2781	10.9545	Wbp11	-0.327028	0.01079
8.72798	8.7405	8.5608	8.49011	8.27413	8.00662	8.15597	8.28405	ENSMUSG00000030493	8.62985	8.18019	Faap24	-0.450719	0.00329824
12.5692	12.7848	12.6609	12.6901	12.0838	12.1278	12.2798	12.4557	ENSMUSG00000030662	12.6762	12.2368	Ipo5	-0.434151	0.00071874
9.92484	9.9983	10.1913	10.1479	9.75192	9.53083	9.77691	9.9774	ENSMUSG00000030677	10.0656	9.75926	Kif22	-0.30165	0.0838623
10.4827	10.6285	10.4169	10.4725	10.1024	10.254	10.2084	10.3495	ENSMUSG00000030689	10.5001	10.2286	Ino80e	-0.271654	0.0213836
11.6159	11.58	11.6092	11.6689	11.374	11.1969	11.3247	11.2293	ENSMUSG00000030779	11.6185	11.2812	Rbbp6	-0.335626	1.41e-05
10.5388	10.6258	10.6092	10.4627	9.87592	9.95985	10.0122	10.139	ENSMUSG00000030867	10.5591	9.99674	Plk1	-0.56132	7.71e-09
7.70745	7.57479	7.9087	7.96951	7.27417	7.43677	7.41075	7.4226	ENSMUSG00000030878	7.79011	7.38607	Cdr2	-0.413146	0.0389933
12.7459	12.8048	12.8659	12.8656	12.5152	12.3347	12.5607	12.6863	ENSMUSG00000030978	12.8206	12.5242	Rrm1	-0.291702	0.0138341
13.2832	13.3867	13.2911	13.2351	12.6745	12.6202	12.6879	12.4429	ENSMUSG00000031004	13.299	12.6064	Mki67	-0.690448	2.09e-16
10.2153	10.2879	10.2595	10.3144	9.9001	9.93566	10.0313	10.0203	ENSMUSG00000031095	10.2693	9.97183	Cul4b	-0.296869	0.00048886
9.49071	9.65645	9.72473	9.79561	9.42125	8.91089	9.24748	9.42998	ENSMUSG00000031245	9.66688	9.2524	Hmgn5	-0.403962	0.0379015
10.1557	10.1595	10.4307	10.4458	9.915	9.79749	9.92437	9.82331	ENSMUSG00000031278	10.2979	9.86504	Acsl4	-0.438352	0.00064092
10.37	10.4573	10.4682	10.3627	10.1024	9.89608	10.0648	10.2109	ENSMUSG00000031432	10.4146	10.0685	Prps1	-0.342397	0.00236769
10.3077	10.3798	10.3748	10.3155	10.0655	9.80285	10.0407	10.2628	ENSMUSG00000031657	10.3444	10.043	Heatr3	-0.29275	0.0521479
11.283	11.3614	11.3268	11.3553	10.8963	10.9679	11.1027	11.205	ENSMUSG00000031672	11.3316	11.043	Got2	-0.284208	0.0126783
8.39122	8.42836	8.66854	8.79567	7.88356	8.22467	8.32478	8.09637	ENSMUSG00000031732	8.57095	8.13234	Phlpp2	-0.440009	0.0368525
8.42829	8.484	8.5608	8.5245	8.12828	8.11976	8.23345	8.34798	ENSMUSG00000031756	8.4994	8.20737	Cenpn	-0.29037	0.0492615
9.93518	10.1693	10.0418	10.1306	9.51423	9.51132	9.92291	9.88262	ENSMUSG00000031826	10.0692	9.70777	Usp10	-0.351081	0.0558477
9.91704	9.9398	9.81806	9.95541	9.59048	9.36438	9.59256	9.76506	ENSMUSG00000031917	9.90758	9.57812	Nip7	-0.323833	0.0198999
10.6862	10.7591	10.8413	10.925	10.4002	10.3066	10.4262	10.7054	ENSMUSG00000031939	10.8029	10.4596	Taf1d	-0.338362	0.0243034
12.4195	12.5351	12.3663	12.351	12.0844	12.2131	12.0763	12.1481	ENSMUSG00000031960	12.418	12.1305	Aars	-0.288485	0.00092337
10.488	10.4323	10.5257	10.6664	10.2833	9.99306	10.3147	10.2768	ENSMUSG00000031976	10.5281	10.217	Urb2	-0.307799	0.0277171
9.85712	9.97629	9.83889	9.87624	9.20788	9.37161	9.55721	9.57676	ENSMUSG00000032185	9.88713	9.42837	Carm1	-0.452778	0.00065572
11.3733	11.5119	11.4407	11.4303	11.092	11.0461	11.1219	11.273	ENSMUSG00000032279	11.439	11.1333	Idh3a	-0.304166	0.00123698
11.4219	11.5778	11.5252	11.6723	11.1853	11.0803	11.266	11.3537	ENSMUSG00000032407	11.5493	11.2213	U2surp	-0.32723	0.00559186
10.3604	10.3587	10.3005	10.4105	9.95304	9.83982	10.0648	10.0531	ENSMUSG00000032477	10.3575	9.97769	Cdc25a	-0.377601	7.56e-05
10.2836	10.3903	10.3404	10.4267	9.96168	10.0362	10.1781	10.1124	ENSMUSG00000032624	10.3603	10.0721	Eml4	-0.286855	0.00517702
11.8295	11.7028	11.7805	11.861	11.487	11.5942	11.5401	11.4216	ENSMUSG00000032637	11.7934	11.5107	Atxn2l	-0.28269	0.00106729
10.8337	10.9219	10.5608	10.7791	10.281	10.5702	10.4251	10.5341	ENSMUSG00000032640	10.7739	10.4526	Chsy1	-0.323659	0.0320281
9.09376	9.10486	9.40838	9.15404	8.62535	8.67403	8.57595	8.74861	ENSMUSG00000032715	9.19026	8.65599	Trib3	-0.539671	4.88e-05
8.81734	8.54881	8.8935	8.90124	8.37243	8.46903	8.59809	8.4092	ENSMUSG00000032783	8.79022	8.46219	Troap	-0.332777	0.0513512
10.082	9.85943	9.9623	9.82043	9.6487	9.56489	9.55344	9.43451	ENSMUSG00000032815	9.93104	9.55039	Fanca	-0.382744	0.00140296
8.89885	9.10992	8.99119	9.02385	8.6682	8.76473	8.67648	8.83352	ENSMUSG00000032897	9.00595	8.73573	Nfyc	-0.271502	0.0413702
11.3381	11.363	11.6492	11.7559	10.9113	10.6064	11.1854	11.3405	ENSMUSG00000032902	11.5266	11.0109	Slc16a1	-0.500558	0.0391513
10.7644	10.9609	10.8277	10.9221	10.4378	10.5071	10.5962	10.7397	ENSMUSG00000032939	10.8688	10.5702	Nup93	-0.296418	0.0184729
10.3225	10.4068	10.6828	10.6212	10.1785	9.88601	10.266	10.308	ENSMUSG00000033031	10.5083	10.1596	Cip2a	-0.346977	0.061343
9.93904	9.82752	10.0961	10.1005	9.72849	9.39783	9.90082	9.61124	ENSMUSG00000033054	9.99079	9.65959	Npat	-0.323697	0.0890047
11.0585	10.7854	11.2167	11.1667	10.7132	10.5744	10.7565	10.6479	ENSMUSG00000033105	11.0568	10.673	Lss	-0.391447	0.00725826
8.20293	8.03482	8.12242	8.05565	7.85293	7.93682	7.60546	7.79141	ENSMUSG00000033147	8.10395	7.79665	Slc22a15	-0.306923	0.086373
10.4897	10.7542	10.5762	10.7135	10.2187	10.123	10.4106	10.5426	ENSMUSG00000033166	10.6334	10.3237	Dis3	-0.304328	0.077439
12.1112	12.2526	12.0981	12.0951	11.8763	11.8229	11.8989	11.8385	ENSMUSG00000033228	12.1392	11.8592	Scaf11	-0.281232	0.00020738
8.51011	8.39142	8.44435	8.63706	8.01664	7.90394	8.19038	8.07908	ENSMUSG00000033762	8.49574	8.04751	Recql4	-0.448085	0.00260864
10.0538	9.98458	10.1725	10.3361	9.74526	9.62463	10.0988	9.74876	ENSMUSG00000033799	10.1367	9.80437	Fam208b	-0.327063	0.098524
7.16453	7.39571	6.74173	7.16646	6.44825	6.89665	6.28007	6.32745	ENSMUSG00000033871	7.11711	6.4881	Ppargc1b	-0.634565	0.0404129
9.81714	9.84129	9.6757	9.66124	9.31963	9.4166	9.39387	9.50091	ENSMUSG00000033909	9.74884	9.40775	Usp36	-0.343288	0.00187831
9.79602	9.63379	10.0097	10.0144	9.41288	9.20616	9.6695	9.38848	ENSMUSG00000033952	9.86348	9.41925	Aspm	-0.443074	0.0163808
8.94051	8.78865	9.03072	8.9694	8.59235	8.38097	8.56476	8.22241	ENSMUSG00000033964	8.93232	8.44012	Zbtb41	-0.486826	0.00143332
8.93021	8.91837	8.86253	8.98595	8.50048	8.5133	8.51908	8.81971	ENSMUSG00000033970	8.92427	8.58814	Rfc3	-0.33217	0.0263094
10.7447	10.7775	10.5599	10.6203	10.0521	10.1429	10.0108	9.8575	ENSMUSG00000034158	10.6756	10.0158	Lrrc58	-0.659558	3.44e-10
9.29986	9.31231	9.61384	9.4548	9.17854	8.7537	9.13589	9.15824	ENSMUSG00000034206	9.4202	9.05659	Polq	-0.358583	0.0567951
11.4365	11.4058	11.4334	11.579	11.239	11.2191	11.203	10.9906	ENSMUSG00000034297	11.4637	11.1629	Med13	-0.298893	0.00652628
10.2897	10.4058	10.3313	10.3446	9.92534	9.8433	9.95185	9.86088	ENSMUSG00000034311	10.3429	9.89534	Kif4	-0.447018	4.11e-09
12.5851	12.7566	12.6217	12.6659	12.2865	12.1887	12.1753	12.2398	ENSMUSG00000034349	12.6573	12.2226	Smc4	-0.435503	9.4e-10
8.40987	8.35778	8.42753	8.47846	8.21755	7.93031	8.25218	8.03793	ENSMUSG00000034575	8.41841	8.10949	Tent4a	-0.302496	0.0668028
8.92762	9.03739	9.03906	8.92145	8.56237	8.65044	8.73426	8.45458	ENSMUSG00000034653	8.98138	8.60041	Ythdc2	-0.37814	0.00338893
10.6348	10.6443	10.5599	10.6569	10.3163	10.3645	10.3401	10.2705	ENSMUSG00000034663	10.6239	10.3228	Bmp2k	-0.301564	3.56e-05
9.54574	9.63905	9.63781	9.70188	9.22233	9.24343	9.41481	9.52877	ENSMUSG00000034674	9.63112	9.35233	Tdg	-0.274563	0.051728
9.35096	9.49752	9.41693	9.35215	8.98024	9.09694	9.11557	9.26145	ENSMUSG00000035198	9.40439	9.11355	Tubg1	-0.289489	0.0245518
9.78033	9.65645	10.0611	9.83725	9.41916	9.31271	9.609	9.33367	ENSMUSG00000035293	9.83377	9.41864	G2e3	-0.417466	0.00886699
9.12797	9.32543	9.19383	9.25763	8.92535	8.68955	8.74752	9.0706	ENSMUSG00000035683	9.22621	8.85826	Melk	-0.362484	0.0202849
8.20721	8.16211	8.28536	8.27353	7.98874	8.01896	7.73098	7.86047	ENSMUSG00000035762	8.23205	7.89979	Tmem161b	-0.330466	0.041287
9.04207	8.87145	9.07461	9.06337	8.81844	8.53922	8.77045	8.81275	ENSMUSG00000035834	9.01288	8.73522	Polr3g	-0.275351	0.0726035
10.0178	10.1324	10.0321	10.0278	9.6717	9.47373	9.63422	9.47251	ENSMUSG00000036109	10.0525	9.56304	Mbnl3	-0.486855	4.38e-07
11.1378	11.1162	11.2093	11.2818	10.8513	10.5049	10.9696	10.775	ENSMUSG00000036202	11.1863	10.7752	Rif1	-0.402429	0.00532641
8.23677	8.27006	8.37145	8.17593	7.83423	7.77169	7.8526	8.14701	ENSMUSG00000036223	8.26355	7.90138	Ska1	-0.357987	0.0441599
11.6119	11.5506	11.4439	11.5799	11.1822	11.1819	11.134	10.9476	ENSMUSG00000036698	11.5466	11.1114	Ago2	-0.43354	6.12e-06
12.5453	12.4883	12.4871	12.5173	12.2663	12.1601	12.183	12.2686	ENSMUSG00000036752	12.5095	12.2195	Tubb4b	-0.289462	2.21e-06
10.6513	10.5626	10.846	10.8349	10.3648	10.113	10.5694	10.5107	ENSMUSG00000036768	10.7237	10.3895	Kif15	-0.32866	0.0691011
10.5507	10.5782	10.7161	10.6457	10.2993	10.1927	10.3822	10.2436	ENSMUSG00000036777	10.6227	10.2795	Anln	-0.342324	0.00031112
11.8159	11.7611	11.81	11.8953	11.4165	11.2812	11.5049	11.3763	ENSMUSG00000036990	11.8206	11.3947	Otud4	-0.424232	3.17e-07
9.88406	9.29464	9.93874	9.84634	8.47254	7.55161	7.9873	7.81943	ENSMUSG00000037071	9.74095	7.95772	Scd1	-1.76766	2.02e-13
12.0998	12.214	12.1419	12.1743	11.9027	11.6537	11.8552	11.9425	ENSMUSG00000037236	12.1575	11.8385	Matr3	-0.315325	0.00241719
10.3624	10.4771	10.3154	10.2846	9.91648	9.95825	10.1027	10.0158	ENSMUSG00000037275	10.3599	9.9983	Gemin5	-0.361942	0.00031104
10.9993	11.101	11.1303	11.1842	10.584	10.7128	10.8057	10.9618	ENSMUSG00000037313	11.1037	10.7661	Tacc3	-0.332805	0.0121202
12.6473	12.7907	12.5015	12.5815	12.1549	12.1969	12.2648	12.4367	ENSMUSG00000037331	12.6303	12.2633	Larp1	-0.366959	0.00315422
10.3992	10.5515	10.3911	10.4146	10.0548	10.024	9.95757	10.3956	ENSMUSG00000037376	10.4391	10.108	Trmt6	-0.32288	0.0462821
8.43923	8.74702	8.27599	8.25544	7.97173	8.20321	7.85872	7.93921	ENSMUSG00000037434	8.42942	7.99322	Slc30a1	-0.446818	0.0397189
9.79176	10.0792	9.67214	9.55618	9.36375	9.54156	9.34234	9.22786	ENSMUSG00000037447	9.77483	9.36888	Arid5a	-0.415731	0.0279818
10.2394	10.3903	10.5068	10.5044	9.91796	9.65261	10.1434	10.059	ENSMUSG00000037474	10.4102	9.94325	Dtl	-0.459144	0.0056368
10.1689	10.3178	10.3313	10.3457	9.92975	9.95344	9.94611	9.95547	ENSMUSG00000037544	10.2909	9.94619	Dlgap5	-0.346255	5.55e-05
8.18138	8.17665	7.90263	7.86602	7.63261	7.55161	7.32486	7.67352	ENSMUSG00000037628	8.03167	7.54565	Cdkn3	-0.491565	0.0121202
8.76323	8.99971	9.03906	8.98869	8.58491	8.36657	8.66254	8.73396	ENSMUSG00000037725	8.94767	8.58699	Ckap2	-0.35771	0.0315751
16.0519	15.8979	15.9632	15.9708	15.8774	15.5056	15.5068	15.6318	ENSMUSG00000037742	15.9709	15.6304	Eef1a1	-0.333401	0.0126783
6.2005	5.86019	6.18367	5.78077	5.15893	5.66362	5.18609	5.20363	ENSMUSG00000037754	6.00628	5.30307	Ppp1r16b	-0.718031	0.0423533
10.8631	10.9009	10.9976	11.0942	10.5366	10.6166	10.6044	10.5299	ENSMUSG00000037857	10.964	10.5719	Nufip2	-0.394359	1.7e-05
8.98846	9.20996	9.12244	9.02918	8.61808	8.78292	8.74422	8.57865	ENSMUSG00000037885	9.08751	8.68097	Stk35	-0.406991	0.00140296
9.15255	9.35557	9.33585	9.23934	8.97456	8.90426	9.01768	8.91695	ENSMUSG00000038174	9.27083	8.95336	Fam126b	-0.318133	0.00645537
8.7834	8.72739	8.68633	8.65442	8.12828	8.22467	8.43957	8.39064	ENSMUSG00000038214	8.71289	8.29579	Bend3	-0.414019	0.00336619
8.93021	9.1275	8.72127	8.71193	8.50442	8.72009	8.15597	8.07908	ENSMUSG00000038594	8.87273	8.36489	Cep85l	-0.496354	0.0492615
9.46061	9.58918	9.64874	9.64396	9.28103	9.0436	9.39597	9.37202	ENSMUSG00000038736	9.58562	9.27316	Nudcd1	-0.307268	0.0408904
7.56822	7.43658	7.41474	7.52464	7.19822	6.93621	6.91869	7.25828	ENSMUSG00000038816	7.48605	7.07785	Ctnnal1	-0.405257	0.0512767
10.972	10.9651	11.1795	11.2266	10.7276	10.5597	10.8238	10.8406	ENSMUSG00000038943	11.0858	10.7379	Prc1	-0.348334	0.0115543
11.4383	11.5346	11.2081	11.3231	11.2295	11.0766	10.844	10.9821	ENSMUSG00000038991	11.376	11.0331	Txndc5	-0.341554	0.0287269
10.456	10.5599	10.4998	10.4919	10.2199	9.86053	9.6954	10.0693	ENSMUSG00000039221	10.5019	9.96128	Rpl22l1	-0.527707	0.00053287
10.0299	10.125	10.0528	10.0463	9.7268	9.58577	9.74254	10.0218	ENSMUSG00000039356	10.0635	9.76922	Exosc2	-0.286269	0.0618632
8.03522	8.43644	8.22821	8.30024	7.52791	8.08498	7.56107	7.75559	ENSMUSG00000039470	8.25003	7.73239	Zdhhc2	-0.510663	0.0267004
10.0263	10.1086	10.2025	10.0801	9.76184	9.58162	9.94323	9.8909	ENSMUSG00000039509	10.1044	9.7944	Nup133	-0.304357	0.031352
9.72777	9.70409	9.7638	9.72343	9.41916	9.17618	9.58703	9.58086	ENSMUSG00000039748	9.72977	9.44081	Exo1	-0.279513	0.0791239
10.6677	10.8796	10.6623	10.7052	10.4725	10.3463	10.3864	10.5373	ENSMUSG00000039756	10.7287	10.4356	Dnttip2	-0.294036	0.00883475
8.50665	9.03739	8.57996	8.78625	7.91355	8.55201	7.99288	7.91993	ENSMUSG00000039782	8.72756	8.09459	Cpeb2	-0.624486	0.0167824
8.63272	8.56732	8.67569	8.75762	8.30161	7.93031	8.35543	8.45458	ENSMUSG00000039842	8.65834	8.26048	Mcph1	-0.386632	0.040524
11.0201	11.1411	10.8804	10.9378	10.4614	10.7814	10.8238	10.7434	ENSMUSG00000039844	10.9949	10.7025	Rapgef1	-0.28935	0.0582582
12.6241	12.8424	12.413	12.41	11.7614	11.9755	11.924	11.986	ENSMUSG00000040010	12.5724	11.9117	Slc7a5	-0.669368	1.26e-06
9.93775	9.95535	9.96375	9.97212	9.59419	9.60839	9.55533	9.44579	ENSMUSG00000040021	9.95725	9.55093	Lats1	-0.405104	9.31e-07
10.5921	10.7306	10.8349	10.8281	10.397	10.3777	10.4907	10.5748	ENSMUSG00000040028	10.7464	10.4601	Elavl1	-0.287344	0.0162317
10.8523	10.956	10.9991	10.97	10.4594	10.4179	10.6081	10.6342	ENSMUSG00000040084	10.9443	10.5299	Bub1b	-0.412449	1.55e-05
12.9097	13.0386	12.9019	12.9194	12.5271	12.5232	12.7294	12.7559	ENSMUSG00000040463	12.9424	12.6339	Mybbp1a	-0.305488	0.00452149
8.86409	8.78232	9.10138	8.9694	8.56237	8.71252	8.7866	8.44111	ENSMUSG00000040651	8.9293	8.62565	Fam208a	-0.302223	0.0971578
10.3861	10.3577	10.4381	10.4518	10.2079	10.1639	10.104	9.77583	ENSMUSG00000040865	10.4084	10.0629	Ino80d	-0.336334	0.0229233
10.5847	10.7322	10.6596	10.8799	10.1384	10.5713	10.3412	10.273	ENSMUSG00000040943	10.7141	10.331	Tet2	-0.379141	0.0163808
12.897	12.9804	12.9036	12.8874	12.4825	12.4174	12.696	12.7375	ENSMUSG00000040945	12.9171	12.5833	Rcc2	-0.327863	0.00581955
8.74277	8.77597	9.10667	9.00231	8.21755	8.31747	8.36407	8.38596	ENSMUSG00000041064	8.90693	8.32126	Pif1	-0.593182	6.45e-05
9.38152	9.28124	9.35822	9.20205	8.88656	8.56889	8.78981	8.52435	ENSMUSG00000041147	9.30576	8.6924	Brca2	-0.607049	7.42e-06
11.5439	11.6503	11.5267	11.5867	11.1473	11.0942	11.1621	11.1314	ENSMUSG00000041219	11.5769	11.1338	Arhgap11a	-0.443668	6.97e-13
10.8726	10.7331	11.2234	11.2846	10.4522	9.97418	10.6971	10.7759	ENSMUSG00000041220	11.0284	10.4748	Elovl6	-0.540097	0.0510944
12.1409	12.1825	12.0012	12.041	11.6904	11.6172	11.7541	11.6703	ENSMUSG00000041313	12.0914	11.683	Slc7a1	-0.409497	2.89e-07
10.4844	10.5764	10.7588	10.6483	10.3341	10.2277	10.4778	10.2615	ENSMUSG00000041328	10.617	10.3253	Pcf11	-0.291342	0.0263094
11.0195	11.036	11.2379	11.289	10.6734	10.5081	10.7259	10.9236	ENSMUSG00000041431	11.1456	10.7078	Ccnb1	-0.435217	0.00350346
9.47308	9.52431	9.5237	9.57818	9.10506	8.9142	8.95331	8.87082	ENSMUSG00000041498	9.52482	8.96085	Kif14	-0.561435	1.61e-08
6.95692	7.31034	6.50564	6.87811	5.89577	6.46324	5.29851	5.7611	ENSMUSG00000041608	6.91275	5.85466	Entpd3	-1.04207	0.0065516
12.5411	12.5407	12.5676	12.5758	12.2088	12.0722	12.3453	12.4216	ENSMUSG00000041859	12.5563	12.262	Mcm3	-0.288297	0.0147396
11.3699	11.5365	11.4952	11.4002	11.0588	11.258	11.0661	11.1391	ENSMUSG00000041920	11.4505	11.1305	Slc16a6	-0.319618	0.00106729
7.10166	7.32782	7.1534	7.50946	6.73027	6.37002	6.74439	6.64186	ENSMUSG00000041961	7.27308	6.62163	Znrf3	-0.655315	0.00377248
11.2683	11.3577	11.4892	11.4641	11.1334	10.9471	11.1775	11.0059	ENSMUSG00000042029	11.3948	11.066	Ncapg2	-0.328112	0.00372598
11.0268	11.2425	11.0968	11.1049	10.8428	10.7288	10.8309	10.9074	ENSMUSG00000042133	11.1177	10.8275	Ppig	-0.290917	0.00332692
11.1545	11.2648	11.2025	11.1607	10.9738	11.0179	10.8799	10.8234	ENSMUSG00000042410	11.1956	10.9238	Agps	-0.270608	0.00282034
10.7224	10.8019	10.8132	10.6968	10.5337	10.4364	10.4608	10.5128	ENSMUSG00000042489	10.7586	10.4859	Clspn	-0.272814	0.0005846
8.80612	8.93273	8.84996	8.76083	8.48058	8.25105	8.68684	8.63493	ENSMUSG00000044149	8.83741	8.51335	Nkrf	-0.315472	0.0765661
11.1986	11.2851	11.0314	10.992	10.9261	10.7859	10.8464	10.5717	ENSMUSG00000044791	11.1268	10.7825	Setd2	-0.343454	0.0215795
8.69793	8.77278	8.7074	8.74795	8.56615	8.47799	8.29347	8.2638	ENSMUSG00000044906	8.73151	8.40035	4930503L19Rik	-0.326447	0.026772
8.87756	8.75995	9.05831	9.01043	8.62172	8.47799	8.72423	8.7413	ENSMUSG00000044934	8.92656	8.64131	Zfp367	-0.285917	0.0877674
11.282	11.0908	11.3605	11.3579	11.0069	10.7922	10.8889	10.9033	ENSMUSG00000045294	11.2728	10.8978	Insig1	-0.376985	0.00087471
10.6692	10.783	10.9057	10.838	10.2127	10.1245	10.2775	10.1869	ENSMUSG00000045328	10.799	10.2004	Cenpe	-0.599784	1.24e-11
9.51159	9.78859	9.66318	9.67831	9.26017	8.92407	9.35756	9.3838	ENSMUSG00000045624	9.66042	9.2314	Esf1	-0.420975	0.012738
9.61491	9.71908	9.52765	9.55063	9.05211	9.17618	9.26373	9.05005	ENSMUSG00000045671	9.60307	9.13552	Spred2	-0.467259	2.99e-05
13.694	13.8441	13.5931	13.6362	13.3127	13.359	13.3839	13.4617	ENSMUSG00000045983	13.6918	13.3793	Eif4g1	-0.314718	0.00113834
11.8219	11.8714	11.6668	11.6804	11.5054	11.6348	11.3923	11.2857	ENSMUSG00000046062	11.7601	11.4545	Ppp1r15b	-0.302653	0.027467
10.4397	10.5042	10.4856	10.3542	9.99853	10.081	10.1117	10.0938	ENSMUSG00000046179	10.446	10.0713	E2f8	-0.375529	4.53e-06
8.22838	8.13257	8.29002	8.19028	7.76353	7.85662	7.80898	8.03196	ENSMUSG00000046295	8.21031	7.86527	Ankle1	-0.345041	0.0289818
8.53072	8.58924	8.7621	8.71854	8.42335	8.1704	8.30697	8.32373	ENSMUSG00000046404	8.65015	8.30611	Yod1	-0.34339	0.0218444
9.6962	9.72404	9.68104	9.80186	9.30386	9.30517	9.50349	9.23828	ENSMUSG00000046591	9.72578	9.3377	Ticrr	-0.385055	0.00050281
8.58754	8.60725	8.60262	8.52072	8.03858	8.04934	8.02046	8.13033	ENSMUSG00000046798	8.57953	8.05968	Cldn12	-0.521869	4.07e-06
8.74571	8.94694	8.82448	8.77677	8.35941	8.46903	8.61266	8.36234	ENSMUSG00000047466	8.82348	8.45086	8030462N17Rik	-0.370885	0.00876831
9.57909	9.58918	9.80834	9.80963	9.24374	8.92407	9.20243	9.23308	ENSMUSG00000047534	9.69656	9.15083	Mis18bp1	-0.544063	8.06e-05
9.95818	10.036	9.79036	9.91709	9.61624	9.64864	9.62347	9.71372	ENSMUSG00000047710	9.92541	9.65052	Champ1	-0.278066	0.0112631
9.948	10.151	10.2038	10.1601	9.59233	9.50695	9.76554	9.49441	ENSMUSG00000048109	10.1157	9.58981	Rbm15	-0.524485	1.35e-05
9.61972	9.43839	9.6451	9.69183	9.35722	9.02537	9.35756	9.36014	ENSMUSG00000048371	9.59876	9.27507	Pdp2	-0.319701	0.0432354
9.29785	9.40377	9.3426	9.31115	8.96313	8.67793	8.7994	8.49858	ENSMUSG00000049164	9.33884	8.73476	Zfp518a	-0.594373	1.88e-05
9.46775	9.54127	9.356	9.38995	8.99994	9.18168	9.26834	9.13334	ENSMUSG00000049504	9.43874	9.14583	Proser1	-0.29225	0.0255251
9.05398	9.17657	9.18134	8.98046	8.67872	8.56469	8.70055	8.61108	ENSMUSG00000049764	9.09809	8.63876	Zfp280b	-0.460473	6.22e-05
9.82967	10.0132	9.96667	10.062	9.58303	9.35468	9.64134	9.59512	ENSMUSG00000051220	9.9679	9.54354	Ercc6l	-0.422267	0.0005846
9.37204	9.40171	9.52172	9.50159	9.03856	8.94038	8.97038	9.10231	ENSMUSG00000051235	9.44926	9.01291	Gen1	-0.436612	1.95e-05
9.74256	9.5746	9.69164	9.57453	9.21512	9.25652	9.35972	9.42542	ENSMUSG00000051378	9.64584	9.3142	Kif18b	-0.332096	0.00442505
4.71952	4.86099	4.59833	4.70382	3.79686	3.83295	3.30033	3.27666	ENSMUSG00000052675	4.72066	3.5517	Zfp112	-1.22042	0.0206039
10.8482	10.9797	10.8704	10.9364	10.6647	10.4478	10.5229	10.5891	ENSMUSG00000052798	10.9086	10.5561	Nup107	-0.35108	0.00012747
7.03592	7.08212	6.7687	6.91315	6.23677	6.61722	6.33383	6.57767	ENSMUSG00000053080	6.94997	6.44137	2700081O15Rik	-0.51405	0.0389076
10.8939	10.9212	10.6802	10.6825	10.3352	10.426	10.5373	10.4448	ENSMUSG00000053293	10.7944	10.4358	Pom121	-0.361759	0.00232097
12.1226	12.1187	12.2001	12.3312	11.8556	11.589	11.8517	12.1213	ENSMUSG00000053907	12.1931	11.8544	Mat2a	-0.329105	0.0549185
8.32984	8.25643	8.08535	8.15657	7.95452	8.06727	7.80898	7.73367	ENSMUSG00000054027	8.20705	7.89111	Nt5dc3	-0.315821	0.0893406
9.33542	9.26091	9.63047	9.36697	9.10245	8.89425	9.13589	9.16098	ENSMUSG00000054115	9.39844	9.0734	Skp2	-0.327826	0.0488292
13.001	13.2635	13.157	13.2185	12.7051	12.6006	12.8533	13.1407	ENSMUSG00000054766	13.16	12.8249	Set	-0.323832	0.0871168
9.04923	8.95821	9.17631	9.20676	8.75359	8.50016	8.69028	8.7413	ENSMUSG00000055240	9.09763	8.67133	Zfp101	-0.426099	0.00184125
10.3007	10.3523	10.0665	10.3478	9.84979	9.83285	9.97741	9.95072	ENSMUSG00000055491	10.2668	9.90269	Pprc1	-0.367944	0.00219965
9.33542	9.44241	9.46719	9.58362	9.31289	9.0436	9.28663	9.02017	ENSMUSG00000055884	9.45716	9.16582	Fancm	-0.286768	0.0727532
9.37584	9.52051	9.4713	9.45083	9.03037	9.30013	9.31587	9.03519	ENSMUSG00000056268	9.45462	9.17039	Dennd1b	-0.27876	0.0627415
11.1367	11.2885	11.0941	11.0357	10.7831	10.7137	10.6971	10.9704	ENSMUSG00000056394	11.1387	10.7911	Lig1	-0.346914	0.00533773
11.6754	11.7481	11.8397	11.7798	11.2514	11.2554	11.218	11.1515	ENSMUSG00000056537	11.7608	11.2191	Rlim	-0.5422	1.68e-15
12.5163	12.6192	12.4945	12.4778	12.1757	12.2613	12.2903	12.2591	ENSMUSG00000056851	12.527	12.2466	Pcbp2	-0.280884	9.79e-05
11.6014	11.7141	11.7567	11.7893	11.2479	11.26	11.4608	11.3597	ENSMUSG00000057406	11.7154	11.3321	Nsd2	-0.382276	7.85e-05
9.67321	9.68726	9.70392	9.69015	9.43786	9.22492	9.36188	9.62122	ENSMUSG00000057497	9.68863	9.41147	Fam136a	-0.270379	0.0602385
11.4769	11.4383	11.4286	11.5768	11.1257	11.0309	11.3917	11.0649	ENSMUSG00000058006	11.4801	11.1533	Mdn1	-0.320699	0.0166499
10.0238	9.99693	10.046	9.98453	9.45427	9.44887	9.62347	9.52452	ENSMUSG00000058290	10.0128	9.51278	Espl1	-0.498572	2.95e-09
12.3615	12.5529	12.4003	12.429	12.1887	11.9747	12.1985	12.2199	ENSMUSG00000058355	12.4359	12.1454	Abce1	-0.288903	0.0083055
9.54574	9.58373	9.4713	9.37327	9.13592	9.33508	9.19034	9.14446	ENSMUSG00000058638	9.49351	9.20145	Zfp110	-0.293271	0.0186707
9.74403	9.67536	9.84523	9.79561	9.65936	9.2669	9.41896	9.52877	ENSMUSG00000059811	9.76506	9.4685	Atl2	-0.290425	0.0535586
7.92021	8.10748	8.14832	7.93583	7.80892	7.32199	7.7108	7.51974	ENSMUSG00000059834	8.02796	7.59036	Sclt1	-0.428044	0.0387071
9.83933	9.94406	9.82931	9.86137	9.49253	9.34736	9.64666	9.77583	ENSMUSG00000060098	9.86852	9.5656	Prmt7	-0.294886	0.058145
9.55415	9.65125	9.50578	9.54133	9.23426	8.85005	9.13589	9.23047	ENSMUSG00000061458	9.56313	9.11267	Nol10	-0.443306	0.00138769
10.3633	10.6081	10.2511	10.3001	9.86522	10.0347	9.95471	9.86088	ENSMUSG00000061607	10.3807	9.92887	Mdc1	-0.457292	0.00044538
11.6192	11.7232	11.5728	11.5899	11.3202	11.0993	11.2156	11.4442	ENSMUSG00000062867	11.6263	11.2698	Impdh2	-0.35212	0.00302599
9.93131	10.0545	10.0349	9.99001	9.63436	9.3692	9.66601	9.87763	ENSMUSG00000062937	10.0027	9.6368	Mtap	-0.355574	0.0264028
9.33152	9.33843	9.47745	9.44685	9.11283	8.98821	9.10014	8.76311	ENSMUSG00000063108	9.39856	8.99108	Zfp26	-0.401602	0.00372194
11.7773	11.9401	11.8555	11.903	11.4895	11.3414	11.5736	11.7679	ENSMUSG00000063273	11.869	11.5431	Naa15	-0.31891	0.0240699
9.35096	9.19575	9.3268	9.40849	9.17111	9.01309	9.11813	8.83695	ENSMUSG00000063317	9.3205	9.03482	Usp31	-0.281825	0.0649533
10.4416	10.6821	10.6587	10.7324	10.2103	10.2036	10.3575	10.25	ENSMUSG00000064127	10.6287	10.2554	Med14	-0.375883	0.00090824
5.78629	5.70827	6.14303	5.92507	5.44838	5.13876	5.06415	4.9228	ENSMUSG00000064372	5.89066	5.14352	mt-Tp	-0.756053	0.0320456
12.3103	12.3196	12.4777	12.4673	12.1501	11.846	12.2477	12.1649	ENSMUSG00000066232	12.3937	12.1022	Ipo7	-0.285783	0.0528487
9.9105	10.0741	9.97538	10.0607	9.67345	9.55856	9.65725	9.81115	ENSMUSG00000067873	10.0052	9.6751	Htatsf1	-0.328877	0.00331776
9.39282	9.51098	9.34708	9.44086	9.04128	9.17893	9.20964	9.18272	ENSMUSG00000068856	9.42293	9.15314	Sf3b4	-0.270367	0.0182836
9.36823	9.53939	9.38896	9.41257	8.88353	9.2513	9.09756	8.94266	ENSMUSG00000070639	9.42729	9.04376	Lrrc8b	-0.379	0.00883475
10.1766	10.3276	10.2866	10.368	9.96025	9.87588	9.96469	10.1909	ENSMUSG00000070697	10.2897	9.99793	Utp3	-0.288824	0.0282211
8.02073	8.13257	8.31768	8.22788	7.98874	7.70454	7.75745	7.61876	ENSMUSG00000071267	8.17471	7.76737	Zfp942	-0.403971	0.0299103
8.74277	8.63209	8.84996	8.81123	8.34628	8.10247	8.4065	8.4501	ENSMUSG00000072889	8.75901	8.32634	Nfxl1	-0.429035	0.00422503
9.31972	9.26998	9.29469	9.34362	9.05749	8.68181	8.96755	8.95534	ENSMUSG00000073542	9.307	8.91555	Cep76	-0.384688	0.00372598
7.47916	7.55265	7.65773	7.65455	6.98878	7.13063	7.16597	7.24801	ENSMUSG00000074873	7.58602	7.13335	AI606181	-0.454289	0.012008
10.1831	10.1669	10.2	10.2091	9.90757	9.78309	10.0819	9.74876	ENSMUSG00000074994	10.1898	9.88033	Qser1	-0.30295	0.0162063
9.64829	9.54874	9.77548	9.87328	9.51423	9.42125	9.49761	9.28676	ENSMUSG00000075376	9.71145	9.42996	Rc3h2	-0.283587	0.0601706
10.139	10.2494	9.89044	9.96379	9.79122	9.95183	9.68681	9.62916	ENSMUSG00000078517	10.0607	9.76476	Emc1	-0.298381	0.0849924
9.25928	9.37041	9.56851	9.51875	8.83734	8.40936	8.98165	8.73764	ENSMUSG00000079470	9.42924	8.7415	Utp14b	-0.677662	0.00010409
10.0562	10.0294	10.1342	10.1068	9.83263	9.72404	9.92583	9.74876	ENSMUSG00000079509	10.0816	9.80781	Zfx	-0.271498	0.00800523
8.64852	8.58197	8.89043	8.62654	8.37674	8.34223	8.37266	8.29407	ENSMUSG00000083161	8.68686	8.34642	Gm11427	-0.344973	0.0200711
9.08913	9.29908	9.1172	9.14915	8.76351	8.71631	8.84022	9.02017	ENSMUSG00000085241	9.16364	8.83505	Snhg3	-0.326851	0.0247618
8.41727	8.54133	8.42753	8.47455	8.15364	8.05534	8.24284	7.89381	ENSMUSG00000090673	8.46517	8.08641	Gm340	-0.373172	0.0151781
6.66549	7.02966	6.97962	6.96971	6.31076	6.24957	6.66271	6.4757	ENSMUSG00000095193	6.91112	6.42469	Gm20939	-0.485697	0.066185
8.101	8.73068	8.30392	8.16143	7.01115	8.19235	7.29806	7.31844	ENSMUSG00000098188	8.32426	7.455	Sowahc	-0.822481	0.0281547
8.99342	8.91837	9.52962	9.65952	8.60711	8.46001	8.5685	8.51581	ENSMUSG00000101609	9.27523	8.53785	Kcnq1ot1	-0.773375	0.00089365
5.61678	5.68132	5.7416	5.99214	4.744	4.38376	5.22454	5.402	ENSMUSG00000105161	5.75796	4.93858	Gm42595	-0.789844	0.0656493
7.48621	7.07178	7.56846	7.88966	7.01115	6.89665	6.82168	6.3078	ENSMUSG00000107320	7.50403	6.75932	Gm42549	-0.754058	0.015412
11.3046	11.416	11.2866	11.3489	10.8971	10.9845	10.9781	11.1153	ENSMUSG00000109511	11.339	10.9937	Nup62	-0.344426	8.89e-05
7.24154	6.88362	7.13278	7.05585	6.73027	6.40804	6.57614	6.64186	ENSMUSG00000110605	7.07845	6.58908	Gm32856	-0.494462	0.0332109
9.50467	9.84887	9.61011	9.62472	9.29705	9.28998	9.33577	9.50523	ENSMUSG00000116564	9.64709	9.35701	Riok2	-0.293239	0.0540072

## Sheet: EDF 7b
gene_name	sample	TPM	log2_TPM		gene_name	sample	TPM	log2_TPM
Pgk1	DMSO_1	1404.23	10.4556		Phip	DMSO_1	53.094	5.73048
Pgk1	DMSO_2	1039.97	10.0223		Phip	DMSO_2	53.1397	5.73172
Pgk1	DMSO_3	1284.92	10.3275		Phip	DMSO_3	53.0919	5.73042
Pgk1	DMSO_4	1341.99	10.3902		Phip	DMSO_4	55.2885	5.78891
Pgk1	IOX5_1	1890.97	10.8849		Phip	IOX5_1	45.4466	5.5061
Pgk1	IOX5_2	1777.72	10.7958		Phip	IOX5_2	44.509	5.47603
Pgk1	IOX5_3	1833.92	10.8407		Phip	IOX5_3	46.0557	5.52531
Pgk1	IOX5_4	1836.34	10.8426		Phip	IOX5_4	38.102	5.2518
Bnip3	DMSO_1	191.156	7.57861		Hspa8	DMSO_1	1107.28	10.1128
Bnip3	DMSO_2	85.6906	6.42107		Hspa8	DMSO_2	1255.61	10.2942
Bnip3	DMSO_3	154.608	7.27247		Hspa8	DMSO_3	1089.8	10.0898
Bnip3	DMSO_4	155.303	7.27894		Hspa8	DMSO_4	1121.67	10.1314
Bnip3	IOX5_1	315.745	8.30262		Hspa8	IOX5_1	902.007	9.817
Bnip3	IOX5_2	278.895	8.12358		Hspa8	IOX5_2	853.437	9.73714
Bnip3	IOX5_3	264.48	8.04701		Hspa8	IOX5_3	891.572	9.80021
Bnip3	IOX5_4	272.075	8.08786		Hspa8	IOX5_4	994.154	9.95732
Ankrd37	DMSO_1	14.256	3.8335		Lrrc58	DMSO_1	40.1806	5.32843
Ankrd37	DMSO_2	14.221	3.82995		Lrrc58	DMSO_2	39.6834	5.31046
Ankrd37	DMSO_3	17.3041	4.11304		Lrrc58	DMSO_3	34.8168	5.12171
Ankrd37	DMSO_4	18.3231	4.1956		Lrrc58	DMSO_4	35.7979	5.1618
Ankrd37	IOX5_1	36.0359	5.17136		Lrrc58	IOX5_1	24.5587	4.61816
Ankrd37	IOX5_2	46.783	5.54791		Lrrc58	IOX5_2	25.153	4.65266
Ankrd37	IOX5_3	43.1324	5.4307		Lrrc58	IOX5_3	23.4143	4.54932
Ankrd37	IOX5_4	37.1818	5.21653		Lrrc58	IOX5_4	19.7521	4.30393
Ldha	DMSO_1	2810.4	11.4566		Csnk2a2	DMSO_1	68.3577	6.09503
Ldha	DMSO_2	2225.79	11.1201		Csnk2a2	DMSO_2	70.0598	6.13051
Ldha	DMSO_3	2623.22	11.3571		Csnk2a2	DMSO_3	69.6944	6.12297
Ldha	DMSO_4	2618.26	11.3544		Csnk2a2	DMSO_4	68.8563	6.10552
Ldha	IOX5_1	3245.23	11.6641		Csnk2a2	IOX5_1	57.8401	5.854
Ldha	IOX5_2	3198.89	11.6434		Csnk2a2	IOX5_2	51.5676	5.68839
Ldha	IOX5_3	3276.61	11.678		Csnk2a2	IOX5_3	59.0062	5.88279
Ldha	IOX5_4	3291.54	11.6845		Csnk2a2	IOX5_4	57.0299	5.83365
Tpi1	DMSO_1	1360.73	10.4102		Topors	DMSO_1	71.1947	6.1537
Tpi1	DMSO_2	1049.56	10.0356		Topors	DMSO_2	76.7762	6.26259
Tpi1	DMSO_3	1231.64	10.2664		Topors	DMSO_3	70.4597	6.13873
Tpi1	DMSO_4	1280.58	10.3226		Topors	DMSO_4	73.2204	6.19417
Tpi1	IOX5_1	1611.57	10.6543		Topors	IOX5_1	65.6147	6.03595
Tpi1	IOX5_2	1559.18	10.6066		Topors	IOX5_2	59.8004	5.90208
Tpi1	IOX5_3	1589.39	10.6343		Topors	IOX5_3	60.8693	5.92764
Tpi1	IOX5_4	1743.52	10.7678		Topors	IOX5_4	59.3673	5.8916
Fam162a	DMSO_1	396.807	8.6323		Fam136a	DMSO_1	102.429	6.67848
Fam162a	DMSO_2	277.893	8.11838		Fam136a	DMSO_2	99.854	6.64175
Fam162a	DMSO_3	290.82	8.18398		Fam136a	DMSO_3	103.067	6.68743
Fam162a	DMSO_4	324.553	8.34231		Fam136a	DMSO_4	100.655	6.65328
Fam162a	IOX5_1	550.658	9.10501		Fam136a	IOX5_1	85.9624	6.42563
Fam162a	IOX5_2	603.336	9.23682		Fam136a	IOX5_2	71.3077	6.15599
Fam162a	IOX5_3	488.898	8.93339		Fam136a	IOX5_3	80.0058	6.32203
Fam162a	IOX5_4	490.085	8.93689		Fam136a	IOX5_4	89.8728	6.48981
Pkm	DMSO_1	2731.75	11.4156		Vdac2	DMSO_1	472.27	8.88347
Pkm	DMSO_2	2393.49	11.2249		Vdac2	DMSO_2	511.686	8.99912
Pkm	DMSO_3	2758.76	11.4298		Vdac2	DMSO_3	489.035	8.93379
Pkm	DMSO_4	2872.13	11.4879		Vdac2	DMSO_4	489.639	8.93557
Pkm	IOX5_1	3357.2	11.713		Vdac2	IOX5_1	390.578	8.60947
Pkm	IOX5_2	3728.84	11.8645		Vdac2	IOX5_2	410.755	8.68213
Pkm	IOX5_3	3549.21	11.7933		Vdac2	IOX5_3	415.476	8.69862
Pkm	IOX5_4	3623.33	11.8231		Vdac2	IOX5_4	438.042	8.77493
Egln3	DMSO_1	157.009	7.2947		Pde12	DMSO_1	25.1819	4.65431
Egln3	DMSO_2	69.685	6.12278		Pde12	DMSO_2	27.8162	4.79785
Egln3	DMSO_3	152.907	7.25651		Pde12	DMSO_3	22.2185	4.47369
Egln3	DMSO_4	159.59	7.31822		Pde12	DMSO_4	24.211	4.59759
Egln3	IOX5_1	234.94	7.87615		Pde12	IOX5_1	20.2142	4.3373
Egln3	IOX5_2	151.391	7.24214		Pde12	IOX5_2	21.2235	4.40759
Egln3	IOX5_3	294.266	8.20097		Pde12	IOX5_3	20.0566	4.326
Egln3	IOX5_4	283.359	8.14649		Pde12	IOX5_4	19.111	4.25633
Narf	DMSO_1	33.6774	5.07371		Kpna1	DMSO_1	76.3705	6.25494
Narf	DMSO_2	32.0948	5.00427		Kpna1	DMSO_2	81.7738	6.35357
Narf	DMSO_3	32.4833	5.02163		Kpna1	DMSO_3	77.9921	6.28526
Narf	DMSO_4	30.4885	4.9302		Kpna1	DMSO_4	79.027	6.30427
Narf	IOX5_1	47.6733	5.57511		Kpna1	IOX5_1	66.6465	6.05846
Narf	IOX5_2	49.8191	5.63863		Kpna1	IOX5_2	64.0236	6.00053
Narf	IOX5_3	46.4937	5.53896		Kpna1	IOX5_3	72.4818	6.17955
Narf	IOX5_4	38.4869	5.2663		Kpna1	IOX5_4	62.629	5.96876
Gm16754	DMSO_1	1.8664	0.900255		Zwint	DMSO_1	140.384	7.13324
Gm16754	DMSO_2	0.816051	-0.29327		Zwint	DMSO_2	152.012	7.24804
Gm16754	DMSO_3	1.06193	0.0866853		Zwint	DMSO_3	143.715	7.16706
Gm16754	DMSO_4	1.36299	0.446773		Zwint	DMSO_4	132.731	7.05236
Gm16754	IOX5_1	3.23572	1.69409		Zwint	IOX5_1	119.736	6.90371
Gm16754	IOX5_2	3.36118	1.74897		Zwint	IOX5_2	121.982	6.93052
Gm16754	IOX5_3	2.68399	1.42438		Zwint	IOX5_3	116.372	6.8626
Gm16754	IOX5_4	2.20626	1.1416		Zwint	IOX5_4	113.391	6.82516
Gsn	DMSO_1	181.385	7.50291		Utp3	DMSO_1	145.608	7.18595
Gsn	DMSO_2	102.149	6.67453		Utp3	DMSO_2	156.096	7.28629
Gsn	DMSO_3	117.223	6.87311		Utp3	DMSO_3	154.798	7.27424
Gsn	DMSO_4	121.574	6.9257		Utp3	DMSO_4	161.498	7.33537
Gsn	IOX5_1	301.973	8.23827		Utp3	IOX5_1	123.833	6.95226
Gsn	IOX5_2	327.652	8.35602		Utp3	IOX5_2	112.316	6.81142
Gsn	IOX5_3	220.27	7.78313		Utp3	IOX5_3	121.869	6.92919
Gsn	IOX5_4	167.919	7.39162		Utp3	IOX5_4	133.777	7.06369
Gm11110	DMSO_1	5.91408	2.56415		Alg10b	DMSO_1	107.794	6.75213
Gm11110	DMSO_2	2.97455	1.57267		Alg10b	DMSO_2	104.244	6.70382
Gm11110	DMSO_3	4.35464	2.12255		Alg10b	DMSO_3	108.998	6.76816
Gm11110	DMSO_4	4.65766	2.21961		Alg10b	DMSO_4	101.833	6.67007
Gm11110	IOX5_1	9.56125	3.2572		Alg10b	IOX5_1	98.9117	6.62807
Gm11110	IOX5_2	6.47391	2.69464		Alg10b	IOX5_2	80.0907	6.32356
Gm11110	IOX5_3	9.1086	3.18723		Alg10b	IOX5_3	94.129	6.55657
Gm11110	IOX5_4	7.67043	2.93931		Alg10b	IOX5_4	77.2989	6.27238
Aldoa	DMSO_1	3154.96	11.6234		Cacybp	DMSO_1	247.51	7.95134
Aldoa	DMSO_2	2623.32	11.3572		Cacybp	DMSO_2	292.005	8.18985
Aldoa	DMSO_3	2858.03	11.4808		Cacybp	DMSO_3	263.78	8.04319
Aldoa	DMSO_4	2907.08	11.5054		Cacybp	DMSO_4	260.783	8.02671
Aldoa	IOX5_1	3573.52	11.8031		Cacybp	IOX5_1	200.208	7.64536
Aldoa	IOX5_2	3706.71	11.8559		Cacybp	IOX5_2	190.476	7.57347
Aldoa	IOX5_3	3463.23	11.7579		Cacybp	IOX5_3	212.937	7.73428
Aldoa	IOX5_4	3603.71	11.8153		Cacybp	IOX5_4	227.249	7.82813
Pdk1	DMSO_1	89.1728	6.47853		Cyb5b	DMSO_1	243.79	7.92949
Pdk1	DMSO_2	67.0856	6.06793		Cyb5b	DMSO_2	233.851	7.86945
Pdk1	DMSO_3	81.3646	6.34633		Cyb5b	DMSO_3	248.047	7.95447
Pdk1	DMSO_4	81.388	6.34674		Cyb5b	DMSO_4	248.459	7.95686
Pdk1	IOX5_1	131.865	7.04292		Cyb5b	IOX5_1	233.155	7.86515
Pdk1	IOX5_2	122.769	6.9398		Cyb5b	IOX5_2	199.825	7.64259
Pdk1	IOX5_3	124.866	6.96423		Cyb5b	IOX5_3	209.33	7.70964
Pdk1	IOX5_4	115.737	6.8547		Cyb5b	IOX5_4	210.092	7.71488
Rgs11	DMSO_1	7.4315	2.89365		Ppp2r2a	DMSO_1	67.8013	6.08324
Rgs11	DMSO_2	2.29921	1.20114		Ppp2r2a	DMSO_2	64.2531	6.00569
Rgs11	DMSO_3	3.18978	1.67346		Ppp2r2a	DMSO_3	61.9518	5.95307
Rgs11	DMSO_4	4.25913	2.09056		Ppp2r2a	DMSO_4	64.6708	6.01504
Rgs11	IOX5_1	13.8943	3.79642		Ppp2r2a	IOX5_1	55.9787	5.80681
Rgs11	IOX5_2	13.3833	3.74237		Ppp2r2a	IOX5_2	48.1178	5.5885
Rgs11	IOX5_3	10.5253	3.39579		Ppp2r2a	IOX5_3	55.6303	5.7978
Rgs11	IOX5_4	8.4765	3.08347		Ppp2r2a	IOX5_4	51.6845	5.69166
Ddit4	DMSO_1	71.0047	6.14984		Dnttip2	DMSO_1	136.502	7.09278
Ddit4	DMSO_2	57.3362	5.84137		Dnttip2	DMSO_2	152.638	7.25397
Ddit4	DMSO_3	94.4842	6.562		Dnttip2	DMSO_3	133.953	7.06558
Ddit4	DMSO_4	76.4994	6.25738		Dnttip2	DMSO_4	136.064	7.08814
Ddit4	IOX5_1	111.56	6.80168		Dnttip2	IOX5_1	117.808	6.8803
Ddit4	IOX5_2	93.5343	6.54742		Dnttip2	IOX5_2	103.793	6.69756
Ddit4	IOX5_3	159.944	7.32142		Dnttip2	IOX5_3	108.885	6.76666
Ddit4	IOX5_4	129.828	7.02045		Dnttip2	IOX5_4	113.433	6.8257
Gys1	DMSO_1	62.6633	5.96955		Eif2s1	DMSO_1	162.233	7.34192
Gys1	DMSO_2	43.3693	5.4386		Eif2s1	DMSO_2	173.835	7.44158
Gys1	DMSO_3	56.3699	5.81685		Eif2s1	DMSO_3	169.36	7.40395
Gys1	DMSO_4	61.6266	5.94548		Eif2s1	DMSO_4	176.091	7.46018
Gys1	IOX5_1	74.5406	6.21995		Eif2s1	IOX5_1	140.542	7.13486
Gys1	IOX5_2	80.9276	6.33856		Eif2s1	IOX5_2	132.522	7.05009
Gys1	IOX5_3	85.6618	6.42058		Eif2s1	IOX5_3	145.767	7.18752
Gys1	IOX5_4	71.9368	6.16866		Eif2s1	IOX5_4	143.531	7.16522
Rinl	DMSO_1	59.1031	5.88516		Heatr3	DMSO_1	78.536	6.29528
Rinl	DMSO_2	54.3791	5.76498		Heatr3	DMSO_2	79.7099	6.31669
Rinl	DMSO_3	61.3895	5.93992		Heatr3	DMSO_3	81.0433	6.34062
Rinl	DMSO_4	57.6506	5.84926		Heatr3	DMSO_4	76.6872	6.26091
Rinl	IOX5_1	61.7572	5.94853		Heatr3	IOX5_1	65.6043	6.03572
Rinl	IOX5_2	68.5274	6.09861		Heatr3	IOX5_2	52.5786	5.7164
Rinl	IOX5_3	71.0398	6.15056		Heatr3	IOX5_3	63.2684	5.98341
Rinl	IOX5_4	63.4969	5.98861		Heatr3	IOX5_4	69.251	6.11376
Hk1	DMSO_1	155.899	7.28447		Ppargc1b	DMSO_1	7.85595	2.97379
Hk1	DMSO_2	111.068	6.79529		Ppargc1b	DMSO_2	8.9115	3.15567
Hk1	DMSO_3	126.081	6.97821		Ppargc1b	DMSO_3	5.75866	2.52573
Hk1	DMSO_4	126.701	6.98529		Ppargc1b	DMSO_4	7.63999	2.93357
Hk1	IOX5_1	166.199	7.37677		Ppargc1b	IOX5_1	4.70372	2.2338
Hk1	IOX5_2	150.429	7.23294		Ppargc1b	IOX5_2	6.19144	2.63028
Hk1	IOX5_3	167.56	7.38854		Ppargc1b	IOX5_3	4.10117	2.03604
Hk1	IOX5_4	140.088	7.13019		Ppargc1b	IOX5_4	3.97815	1.9921
Pfkl	DMSO_1	182.015	7.50792		Plaa	DMSO_1	111.137	6.79619
Pfkl	DMSO_2	139.654	7.12572		Plaa	DMSO_2	115.148	6.84734
Pfkl	DMSO_3	163.419	7.35243		Plaa	DMSO_3	111.71	6.80362
Pfkl	DMSO_4	171.728	7.42398		Plaa	DMSO_4	113.694	6.82901
Pfkl	IOX5_1	221.034	7.78813		Plaa	IOX5_1	92.7791	6.53573
Pfkl	IOX5_2	226.807	7.82532		Plaa	IOX5_2	82.6931	6.3697
Pfkl	IOX5_3	255.052	7.99465		Plaa	IOX5_3	90.7722	6.50418
Pfkl	IOX5_4	234.915	7.876		Plaa	IOX5_4	96.1309	6.58693
Mif	DMSO_1	1158.37	10.1779		Scaf11	DMSO_1	115.455	6.85118
Mif	DMSO_2	903.219	9.81893		Scaf11	DMSO_2	122.934	6.94174
Mif	DMSO_3	1143.35	10.159		Scaf11	DMSO_3	112.69	6.81622
Mif	DMSO_4	1209.02	10.2396		Scaf11	DMSO_4	110.882	6.79288
Mif	IOX5_1	1447.16	10.499		Scaf11	IOX5_1	96.9384	6.599
Mif	IOX5_2	1413.27	10.4648		Scaf11	IOX5_2	89.8351	6.48921
Mif	IOX5_3	1596.13	10.6404		Scaf11	IOX5_3	96.6124	6.59414
Mif	IOX5_4	1660.77	10.6976		Scaf11	IOX5_4	86.9265	6.44172
Slc2a1	DMSO_1	138.355	7.11223		Atp5a1	DMSO_1	1200.22	10.2291
Slc2a1	DMSO_2	117.46	6.87603		Atp5a1	DMSO_2	1269.62	10.3102
Slc2a1	DMSO_3	113.138	6.82195		Atp5a1	DMSO_3	1151.63	10.1695
Slc2a1	DMSO_4	112.209	6.81005		Atp5a1	DMSO_4	1176.13	10.1998
Slc2a1	IOX5_1	146.182	7.19162		Atp5a1	IOX5_1	1010.05	9.98022
Slc2a1	IOX5_2	188.667	7.5597		Atp5a1	IOX5_2	996.756	9.9611
Slc2a1	IOX5_3	155.14	7.27743		Atp5a1	IOX5_3	999.967	9.96574
Slc2a1	IOX5_4	143.064	7.16051		Atp5a1	IOX5_4	1081.34	10.0786
Ppp1r3b	DMSO_1	18.5589	4.21404		Nip7	DMSO_1	64.2383	6.00536
Ppp1r3b	DMSO_2	20.5072	4.35806		Nip7	DMSO_2	63.0033	5.97735
Ppp1r3b	DMSO_3	14.6355	3.8714		Nip7	DMSO_3	59.0751	5.88448
Ppp1r3b	DMSO_4	16.5575	4.04941		Nip7	DMSO_4	64.0718	6.00162
Ppp1r3b	IOX5_1	21.2891	4.41204		Nip7	IOX5_1	50.6062	5.66124
Ppp1r3b	IOX5_2	30.5305	4.93218		Nip7	IOX5_2	41.5982	5.37845
Ppp1r3b	IOX5_3	21.7549	4.44327		Nip7	IOX5_3	49.7222	5.63582
Ppp1r3b	IOX5_4	19.7529	4.30399		Nip7	IOX5_4	52.5858	5.7166
Pigv	DMSO_1	11.8237	3.56361		Pcbp1	DMSO_1	582.535	9.1862
Pigv	DMSO_2	10.3653	3.37369		Pcbp1	DMSO_2	590.912	9.2068
Pigv	DMSO_3	12.6485	3.66089		Pcbp1	DMSO_3	549.927	9.1031
Pigv	DMSO_4	10.5771	3.40288		Pcbp1	DMSO_4	545.559	9.09159
Pigv	IOX5_1	16.6914	4.06104		Pcbp1	IOX5_1	480.551	8.90855
Pigv	IOX5_2	13.398	3.74395		Pcbp1	IOX5_2	477.203	8.89846
Pigv	IOX5_3	15.218	3.9277		Pcbp1	IOX5_3	484.775	8.92117
Pigv	IOX5_4	11.5164	3.52562		Pcbp1	IOX5_4	461.505	8.8502
Ly6g	DMSO_1	19.4743	4.2835		Pwp1	DMSO_1	79.1277	6.30611
Ly6g	DMSO_2	8.40564	3.07136		Pwp1	DMSO_2	90.5753	6.50105
Ly6g	DMSO_3	15.7682	3.97894		Pwp1	DMSO_3	82.0911	6.35915
Ly6g	DMSO_4	12.6354	3.6594		Pwp1	DMSO_4	80.5691	6.33216
Ly6g	IOX5_1	23.5265	4.55621		Pwp1	IOX5_1	63.2495	5.98298
Ly6g	IOX5_2	21.3574	4.41666		Pwp1	IOX5_2	61.5241	5.94308
Ly6g	IOX5_3	29.0081	4.85838		Pwp1	IOX5_3	69.2833	6.11444
Ly6g	IOX5_4	22.2313	4.47452		Pwp1	IOX5_4	72.2729	6.17538
Epm2a	DMSO_1	4.50295	2.17087		Nup98	DMSO_1	126.662	6.98484
Epm2a	DMSO_2	2.17718	1.12246		Nup98	DMSO_2	121.289	6.92231
Epm2a	DMSO_3	2.98906	1.57969		Nup98	DMSO_3	126.91	6.98766
Epm2a	DMSO_4	2.4115	1.26993		Nup98	DMSO_4	126.766	6.98603
Epm2a	IOX5_1	8.05811	3.01044		Nup98	IOX5_1	105.444	6.72033
Epm2a	IOX5_2	7.33702	2.87519		Nup98	IOX5_2	104.757	6.7109
Epm2a	IOX5_3	5.32184	2.41192		Nup98	IOX5_3	118.156	6.88455
Epm2a	IOX5_4	4.00045	2.00016		Nup98	IOX5_4	94.527	6.56265
2310001H17Rik	DMSO_1	5.96856	2.57738		Tcerg1	DMSO_1	146.37	7.19348
2310001H17Rik	DMSO_2	3.72588	1.89758		Tcerg1	DMSO_2	144.284	7.17276
2310001H17Rik	DMSO_3	5.34937	2.41937		Tcerg1	DMSO_3	138.262	7.11126
2310001H17Rik	DMSO_4	5.37446	2.42612		Tcerg1	DMSO_4	143.092	7.1608
2310001H17Rik	IOX5_1	10.8431	3.4387		Tcerg1	IOX5_1	125.54	6.972
2310001H17Rik	IOX5_2	6.40486	2.67917		Tcerg1	IOX5_2	105.215	6.71719
2310001H17Rik	IOX5_3	8.47054	3.08245		Tcerg1	IOX5_3	126.764	6.986
2310001H17Rik	IOX5_4	6.56948	2.71578		Tcerg1	IOX5_4	119.723	6.90356
Inpp5k	DMSO_1	35.8559	5.16414		Ptpn11	DMSO_1	72.4755	6.17942
Inpp5k	DMSO_2	34.1449	5.0936		Ptpn11	DMSO_2	72.223	6.17439
Inpp5k	DMSO_3	42.5219	5.41013		Ptpn11	DMSO_3	70.0523	6.13036
Inpp5k	DMSO_4	40.2464	5.33079		Ptpn11	DMSO_4	71.3628	6.1571
Inpp5k	IOX5_1	46.5952	5.54211		Ptpn11	IOX5_1	62.7893	5.97245
Inpp5k	IOX5_2	45.5513	5.50942		Ptpn11	IOX5_2	62.3395	5.96207
Inpp5k	IOX5_3	52.7053	5.71988		Ptpn11	IOX5_3	66.4615	6.05445
Inpp5k	IOX5_4	39.7173	5.31169		Ptpn11	IOX5_4	58.8708	5.87948
Vamp8	DMSO_1	152.779	7.2553		Slc38a1	DMSO_1	151.338	7.24163
Vamp8	DMSO_2	129.724	7.0193		Slc38a1	DMSO_2	148.169	7.2111
Vamp8	DMSO_3	157.048	7.29506		Slc38a1	DMSO_3	145.159	7.18149
Vamp8	DMSO_4	170.001	7.4094		Slc38a1	DMSO_4	149.288	7.22196
Vamp8	IOX5_1	202.139	7.65921		Slc38a1	IOX5_1	120.965	6.91844
Vamp8	IOX5_2	161.72	7.33735		Slc38a1	IOX5_2	117.837	6.88065
Vamp8	IOX5_3	185.192	7.53288		Slc38a1	IOX5_3	122.945	6.94187
Vamp8	IOX5_4	219.676	7.77923		Slc38a1	IOX5_4	107.045	6.74207
Kdm5b	DMSO_1	15.934	3.99404		Dyrk2	DMSO_1	69.4265	6.11741
Kdm5b	DMSO_2	8.10447	3.01872		Dyrk2	DMSO_2	69.5318	6.1196
Kdm5b	DMSO_3	13.553	3.76054		Dyrk2	DMSO_3	74.9689	6.22822
Kdm5b	DMSO_4	12.0202	3.58739		Dyrk2	DMSO_4	78.865	6.30131
Kdm5b	IOX5_1	22.366	4.48323		Dyrk2	IOX5_1	56.5151	5.82057
Kdm5b	IOX5_2	18.2564	4.19033		Dyrk2	IOX5_2	49.8931	5.64077
Kdm5b	IOX5_3	23.4275	4.55013		Dyrk2	IOX5_3	53.3421	5.7372
Kdm5b	IOX5_4	17.1935	4.10379		Dyrk2	IOX5_4	56.8709	5.82962
Ak4	DMSO_1	41.9497	5.39059		Eif4h	DMSO_1	642.838	9.32831
Ak4	DMSO_2	16.3274	4.02922		Eif4h	DMSO_2	666.326	9.38008
Ak4	DMSO_3	36.7451	5.19948		Eif4h	DMSO_3	647.507	9.33875
Ak4	DMSO_4	34.8455	5.1229		Eif4h	DMSO_4	635.45	9.31164
Ak4	IOX5_1	62.9261	5.97559		Eif4h	IOX5_1	542.456	9.08336
Ak4	IOX5_2	40.2237	5.32998		Eif4h	IOX5_2	520.982	9.02509
Ak4	IOX5_3	74.4228	6.21767		Eif4h	IOX5_3	571.853	9.1595
Ak4	IOX5_4	60.3644	5.91563		Eif4h	IOX5_4	571.741	9.15922
P4ha1	DMSO_1	51.384	5.68325		Tcp1	DMSO_1	564.638	9.14118
P4ha1	DMSO_2	43.1804	5.43231		Tcp1	DMSO_2	593.236	9.21246
P4ha1	DMSO_3	64.2251	6.00507		Tcp1	DMSO_3	606.167	9.24357
P4ha1	DMSO_4	54.0558	5.75638		Tcp1	DMSO_4	600.52	9.23007
P4ha1	IOX5_1	72.5046	6.18		Tcp1	IOX5_1	470.775	8.87889
P4ha1	IOX5_2	75.4006	6.2365		Tcp1	IOX5_2	403.796	8.65748
P4ha1	IOX5_3	79.212	6.30765		Tcp1	IOX5_3	492.746	8.9447
P4ha1	IOX5_4	72.7849	6.18557		Tcp1	IOX5_4	539.081	9.07436
Rmnd5b	DMSO_1	51.7024	5.69216		Farsb	DMSO_1	162.877	7.34764
Rmnd5b	DMSO_2	42.0008	5.39235		Farsb	DMSO_2	180.186	7.49335
Rmnd5b	DMSO_3	55.7434	5.80073		Farsb	DMSO_3	165.747	7.37284
Rmnd5b	DMSO_4	47.8125	5.57932		Farsb	DMSO_4	163.979	7.35736
Rmnd5b	IOX5_1	62.7731	5.97208		Farsb	IOX5_1	142.132	7.15109
Rmnd5b	IOX5_2	61.4214	5.94067		Farsb	IOX5_2	130.816	7.0314
Rmnd5b	IOX5_3	61.7386	5.9481		Farsb	IOX5_3	134.731	7.07393
Rmnd5b	IOX5_4	51.7027	5.69217		Farsb	IOX5_4	140.227	7.13162
Nrg4	DMSO_1	7.40144	2.88781		Grsf1	DMSO_1	132.813	7.05325
Nrg4	DMSO_2	4.40477	2.13907		Grsf1	DMSO_2	139.056	7.11952
Nrg4	DMSO_3	4.59405	2.19977		Grsf1	DMSO_3	128.381	7.00429
Nrg4	DMSO_4	4.05383	2.01929		Grsf1	DMSO_4	125.67	6.9735
Nrg4	IOX5_1	14.0582	3.81334		Grsf1	IOX5_1	111.916	6.80628
Nrg4	IOX5_2	17.6713	4.14334		Grsf1	IOX5_2	99.7739	6.64059
Nrg4	IOX5_3	8.62509	3.10854		Grsf1	IOX5_3	112.096	6.80859
Nrg4	IOX5_4	6.7521	2.75534		Grsf1	IOX5_4	111.706	6.80357
Rnf19a	DMSO_1	23.9418	4.58146		Pdha1	DMSO_1	210.728	7.71924
Rnf19a	DMSO_2	23.5188	4.55574		Pdha1	DMSO_2	224.497	7.81055
Rnf19a	DMSO_3	23.915	4.57985		Pdha1	DMSO_3	201.004	7.65108
Rnf19a	DMSO_4	21.9359	4.45522		Pdha1	DMSO_4	196.68	7.61971
Rnf19a	IOX5_1	27.6896	4.79127		Pdha1	IOX5_1	184.686	7.52893
Rnf19a	IOX5_2	31.0202	4.95513		Pdha1	IOX5_2	175.896	7.45858
Rnf19a	IOX5_3	28.3219	4.82385		Pdha1	IOX5_3	173.398	7.43794
Rnf19a	IOX5_4	24.0423	4.5875		Pdha1	IOX5_4	174.96	7.45088
Aldoc	DMSO_1	44.652	5.48065		Prep	DMSO_1	146.181	7.19161
Aldoc	DMSO_2	26.4306	4.72414		Prep	DMSO_2	147.818	7.20768
Aldoc	DMSO_3	23.2466	4.53895		Prep	DMSO_3	142.614	7.15597
Aldoc	DMSO_4	23.8451	4.57562		Prep	DMSO_4	143.777	7.16769
Aldoc	IOX5_1	73.1485	6.19276		Prep	IOX5_1	126.247	6.98011
Aldoc	IOX5_2	93.7778	6.55117		Prep	IOX5_2	117.054	6.87104
Aldoc	IOX5_3	40.295	5.33253		Prep	IOX5_3	132.426	7.04905
Aldoc	IOX5_4	30.679	4.93918		Prep	IOX5_4	117.175	6.87252
Anxa2	DMSO_1	274.663	8.10152		Golt1b	DMSO_1	58.1513	5.86174
Anxa2	DMSO_2	246.889	7.94772		Golt1b	DMSO_2	60.8151	5.92636
Anxa2	DMSO_3	308.33	8.26833		Golt1b	DMSO_3	60.9076	5.92855
Anxa2	DMSO_4	345.009	8.43049		Golt1b	DMSO_4	59.4046	5.8925
Anxa2	IOX5_1	326.146	8.34937		Golt1b	IOX5_1	50.9241	5.67028
Anxa2	IOX5_2	531.011	9.0526		Golt1b	IOX5_2	47.8954	5.58182
Anxa2	IOX5_3	442.296	8.78887		Golt1b	IOX5_3	54.9129	5.77907
Anxa2	IOX5_4	436.306	8.7692		Golt1b	IOX5_4	49.9147	5.64139
Slc37a4	DMSO_1	46.1871	5.52942		Znrf3	DMSO_1	4.35556	2.12286
Slc37a4	DMSO_2	37.159	5.21564		Znrf3	DMSO_2	4.92376	2.29976
Slc37a4	DMSO_3	43.1248	5.43045		Znrf3	DMSO_3	4.44804	2.15317
Slc37a4	DMSO_4	39.8658	5.31708		Znrf3	DMSO_4	5.62208	2.4911
Slc37a4	IOX5_1	52.6662	5.7188		Znrf3	IOX5_1	3.31998	1.73118
Slc37a4	IOX5_2	47.0225	5.55528		Znrf3	IOX5_2	2.48055	1.31066
Slc37a4	IOX5_3	52.0487	5.70179		Znrf3	IOX5_3	3.28962	1.71792
Slc37a4	IOX5_4	48.5891	5.60256		Znrf3	IOX5_4	2.87282	1.52247
Tcta	DMSO_1	18.5923	4.21664		Eif4a1	DMSO_1	918.19	9.84265
Tcta	DMSO_2	18.1778	4.1841		Eif4a1	DMSO_2	957.866	9.90368
Tcta	DMSO_3	18.5124	4.21042		Eif4a1	DMSO_3	904.928	9.82166
Tcta	DMSO_4	17.3114	4.11365		Eif4a1	DMSO_4	944.178	9.88292
Tcta	IOX5_1	22.8712	4.51546		Eif4a1	IOX5_1	771.496	9.59151
Tcta	IOX5_2	27.395	4.77584		Eif4a1	IOX5_2	707.462	9.46651
Tcta	IOX5_3	21.3204	4.41416		Eif4a1	IOX5_3	765.943	9.58109
Tcta	IOX5_4	22.2168	4.47358		Eif4a1	IOX5_4	838.018	9.71084
Il1rn	DMSO_1	8.07202	3.01293		Foxj3	DMSO_1	28.0367	4.80925
Il1rn	DMSO_2	7.07883	2.82351		Foxj3	DMSO_2	27.9992	4.80732
Il1rn	DMSO_3	5.02456	2.329		Foxj3	DMSO_3	28.5129	4.83354
Il1rn	DMSO_4	5.02488	2.32909		Foxj3	DMSO_4	27.1526	4.76302
Il1rn	IOX5_1	13.9309	3.80022		Foxj3	IOX5_1	24.1457	4.59369
Il1rn	IOX5_2	26.0918	4.70552		Foxj3	IOX5_2	21.8663	4.45064
Il1rn	IOX5_3	8.12873	3.02303		Foxj3	IOX5_3	24.4451	4.61147
Il1rn	IOX5_4	6.39672	2.67733		Foxj3	IOX5_4	20.5516	4.36118
Uba7	DMSO_1	27.6963	4.79162		Ttll12	DMSO_1	44.4578	5.47436
Uba7	DMSO_2	19.0407	4.25102		Ttll12	DMSO_2	47.9376	5.58309
Uba7	DMSO_3	27.5288	4.78287		Ttll12	DMSO_3	43.4675	5.44186
Uba7	DMSO_4	30.3947	4.92575		Ttll12	DMSO_4	41.3355	5.36931
Uba7	IOX5_1	38.0586	5.25015		Ttll12	IOX5_1	29.5805	4.88658
Uba7	IOX5_2	32.2585	5.01161		Ttll12	IOX5_2	30.4751	4.92956
Uba7	IOX5_3	36.7997	5.20162		Ttll12	IOX5_3	38.177	5.25463
Uba7	IOX5_4	29.8852	4.90136		Ttll12	IOX5_4	32.4905	5.02195
Dusp5	DMSO_1	18.4541	4.20587		Pdp2	DMSO_1	45.4542	5.50634
Dusp5	DMSO_2	13.2506	3.72799		Pdp2	DMSO_2	38.692	5.27396
Dusp5	DMSO_3	19.7836	4.30623		Pdp2	DMSO_3	45.5681	5.50995
Dusp5	DMSO_4	17.9342	4.16464		Pdp2	DMSO_4	46.4104	5.53638
Dusp5	IOX5_1	29.8135	4.89789		Pdp2	IOX5_1	37.4343	5.22629
Dusp5	IOX5_2	27.7163	4.79266		Pdp2	IOX5_2	28.5912	4.8375
Dusp5	IOX5_3	31.8698	4.99412		Pdp2	IOX5_3	36.7359	5.19912
Dusp5	IOX5_4	28.6807	4.84201		Pdp2	IOX5_4	34.5302	5.10979
Pnrc1	DMSO_1	56.347	5.81627		D10Wsu102e	DMSO_1	74.8205	6.22536
Pnrc1	DMSO_2	46.7388	5.54655		D10Wsu102e	DMSO_2	67.4089	6.07487
Pnrc1	DMSO_3	67.8915	6.08516		D10Wsu102e	DMSO_3	65.7133	6.03811
Pnrc1	DMSO_4	57.7179	5.85095		D10Wsu102e	DMSO_4	66.9612	6.06525
Pnrc1	IOX5_1	94.2743	6.55879		D10Wsu102e	IOX5_1	58.6402	5.87382
Pnrc1	IOX5_2	82.5407	6.36703		D10Wsu102e	IOX5_2	48.8936	5.61157
Pnrc1	IOX5_3	97.5144	6.60754		D10Wsu102e	IOX5_3	61.8487	5.95067
Pnrc1	IOX5_4	78.3398	6.29167		D10Wsu102e	IOX5_4	52.2927	5.70854
Mob3a	DMSO_1	79.2388	6.30814		Heatr1	DMSO_1	100.919	6.65706
Mob3a	DMSO_2	66.0994	6.04657		Heatr1	DMSO_2	107.459	6.74764
Mob3a	DMSO_3	75.9122	6.24626		Heatr1	DMSO_3	102.541	6.68005
Mob3a	DMSO_4	73.9496	6.20847		Heatr1	DMSO_4	107.053	6.74218
Mob3a	IOX5_1	82.4598	6.36562		Heatr1	IOX5_1	83.4562	6.38295
Mob3a	IOX5_2	86.9726	6.44249		Heatr1	IOX5_2	80.5815	6.33238
Mob3a	IOX5_3	86.0815	6.42763		Heatr1	IOX5_3	95.5707	6.5785
Mob3a	IOX5_4	75.5795	6.23992		Heatr1	IOX5_4	85.2469	6.41358
Msra	DMSO_1	41.3542	5.36996		Zfp280b	DMSO_1	20.9842	4.39123
Msra	DMSO_2	39.6477	5.30916		Zfp280b	DMSO_2	22.0582	4.46325
Msra	DMSO_3	47.4895	5.56954		Zfp280b	DMSO_3	22.5806	4.49701
Msra	DMSO_4	41.0499	5.35931		Zfp280b	DMSO_4	19.3653	4.2754
Msra	IOX5_1	65.7111	6.03807		Zfp280b	IOX5_1	15.9776	3.99798
Msra	IOX5_2	60.8975	5.92831		Zfp280b	IOX5_2	14.1947	3.82728
Msra	IOX5_3	61.6332	5.94563		Zfp280b	IOX5_3	15.9154	3.99235
Msra	IOX5_4	58.2081	5.86315		Zfp280b	IOX5_4	14.0328	3.81073
Alox5ap	DMSO_1	575.974	9.16986		Dlat	DMSO_1	60.4817	5.91843
Alox5ap	DMSO_2	589.293	9.20284		Dlat	DMSO_2	58.5749	5.87221
Alox5ap	DMSO_3	585.53	9.1936		Dlat	DMSO_3	55.3083	5.78942
Alox5ap	DMSO_4	614.918	9.26425		Dlat	DMSO_4	52.8065	5.72264
Alox5ap	IOX5_1	641.713	9.32578		Dlat	IOX5_1	50.457	5.65698
Alox5ap	IOX5_2	893.131	9.80273		Dlat	IOX5_2	45.0364	5.49302
Alox5ap	IOX5_3	712.964	9.47768		Dlat	IOX5_3	49.4985	5.62931
Alox5ap	IOX5_4	700.595	9.45244		Dlat	IOX5_4	48.0928	5.58775
Pgls	DMSO_1	60.1771	5.91114		Usp14	DMSO_1	284.391	8.15173
Pgls	DMSO_2	43.7186	5.45018		Usp14	DMSO_2	307.626	8.26503
Pgls	DMSO_3	55.5732	5.79632		Usp14	DMSO_3	298.473	8.22146
Pgls	DMSO_4	49.148	5.61906		Usp14	DMSO_4	293.489	8.19716
Pgls	IOX5_1	69.3443	6.1157		Usp14	IOX5_1	236.695	7.88688
Pgls	IOX5_2	66.9753	6.06556		Usp14	IOX5_2	217.377	7.76406
Pgls	IOX5_3	69.7976	6.12511		Usp14	IOX5_3	254.052	7.98898
Pgls	IOX5_4	75.2318	6.23327		Usp14	IOX5_4	251.154	7.97243
Mpc2	DMSO_1	16.8963	4.07864		Rfc3	DMSO_1	36.0037	5.17007
Mpc2	DMSO_2	18.387	4.20062		Rfc3	DMSO_2	34.4735	5.10742
Mpc2	DMSO_3	17.8787	4.16017		Rfc3	DMSO_3	33.8354	5.08046
Mpc2	DMSO_4	14.1488	3.8226		Rfc3	DMSO_4	36.3472	5.18377
Mpc2	IOX5_1	24.8126	4.633		Rfc3	IOX5_1	26.3939	4.72213
Mpc2	IOX5_2	29.8226	4.89833		Rfc3	IOX5_2	25.6096	4.67861
Mpc2	IOX5_3	16.7572	4.06671		Rfc3	IOX5_3	26.2323	4.71327
Mpc2	IOX5_4	23.3722	4.54672		Rfc3	IOX5_4	30.331	4.92272
Tmem140	DMSO_1	1.56363	0.644897		Caprin1	DMSO_1	333.072	8.37969
Tmem140	DMSO_2	1.15255	0.204827		Caprin1	DMSO_2	349.758	8.45021
Tmem140	DMSO_3	2.0861	1.06081		Caprin1	DMSO_3	349.148	8.44769
Tmem140	DMSO_4	1.73251	0.792866		Caprin1	DMSO_4	352.493	8.46145
Tmem140	IOX5_1	3.87103	1.95272		Caprin1	IOX5_1	292.475	8.19217
Tmem140	IOX5_2	6.08499	2.60526		Caprin1	IOX5_2	280.787	8.13333
Tmem140	IOX5_3	3.64695	1.86669		Caprin1	IOX5_3	308.832	8.27068
Tmem140	IOX5_4	2.07282	1.05159		Caprin1	IOX5_4	270.06	8.07714
Trim34a	DMSO_1	4.83032	2.27212		Naa15	DMSO_1	94.5805	6.56347
Trim34a	DMSO_2	4.58091	2.19563		Naa15	DMSO_2	102.22	6.67553
Trim34a	DMSO_3	5.26439	2.39627		Naa15	DMSO_3	98.3524	6.61989
Trim34a	DMSO_4	5.46511	2.45025		Naa15	DMSO_4	100.218	6.647
Trim34a	IOX5_1	10.6082	3.40711		Naa15	IOX5_1	76.5552	6.25843
Trim34a	IOX5_2	8.16798	3.02998		Naa15	IOX5_2	66.4348	6.05387
Trim34a	IOX5_3	7.42198	2.89181		Naa15	IOX5_3	79.6159	6.31498
Trim34a	IOX5_4	6.30781	2.65714		Naa15	IOX5_4	85.4737	6.41741
Nfkbia	DMSO_1	64.4706	6.01057		Pprc1	DMSO_1	48.4345	5.59796
Nfkbia	DMSO_2	90.0432	6.49254		Pprc1	DMSO_2	48.4637	5.59883
Nfkbia	DMSO_3	63.065	5.97877		Pprc1	DMSO_3	40.5533	5.34175
Nfkbia	DMSO_4	67.497	6.07675		Pprc1	DMSO_4	48.6031	5.60298
Nfkbia	IOX5_1	79.3414	6.31		Pprc1	IOX5_1	35.0038	5.12944
Nfkbia	IOX5_2	170.636	7.41478		Pprc1	IOX5_2	33.269	5.05611
Nfkbia	IOX5_3	88.6181	6.46953		Pprc1	IOX5_3	37.5225	5.22968
Nfkbia	IOX5_4	94.2479	6.55839		Pprc1	IOX5_4	34.5603	5.11104
A630072M18Rik	DMSO_1	12.2138	3.61044		Smg7	DMSO_1	55.9158	5.80518
A630072M18Rik	DMSO_2	11.3483	3.50441		Smg7	DMSO_2	52.349	5.71009
A630072M18Rik	DMSO_3	11.4896	3.52225		Smg7	DMSO_3	56.5669	5.82189
A630072M18Rik	DMSO_4	11.6516	3.54246		Smg7	DMSO_4	55.5237	5.79503
A630072M18Rik	IOX5_1	15.6378	3.96696		Smg7	IOX5_1	48.3581	5.59569
A630072M18Rik	IOX5_2	15.2113	3.92707		Smg7	IOX5_2	45.181	5.49764
A630072M18Rik	IOX5_3	13.7154	3.77773		Smg7	IOX5_3	50.7456	5.66521
A630072M18Rik	IOX5_4	12.6317	3.65898		Smg7	IOX5_4	44.7865	5.48499
Gpi1	DMSO_1	799.346	9.64268		Nmd3	DMSO_1	26.1173	4.70693
Gpi1	DMSO_2	712.103	9.47594		Nmd3	DMSO_2	28.4087	4.82826
Gpi1	DMSO_3	795.957	9.63655		Nmd3	DMSO_3	24.5399	4.61705
Gpi1	DMSO_4	806.009	9.65465		Nmd3	DMSO_4	27.519	4.78236
Gpi1	IOX5_1	926.269	9.85529		Nmd3	IOX5_1	20.6211	4.36605
Gpi1	IOX5_2	1040.21	10.0227		Nmd3	IOX5_2	18.3645	4.19885
Gpi1	IOX5_3	1044.12	10.0281		Nmd3	IOX5_3	19.5912	4.29213
Gpi1	IOX5_4	969.047	9.92042		Nmd3	IOX5_4	23.5112	4.55528
Map2k1	DMSO_1	107.705	6.75094		Rc3h1	DMSO_1	20.8289	4.38051
Map2k1	DMSO_2	104.291	6.70447		Rc3h1	DMSO_2	20.3282	4.34541
Map2k1	DMSO_3	113.672	6.82874		Rc3h1	DMSO_3	20.3135	4.34436
Map2k1	DMSO_4	106.838	6.73928		Rc3h1	DMSO_4	21.4004	4.41957
Map2k1	IOX5_1	116.034	6.85841		Rc3h1	IOX5_1	17.7621	4.15073
Map2k1	IOX5_2	128.702	7.00789		Rc3h1	IOX5_2	18.0104	4.17076
Map2k1	IOX5_3	127.601	6.99549		Rc3h1	IOX5_3	18.5488	4.21325
Map2k1	IOX5_4	109.759	6.77819		Rc3h1	IOX5_4	14.5362	3.86158
Fam173a	DMSO_1	114.313	6.83684		Tnpo1	DMSO_1	226.775	7.82512
Fam173a	DMSO_2	109.7	6.77742		Tnpo1	DMSO_2	217.445	7.76451
Fam173a	DMSO_3	106.271	6.7316		Tnpo1	DMSO_3	212.466	7.73109
Fam173a	DMSO_4	98.1388	6.61675		Tnpo1	DMSO_4	213.221	7.73621
Fam173a	IOX5_1	119.093	6.89594		Tnpo1	IOX5_1	185.902	7.5384
Fam173a	IOX5_2	133.012	7.05542		Tnpo1	IOX5_2	167.729	7.38999
Fam173a	IOX5_3	126.871	6.98722		Tnpo1	IOX5_3	173.332	7.43739
Fam173a	IOX5_4	130.25	7.02513		Tnpo1	IOX5_4	143.28	7.16269
Prelid1	DMSO_1	699.636	9.45046		Ubqln1	DMSO_1	134.711	7.07372
Prelid1	DMSO_2	666.066	9.37952		Ubqln1	DMSO_2	136.876	7.09673
Prelid1	DMSO_3	708.424	9.46847		Ubqln1	DMSO_3	124.626	6.96146
Prelid1	DMSO_4	721.956	9.49577		Ubqln1	DMSO_4	121.808	6.92847
Prelid1	IOX5_1	749.961	9.55067		Ubqln1	IOX5_1	108.27	6.75849
Prelid1	IOX5_2	865.258	9.75699		Ubqln1	IOX5_2	112.49	6.81366
Prelid1	IOX5_3	815.031	9.67071		Ubqln1	IOX5_3	116.975	6.87006
Prelid1	IOX5_4	907.909	9.8264		Ubqln1	IOX5_4	108.049	6.75555
Sp110	DMSO_1	37.4512	5.22694		Cul4b	DMSO_1	71.396	6.15777
Sp110	DMSO_2	34.5593	5.111		Cul4b	DMSO_2	72.4894	6.1797
Sp110	DMSO_3	32.3706	5.01661		Cul4b	DMSO_3	72.5164	6.18024
Sp110	DMSO_4	42.8164	5.42009		Cul4b	DMSO_4	74.2759	6.21482
Sp110	IOX5_1	54.5624	5.76983		Cul4b	IOX5_1	56.6944	5.82513
Sp110	IOX5_2	45.0456	5.49332		Cul4b	IOX5_2	55.8837	5.80436
Sp110	IOX5_3	42.1223	5.39651		Cul4b	IOX5_3	60.9242	5.92894
Sp110	IOX5_4	44.5829	5.47842		Cul4b	IOX5_4	56.729	5.82601
					Kpnb1	DMSO_1	361.707	8.49868
					Kpnb1	DMSO_2	395.76	8.62848
					Kpnb1	DMSO_3	363.601	8.50621
					Kpnb1	DMSO_4	370.797	8.53448
					Kpnb1	IOX5_1	272.987	8.09269
					Kpnb1	IOX5_2	257.708	8.0096
					Kpnb1	IOX5_3	296.987	8.21426
					Kpnb1	IOX5_4	288.17	8.17078
					Nup153	DMSO_1	106.23	6.73105
					Nup153	DMSO_2	107.897	6.75351
					Nup153	DMSO_3	110.71	6.79064
					Nup153	DMSO_4	116.53	6.86456
					Nup153	IOX5_1	94.8038	6.56687
					Nup153	IOX5_2	79.8899	6.31994
					Nup153	IOX5_3	102.487	6.67929
					Nup153	IOX5_4	87.7623	6.45553
					Proser1	DMSO_1	31.876	4.9944
					Proser1	DMSO_2	32.3844	5.01723
					Proser1	DMSO_3	29.0544	4.86068
					Proser1	DMSO_4	29.3306	4.87433
					Proser1	IOX5_1	22.7632	4.50863
					Proser1	IOX5_2	24.8354	4.63433
					Proser1	IOX5_3	26.9087	4.75
					Proser1	IOX5_4	22.9886	4.52285
					Ipo5	DMSO_1	266.821	8.05973
					Ipo5	DMSO_2	299.123	8.2246
					Ipo5	DMSO_3	280.087	8.12973
					Ipo5	DMSO_4	281.798	8.13852
					Ipo5	IOX5_1	188.321	7.55705
					Ipo5	IOX5_2	186.714	7.54468
					Ipo5	IOX5_3	211.658	7.72559
					Ipo5	IOX5_4	224.361	7.80968
					Phb2	DMSO_1	288.922	8.17454
					Phb2	DMSO_2	335.94	8.39206
					Phb2	DMSO_3	311.54	8.28327
					Phb2	DMSO_4	296.971	8.21418
					Phb2	IOX5_1	237.314	7.89065
					Phb2	IOX5_2	236.423	7.88523
					Phb2	IOX5_3	251.202	7.97271
					Phb2	IOX5_4	276.98	8.11364
					Taf1d	DMSO_1	243.916	7.93024
					Taf1d	DMSO_2	247.689	7.95238
					Taf1d	DMSO_3	267.545	8.06364
					Taf1d	DMSO_4	279.557	8.127
					Taf1d	IOX5_1	197.664	7.62691
					Taf1d	IOX5_2	178.132	7.4768
					Taf1d	IOX5_3	197.455	7.62538
					Taf1d	IOX5_4	224.852	7.81283
					Carm1	DMSO_1	52.0996	5.7032
					Carm1	DMSO_2	54.633	5.7717
					Carm1	DMSO_3	50.6731	5.66315
					Carm1	DMSO_4	51.2752	5.68019
					Carm1	IOX5_1	32.8062	5.0359
					Carm1	IOX5_2	35.347	5.14351
					Carm1	IOX5_3	41.0197	5.35824
					Carm1	IOX5_4	39.0133	5.28589
					Cct3	DMSO_1	356.9	8.47938
					Cct3	DMSO_2	367.843	8.52295
					Cct3	DMSO_3	354.788	8.47081
					Cct3	DMSO_4	373.495	8.54495
					Cct3	IOX5_1	275.485	8.10583
					Cct3	IOX5_2	248.279	7.95582
					Cct3	IOX5_3	289.295	8.1764
					Cct3	IOX5_4	304.258	8.24915
					Rbm15	DMSO_1	60.8364	5.92686
					Rbm15	DMSO_2	67.6132	6.07923
					Rbm15	DMSO_3	71.5586	6.16105
					Rbm15	DMSO_4	68.4501	6.09698
					Rbm15	IOX5_1	46.9679	5.5536
					Rbm15	IOX5_2	42.5689	5.41173
					Rbm15	IOX5_3	51.9666	5.69951
					Rbm15	IOX5_4	40.3952	5.33611
					Slc39a10	DMSO_1	13.8772	3.79464
					Slc39a10	DMSO_2	16.1677	4.01504
					Slc39a10	DMSO_3	15.9373	3.99434
					Slc39a10	DMSO_4	16.3052	4.02726
					Slc39a10	IOX5_1	12.0439	3.59023
					Slc39a10	IOX5_2	12.0435	3.59019
					Slc39a10	IOX5_3	13.7756	3.78405
					Slc39a10	IOX5_4	11.6685	3.54455
					Cdr2	DMSO_1	16.6086	4.05386
					Cdr2	DMSO_2	14.6186	3.86973
					Cdr2	DMSO_3	18.8203	4.23421
					Cdr2	DMSO_4	19.3587	4.27491
					Cdr2	IOX5_1	12.1338	3.60096
					Cdr2	IOX5_2	13.0701	3.70819
					Cdr2	IOX5_3	13.0944	3.71088
					Cdr2	IOX5_4	12.388	3.63088
					Elovl6	DMSO_1	63.4823	5.98828
					Elovl6	DMSO_2	55.634	5.79789
					Elovl6	DMSO_3	79.753	6.31747
					Elovl6	DMSO_4	82.0434	6.35832
					Elovl6	IOX5_1	46.8668	5.55049
					Elovl6	IOX5_2	32.3494	5.01567
					Elovl6	IOX5_3	54.4935	5.76801
					Elovl6	IOX5_4	54.0019	5.75494
					Nol11	DMSO_1	78.2822	6.29061
					Nol11	DMSO_2	86.6492	6.43711
					Nol11	DMSO_3	84.8268	6.40645
					Nol11	DMSO_4	81.9337	6.35639
					Nol11	IOX5_1	68.6004	6.10014
					Nol11	IOX5_2	61.2278	5.93611
					Nol11	IOX5_3	71.4621	6.15911
					Nol11	IOX5_4	72.9307	6.18845
					Gars	DMSO_1	388.388	8.60135
					Gars	DMSO_2	381.065	8.57389
					Gars	DMSO_3	382.314	8.57861
					Gars	DMSO_4	372.956	8.54286
					Gars	IOX5_1	295.008	8.20461
					Gars	IOX5_2	269.793	8.07571
					Gars	IOX5_3	294.135	8.20034
					Gars	IOX5_4	315.607	8.30199
					Fh1	DMSO_1	112.902	6.81893
					Fh1	DMSO_2	125.527	6.97185
					Fh1	DMSO_3	112.959	6.81965
					Fh1	DMSO_4	109.614	6.77629
					Fh1	IOX5_1	92.5333	6.5319
					Fh1	IOX5_2	85.3104	6.41465
					Fh1	IOX5_3	92.1768	6.52633
					Fh1	IOX5_4	103.774	6.6973
					Hspa4	DMSO_1	306.508	8.25978
					Hspa4	DMSO_2	331.345	8.37219
					Hspa4	DMSO_3	317.57	8.31093
					Hspa4	DMSO_4	309.616	8.27434
					Hspa4	IOX5_1	256.946	8.00532
					Hspa4	IOX5_2	238.991	7.90081
					Hspa4	IOX5_3	252.462	7.97992
					Hspa4	IOX5_4	274.044	8.09827
					Mob1b	DMSO_1	25.7381	4.68583
					Mob1b	DMSO_2	25.4331	4.66863
					Mob1b	DMSO_3	28.434	4.82954
					Mob1b	DMSO_4	30.0357	4.90861
					Mob1b	IOX5_1	22.9761	4.52206
					Mob1b	IOX5_2	20.7976	4.37834
					Mob1b	IOX5_3	21.5252	4.42795
					Mob1b	IOX5_4	19.2354	4.26569
					Hspd1	DMSO_1	827.064	9.69186
					Hspd1	DMSO_2	1012.36	9.98351
					Hspd1	DMSO_3	885.957	9.79109
					Hspd1	DMSO_4	924.014	9.85177
					Hspd1	IOX5_1	632.64	9.30524
					Hspd1	IOX5_2	576.853	9.17206
					Hspd1	IOX5_3	680.379	9.4102
					Hspd1	IOX5_4	763.965	9.57736
					Mtap	DMSO_1	70.3055	6.13557
					Mtap	DMSO_2	73.93	6.20809
					Mtap	DMSO_3	74.4121	6.21747
					Mtap	DMSO_4	71.119	6.15216
					Mtap	IOX5_1	56.5361	5.8211
					Mtap	IOX5_2	45.2296	5.4992
					Mtap	IOX5_3	56.6998	5.82527
					Mtap	IOX5_4	61.6152	5.94522
					Cct7	DMSO_1	487.15	8.92822
					Cct7	DMSO_2	508.604	8.9904
					Cct7	DMSO_3	539.467	9.07539
					Cct7	DMSO_4	512.153	9.00043
					Cct7	IOX5_1	383.236	8.58209
					Cct7	IOX5_2	356.237	8.47669
					Cct7	IOX5_3	421.384	8.71899
					Cct7	IOX5_4	454.372	8.82773
					Phlpp2	DMSO_1	8.60138	3.10457
					Phlpp2	DMSO_2	8.52101	3.09102
					Phlpp2	DMSO_3	10.2735	3.36085
					Phlpp2	DMSO_4	11.0649	3.46792
					Phlpp2	IOX5_1	5.97074	2.57791
					Phlpp2	IOX5_2	7.27997	2.86393
					Phlpp2	IOX5_3	7.9626	2.99324
					Phlpp2	IOX5_4	6.37368	2.67213
					Ercc8	DMSO_1	13.8713	3.79403
					Ercc8	DMSO_2	14.2897	3.8369
					Ercc8	DMSO_3	13.6928	3.77535
					Ercc8	DMSO_4	13.8429	3.79107
					Ercc8	IOX5_1	10.4988	3.39215
					Ercc8	IOX5_2	8.82854	3.14218
					Ercc8	IOX5_3	11.2433	3.49099
					Ercc8	IOX5_4	11.338	3.5031
					Mmgt1	DMSO_1	49.7318	5.6361
					Mmgt1	DMSO_2	47.7265	5.57672
					Mmgt1	DMSO_3	52.0931	5.70302
					Mmgt1	DMSO_4	51.0824	5.67475
					Mmgt1	IOX5_1	45.1444	5.49647
					Mmgt1	IOX5_2	40.7712	5.34948
					Mmgt1	IOX5_3	44.9928	5.49162
					Mmgt1	IOX5_4	39.0564	5.28749
					Utp15	DMSO_1	57.0469	5.83408
					Utp15	DMSO_2	52.4131	5.71186
					Utp15	DMSO_3	56.6908	5.82504
					Utp15	DMSO_4	59.6643	5.8988
					Utp15	IOX5_1	51.8074	5.69508
					Utp15	IOX5_2	43.7548	5.45137
					Utp15	IOX5_3	42.8278	5.42048
					Utp15	IOX5_4	48.2548	5.5926
					Gfm1	DMSO_1	81.4914	6.34858
					Gfm1	DMSO_2	87.9749	6.45902
					Gfm1	DMSO_3	79.4571	6.3121
					Gfm1	DMSO_4	81.1745	6.34295
					Gfm1	IOX5_1	72.0277	6.17048
					Gfm1	IOX5_2	65.9345	6.04296
					Gfm1	IOX5_3	72.2628	6.17518
					Gfm1	IOX5_4	69.18	6.11228
					Kpna4	DMSO_1	56.5038	5.82028
					Kpna4	DMSO_2	59.6221	5.89777
					Kpna4	DMSO_3	61.729	5.94788
					Kpna4	DMSO_4	60.0062	5.90704
					Kpna4	IOX5_1	50.9906	5.67216
					Kpna4	IOX5_2	50.0871	5.64637
					Kpna4	IOX5_3	55.1469	5.78521
					Kpna4	IOX5_4	48.4588	5.59869
					4833439L19Rik	DMSO_1	61.1257	5.93371
					4833439L19Rik	DMSO_2	56.6982	5.82523
					4833439L19Rik	DMSO_3	59.999	5.90687
					4833439L19Rik	DMSO_4	55.1582	5.7855
					4833439L19Rik	IOX5_1	52.4785	5.71365
					4833439L19Rik	IOX5_2	46.8561	5.55016
					4833439L19Rik	IOX5_3	49.7668	5.63711
					4833439L19Rik	IOX5_4	46.8314	5.54941
					Lrrc8b	DMSO_1	46.8267	5.54926
					Lrrc8b	DMSO_2	50.9098	5.66987
					Lrrc8b	DMSO_3	46.793	5.54822
					Lrrc8b	DMSO_4	46.8998	5.55151
					Lrrc8b	IOX5_1	33.0484	5.04651
					Lrrc8b	IOX5_2	41.0294	5.35858
					Lrrc8b	IOX5_3	37.6204	5.23344
					Lrrc8b	IOX5_4	31.698	4.98632
					Orc2	DMSO_1	76.6968	6.26109
					Orc2	DMSO_2	78.1123	6.28748
					Orc2	DMSO_3	80.2946	6.32723
					Orc2	DMSO_4	78.7561	6.29932
					Orc2	IOX5_1	60.2818	5.91365
					Orc2	IOX5_2	53.1698	5.73254
					Orc2	IOX5_3	64.6163	6.01383
					Orc2	IOX5_4	69.7125	6.12335
					Rbm19	DMSO_1	51.7375	5.69314
					Rbm19	DMSO_2	55.5509	5.79574
					Rbm19	DMSO_3	45.4754	5.50701
					Rbm19	DMSO_4	44.5865	5.47854
					Rbm19	IOX5_1	37.2246	5.21819
					Rbm19	IOX5_2	39.5542	5.30576
					Rbm19	IOX5_3	38.0826	5.25106
					Rbm19	IOX5_4	36.579	5.19294
					Usp10	DMSO_1	52.9182	5.72569
					Usp10	DMSO_2	60.0966	5.90921
					Usp10	DMSO_3	56.1281	5.81065
					Usp10	DMSO_4	58.8573	5.87915
					Usp10	IOX5_1	39.0448	5.28706
					Usp10	IOX5_2	37.4727	5.22777
					Usp10	IOX5_3	50.8691	5.66872
					Usp10	IOX5_4	46.4132	5.53646
					Scaf4	DMSO_1	58.4954	5.87025
					Scaf4	DMSO_2	54.7045	5.77359
					Scaf4	DMSO_3	57.5706	5.84726
					Scaf4	DMSO_4	55.5004	5.79443
					Scaf4	IOX5_1	47.1284	5.55852
					Scaf4	IOX5_2	44.8575	5.48728
					Scaf4	IOX5_3	48.5069	5.60012
					Scaf4	IOX5_4	48.7931	5.60861
					Ktn1	DMSO_1	37.3211	5.22192
					Ktn1	DMSO_2	36.5373	5.1913
					Ktn1	DMSO_3	42.1213	5.39648
					Ktn1	DMSO_4	47.1821	5.56017
					Ktn1	IOX5_1	30.9279	4.95084
					Ktn1	IOX5_2	25.7093	4.68422
					Ktn1	IOX5_3	34.3326	5.10151
					Ktn1	IOX5_4	32.9463	5.04205

## Sheet: EDF 7c
gene_name	sample	TPM	log2_TPM
Hspa8	DMSO_1	1107.28	10.1128
Hspa8	DMSO_2	1255.61	10.2942
Hspa8	DMSO_3	1089.8	10.0898
Hspa8	DMSO_4	1121.67	10.1314
Hspa8	IOX5_1	902.007	9.817
Hspa8	IOX5_2	853.437	9.73714
Hspa8	IOX5_3	891.572	9.80021
Hspa8	IOX5_4	994.154	9.95732
Nup98	DMSO_1	126.662	6.98484
Nup98	DMSO_2	121.289	6.92231
Nup98	DMSO_3	126.91	6.98766
Nup98	DMSO_4	126.766	6.98603
Nup98	IOX5_1	105.444	6.72033
Nup98	IOX5_2	104.757	6.7109
Nup98	IOX5_3	118.156	6.88455
Nup98	IOX5_4	94.527	6.56265
Kpnb1	DMSO_1	361.707	8.49868
Kpnb1	DMSO_2	395.76	8.62848
Kpnb1	DMSO_3	363.601	8.50621
Kpnb1	DMSO_4	370.797	8.53448
Kpnb1	IOX5_1	272.987	8.09269
Kpnb1	IOX5_2	257.708	8.0096
Kpnb1	IOX5_3	296.987	8.21426
Kpnb1	IOX5_4	288.17	8.17078
Rbm15	DMSO_1	60.8364	5.92686
Rbm15	DMSO_2	67.6132	6.07923
Rbm15	DMSO_3	71.5586	6.16105
Rbm15	DMSO_4	68.4501	6.09698
Rbm15	IOX5_1	46.9679	5.5536
Rbm15	IOX5_2	42.5689	5.41173
Rbm15	IOX5_3	51.9666	5.69951
Rbm15	IOX5_4	40.3952	5.33611

## Sheet: EDF 7d
gene_name	sample	TPM	log2_TPM
Kdm5b	DMSO_1	15.934	3.99404
Kdm5b	DMSO_2	8.10447	3.01872
Kdm5b	DMSO_3	13.553	3.76054
Kdm5b	DMSO_4	12.0202	3.58739
Kdm5b	IOX5_1	22.366	4.48323
Kdm5b	IOX5_2	18.2564	4.19033
Kdm5b	IOX5_3	23.4275	4.55013
Kdm5b	IOX5_4	17.1935	4.10379
Bnip3	DMSO_1	191.156	7.57861
Bnip3	DMSO_2	85.6906	6.42107
Bnip3	DMSO_3	154.608	7.27247
Bnip3	DMSO_4	155.303	7.27894
Bnip3	IOX5_1	315.745	8.30262
Bnip3	IOX5_2	278.895	8.12358
Bnip3	IOX5_3	264.48	8.04701
Bnip3	IOX5_4	272.075	8.08786
Fam162a	DMSO_1	396.807	8.6323
Fam162a	DMSO_2	277.893	8.11838
Fam162a	DMSO_3	290.82	8.18398
Fam162a	DMSO_4	324.553	8.34231
Fam162a	IOX5_1	550.658	9.10501
Fam162a	IOX5_2	603.336	9.23682
Fam162a	IOX5_3	488.898	8.93339
Fam162a	IOX5_4	490.085	8.93689

## Sheet: EDF 7e
			BNIP3	BNIP3	BNIP3	ACTB	ACTB	ACTB
		H20
		MOLM13 shCTRL Day4	35.1391	35.0353	35.0814	23.1005	23.0912	22.4343
		MOLM13 shBNIP3_2 Day4	36.6497	36.5549	36.6972	23.1801	23.0868	22.2021
		MOLM13 shCTRL Day8	32.5735	32.2224	33.3667	22.1387	22.0133	22.895
		MOLM13 shBNIP3_2 Day8	38.005	37.0698	36.1013	22.9877	22.3231	23.1278
		Delta CT
		MOLM13 shCTRL Day4	12.0386	11.9441	12.6471
		MOLM13 shBNIP3_2 Day4	13.4696	13.4681	14.495
		MOLM13 shCTRL Day8	10.4348	10.2091	10.4718
		MOLM13 shBNIP3_2 Day8	15.0173	14.7467	12.9734
		Delta Delta CT
		MOLM13 shCTRL Day4	-1.42953	-2.55092	12.6471
		MOLM13 shBNIP3_2 Day4	0.00145646	-1.0269	14.495
		MOLM13 shCTRL Day8	-4.31188	-2.76433	10.4718
		MOLM13 shBNIP3_2 Day8	0.270591	1.77326	12.9734
		2Delta CT
		MOLM13 shCTRL Day4	2.6936	5.86008	0.000155895
		MOLM13 shBNIP3_2 Day4	0.998991	2.03764	4.33076e-05
		MOLM13 shCTRL Day8	19.8611	6.79432	0.000704176
		MOLM13 shBNIP3_2 Day8	0.82898	0.292547	0.000124339

## Sheet: EDF 7f
				DMSO			IOX5
		shCTRL		2120000	2630000	2150000	290000	370000	150000
		shBNIP3_2		1850000	2810000	2720000	980000	1460000	980000
