# Supplementary material for: The selective prolyl hydroxylase inhibitor IOX5 stabilizes HIF-1α and compromises development and progression of acute myeloid leukemia
Source: Nat Cancer. 2024 Apr 18;5(6):916–37. doi: 10.1038/s43018-024-00761-w (PMC11208159; doi:10.1038/s43018-024-00761-w)
Supplement: Supplementary file 17 — Statistical source data for Extended Data Fig. 8. [file 43018_2024_761_MOESM17_ESM.xlsx]

## Sheet: EDF 8a
	AML samples	Healthy pooled CD34+	Healthy Individual BM MNC
	4.86043	5.28108	4.42589
	6.00392	5.32773	4.69365
	5.39458	5.3046	4.90605
	4.71372	5.3808	5.40295
	5.62491	5.31865	5.28503
	5.21708	5.35889	5.50315
	5.01431	5.21467	5.32993
	5.09858	5.26958	5.44938
	5.46261	5.19089	5.26285
	5.95076	5.25642	5.1682
	4.99851	5.24865	5.19378
	5.16179	5.20581	5.24792
	5.60117	5.19089	5.53686
	5.14754	5.18692	5.44461
	5.16745	5.2122	5.334
	5.177	5.26138	5.23461
	4.93299		5.32885
	5.14647		5.34509
	5.41944		5.04174
	4.99889
	5.83332
	5.11433
	5.48093
	5.63244
	5.45525
	5.11958
	5.33468
	5.60468
	5.7804
	5.23393
	5.17875
	4.92699
	5.11569
	5.46037
	5.279
	5.62679
	5.49325
	4.82637
	4.71407
	5.65901
	5.85893
	5.75264
	5.08973
	5.10109
	4.87727
	6.21454
	4.89271
	5.50534
	5.26285
	5.06455
	5.2115
	4.72146
	5.0448
	5.15598
	4.59261
	5.11328
	5.10177
	5.58953
	5.96264
	4.87624
	5.21115
	5.4026
	5.44425
	5.03008
	5.77488
	5.42021
	5.143
	4.99181
	5.71293
	5.1682
	5.53095
	5.57079
	6.03279
	6.05362
	5.56257
	5.57155
	5.16673
	5.29665
	5.21291
	5.13622
	5.42125
	5.8262
	5.52576
	5.74823
	5.61627
	5.17031
	5.16637
	5.19804
	5.92354
	4.97178
	5.69182
	5.5398
	5.41944
	5.02486
	5.41282
	5.47468
	5.25249
	4.88607
	4.92979
	5.15001
	5.48574
	5.6155
	4.81372
	6.17774
	5.84315
	5.43042
	5.00067
	5.36476
	4.62499
	4.92381
	5.15174
	5.49795
	5.1514
	5.64203
	5.01532
	4.99495
	5.3662
	5.72213
	6.00514
	5.11118
	5.10109
	5.61931
	5.01148
	5.2282
	5.54914
	5.36073
	5.66476
	4.78431
	4.97282
	5.36514
	5.61931
	5.07234
	5.14011
	5.55627
	5.04139
	5.0642
	5.10941
	5.84749
	5.2671
	5.60541
	5.19053
	5.79161
	5.36978
	4.75167
	5.14011
	5.36726
	5.76182
	4.85161
	4.32262
	5.18796
	4.64236
	5.49102
	5.22245
	4.57727
	5.50463
	5.96946
	5.18621
	5.01703
	5.01465
	5.26815
	4.90291
	5.75681
	5.26923
	4.86359
	6.04275
	4.87271
	5.33503
	4.81445
	5.19593
	5.12277
	5.49691
	5.24291
	5.87055
	5.52949
	5.17416
	5.29522
	5.43622
	5.04139
	5.5398
	5.28612
	5.61706
	5.34902
	6.00347
	5.40885
	5.82351
	4.60331
	5.10037
	5.69916
	5.18692
	5.40885
	5.36726
	5.19699
	5.63783
	5.8196
	5.31108
	4.76604
	5.48723
	5.70033
	5.07269
	4.8706
	5.64089
	5.56817
	5.49026
	5.86096
	5.91874
	5.49138
	5.54283
	4.9644
	5.81008
	5.3655
	5.32665
	5.7053
	5.53314
	4.94344
	5.38804
	5.23174
	5.38434
	5.14195
	5.31976
	5.34396
	5.65259
	4.91968
	5.38187
	4.94737
	5.89086
	5.34434
	5.19699
	5.49026
	4.89378
	4.74358
	5.11992
	4.84774
	5.59623
	5.41135
	5.34902
	5.07868
	5.20616
	5.3329
	5.03784
	5.4074
	5.15633
	5.04551
	5.85579
	5.66662
	5.41537
	4.89979
	5.4955
	5.04068
	4.85334
	5.70491
	4.83655
	5.0431
	5.42748
	5.08258
	5.42454
	4.74993
	5.17665
	4.65688
	5.26066
	5.32269
	5.21603
	5.34795
	5.21889
	4.7225
	5.47321
	5.803
	4.6831
	5.24105
	5.07128
	5.19838
	5.50131
	4.88114
	5.32993
	4.51652
	5.11433
	5.49434
	5.17772
	5.26746
	5.36902
	5.47138
	4.53984
	5.08654
	4.98581
	5.08617
	5.58875
	5.22962
	5.12169
	5.13513
	5.19699
	5.03714
	5.34548
	4.59224
	4.77667
	5.23818
	4.88469
	5.1063
	4.79768
	5.2418
	5.2776
	4.8085
	5.23711
	4.87833
	4.87938
	5.43547
	5.40111
	5.40295
	4.93471
	4.79171
	5.4351
	5.31646
	5.52026
	5.29158
	5.41868
	5.49176
	5.78732
	5.12773
	5.61781
	5.14543
	5.35889
	4.82742
	5.27501
	5.60117
	4.97982
	5.16855
	5.5929
	6.0282
	5.92116
	5.10386
	5.21328
	5.70909
	5.23711
	5.26459
	4.7457
	5.83219
	5.07373
	5.67165
	5.58567
	5.21639
	5.69527
	5.45489
	5.48686
	5.57896
	5.33903
	5.41135
	5.71138
	4.93752
	4.56978
	4.95333
	4.79417
	5.30635
	4.58584
	5.03642
	4.99851
	5.26746
	4.82637
	5.11638
	5.04768
	5.58494
	5.87055
	5.59815
	5.4421
	5.73443
	4.86464
	5.20651
	5.24401
	5.61405
	5.47359
	4.963
	5.48093
	5.36655
	4.89661
	5.29119
	5.14402
	5.19804
	5.05929
	5.28038
	4.62499
	5.43547
	5.30675
	5.0024
	5.3552
	5.25075
	5.066
	5.60988
	5.8258
	5.00552
	5.62491
	4.03014
	4.91303
	5.09782
	4.87551
	5.68379
	5.40222
	4.97597
	4.79068
	5.21291
	4.88503
	4.73798
	5.4033
	5.1063
	4.8446
	5.29193
	5.69527
	5.31576
	5.07481
	4.54449
	4.99354
	4.79453
	5.04622
	4.80393
	5.19378
	4.55985
	5.31145
	4.66117
	6.12817
	5.04805
	4.63919
	5.02728
	5.76723
	4.62891
	5.61137
	5.08831
	5.03607
	5.13873
	4.63352
	5.07834
	4.89126
	5.20048
	5.22997
	4.74009
	5.46809
	5.85937
	5.37349
	5.05185
	5.10109
	5.44103
	4.99181
	5.5782
	4.61825
	5.15562
	5.45234
	5.35594
	5.08294
	5.09819
	5.15387
	5.38471
	5.2769
	5.55286
	5.06917
	5.23139
	5.15387
	5.02974
	5.19521
	4.99181
	4.99738
	5.91638
	4.70876
	5.15956
	5.30096
	5.38696
	4.79312
	5.39021
	5.43006
	5.02552
	5.47801
	5.13837
	5.00727
	5.82392
	5.73014
	5.08617
	5.41537
	5.02552
	5.27653
	5.03502
	5.54805
	4.66152
	5.54952
	5.1574
	5.43115
	5.34152
	5.43991
	5.24401
	5.55325
	5.41573
	5.09356
	5.143
	5.62307
	5.44498
	5.19872
	4.96232
	5.49585
	5.29804
	5.23212
	5.24328
	4.94138
	5.46734
	5.01778
	5.4033
	5.46261
	5.51346
	5.52175
	5.23818
	4.54127
	5.95355
	4.92244
	5.18583
	5.21043
	4.89556
	5.42784
	5.82468
	5.43806
	5.09602
	4.87023
	5.40958
	5.70758
	5.45342
	5.42641
	5.87966
	5.64129
	6.06722
	5.50315
	5.24105
	5.4791
	5.39091
	5.40186
	5.05999
	5.32085
	4.90326
	5.93651
	4.95645
	4.61825
	5.31682
	4.74216
	5.59852
	4.63104
	4.71122
	5.84749
	5.25606
	4.5787
	5.72594
	5.15562
	4.88919
	5.38399
	5.17277
	5.33174
	5.26066
	5.07834
	5.08654
	5.02417
	4.38337
	5.94796
	5.3234
	4.59368
	4.80145
	4.49813
	4.95333
	5.47616
	6.29048
	4.8815
	5.45304
	5.47687
	5.38696
	5.334
	5.56632
	5.10037
	4.65617
	4.39884
	4.67461
	5.75023
	5.37231
	5.34048
	5.55098
	5.27863
	5.10835
	5.73324
	5.49691
	5.6785
	5.72291
	4.96163
	5.33254
	5.23461
	6.18591
	6.02456
	5.51692
	5.35556
	5.80413
	4.95087
	5.5199
	5.45599
	5.32085
	5.63017
	5.17594
	4.95049
	4.59759
	5.2228
	4.85688
	5.49176
	4.42518
	5.29804
	5.4132
	5.2685
	5.25926
	5.18692
	5.05859
	5.11888
	5.01289
	4.98616
	5.82271
	5.81442
	5.10768
	5.41828
	5.34048
	5.29487
	5.37196
	5.34084
	5.40518
	5.36867
	4.73586
	4.92074
	5.48574
	5.04139
	5.54394
	4.77804
	4.74287
	5.06846
	4.25075
	5.1795
	5.24474
	4.95013
	5.02271
	4.80815
	5.00138
	5.63744
	5.48321
	4.8018
	4.67566
	5.49064
	5.2115
	5.49585
	5.65065
	5.42198
	5.35815
	5.00693
	5.48761
	5.48358
	6.03485
	5.24141
	5.08654
	5.31183
	5.00518
	5.54245
	5.72715
	5.60468
	5.23249
	5.76799
	5.32735
	5.66167
	5.36402
	5.18546
	5.49361
	5.19769
	5.48023
	5.12169
	5.34937
	5.36476
	5.31183
	5.15312
	5.4121
	5.37493
	5.71331
	5.23428
